# Supplementary material for: Combining single-cell sequencing data to construct a prognostic signature to predict survival, immune microenvironment, and immunotherapy response in gastric cancer patients
Source: Front Immunol. 2022 Oct 10;13:1018413. doi: 10.3389/fimmu.2022.1018413 (PMC9589350; doi:10.3389/fimmu.2022.1018413)
Supplement: Supplementary file 8 [file Table_2.xls]

Gene	Type
BCL11B	Immune-related marker genes
CD3E	Immune-related marker genes
TCF7	Immune-related marker genes
RPL32	Immune-related marker genes
RPS15A	Immune-related marker genes
RPS3	Immune-related marker genes
RPS27	Immune-related marker genes
RPL21	Immune-related marker genes
RPS21	Immune-related marker genes
TRAC	Immune-related marker genes
RPS12	Immune-related marker genes
CD74	Immune-related marker genes
RPL30	Immune-related marker genes
MARCKS	Immune-related marker genes
RPL13	Immune-related marker genes
RPS3A	Immune-related marker genes
RPL34	Immune-related marker genes
RPS6	Immune-related marker genes
RPL3	Immune-related marker genes
RPS14	Immune-related marker genes
RPL9	Immune-related marker genes
HLA-DRA	Immune-related marker genes
RPS27A	Immune-related marker genes
RPS13	Immune-related marker genes
HLA-DRB1	Immune-related marker genes
RPL26	Immune-related marker genes
IL7R	Immune-related marker genes
RPL5	Immune-related marker genes
RPS23	Immune-related marker genes
CD63	Immune-related marker genes
RPS10	Immune-related marker genes
HLA-DRB5	Immune-related marker genes
TCF4	Immune-related marker genes
NEAT1	Immune-related marker genes
LYN	Immune-related marker genes
EEF1B2	Immune-related marker genes
LBH	Immune-related marker genes
MEF2C	Immune-related marker genes
PIK3IP1	Immune-related marker genes
CST3	Immune-related marker genes
HLA-DQB1	Immune-related marker genes
TRBC2	Immune-related marker genes
UBE2S	Immune-related marker genes
HEXIM1	Immune-related marker genes
HLA-DQA1	Immune-related marker genes
SPOCK2	Immune-related marker genes
S100A11	Immune-related marker genes
SAP18	Immune-related marker genes
LTB	Immune-related marker genes
JUNB	Immune-related marker genes
H2AFX	Immune-related marker genes
ANXA2	Immune-related marker genes
HLA-DPA1	Immune-related marker genes
ZEB2	Immune-related marker genes
GRN	Immune-related marker genes
WDR74	Immune-related marker genes
BASP1	Immune-related marker genes
IFITM3	Immune-related marker genes
ZFAS1	Immune-related marker genes
CITED2	Immune-related marker genes
TNFAIP2	Immune-related marker genes
CTSZ	Immune-related marker genes
PSAP	Immune-related marker genes
HLA-DPB1	Immune-related marker genes
RAB31	Immune-related marker genes
CYBB	Immune-related marker genes
FNDC3B	Immune-related marker genes
ANXA5	Immune-related marker genes
HLA-DMB	Immune-related marker genes
LGALS1	Immune-related marker genes
VEGFA	Immune-related marker genes
C12orf65	Immune-related marker genes
HES1	Immune-related marker genes
TYROBP	Immune-related marker genes
PLEK	Immune-related marker genes
GSN	Immune-related marker genes
CEBPD	Immune-related marker genes
YME1L1	Immune-related marker genes
LGALS3	Immune-related marker genes
DDIT4	Immune-related marker genes
HIST1H4C	Immune-related marker genes
SNHG12	Immune-related marker genes
TRBC1	Immune-related marker genes
LYZ	Immune-related marker genes
PLAUR	Immune-related marker genes
PLSCR1	Immune-related marker genes
ATF3	Immune-related marker genes
ITGB1	Immune-related marker genes
KLF4	Immune-related marker genes
S100A6	Immune-related marker genes
HLA-DMA	Immune-related marker genes
SERPINA1	Immune-related marker genes
ICAM1	Immune-related marker genes
GLUL	Immune-related marker genes
LMNA	Immune-related marker genes
INTS6	Immune-related marker genes
PHACTR1	Immune-related marker genes
CTSH	Immune-related marker genes
FCER1G	Immune-related marker genes
GADD45B	Immune-related marker genes
PTMS	Immune-related marker genes
YPEL5	Immune-related marker genes
CTSS	Immune-related marker genes
STMN1	Immune-related marker genes
TIMP1	Immune-related marker genes
GSTP1	Immune-related marker genes
SLAMF7	Immune-related marker genes
TPM4	Immune-related marker genes
TIMP2	Immune-related marker genes
RRBP1	Immune-related marker genes
AC020656.1	Immune-related marker genes
YBX3	Immune-related marker genes
DSTN	Immune-related marker genes
CYSTM1	Immune-related marker genes
ID2	Immune-related marker genes
KCTD12	Immune-related marker genes
LITAF	Immune-related marker genes
TYMP	Immune-related marker genes
CXCL2	Immune-related marker genes
C15orf48	Immune-related marker genes
BRI3	Immune-related marker genes
TSPAN3	Immune-related marker genes
NPC2	Immune-related marker genes
CAPG	Immune-related marker genes
KRT8	Immune-related marker genes
CTSB	Immune-related marker genes
ILF3-DT	Immune-related marker genes
CTSD	Immune-related marker genes
ETS2	Immune-related marker genes
G0S2	Immune-related marker genes
TPM1	Immune-related marker genes
CALU	Immune-related marker genes
DSE	Immune-related marker genes
S100A9	Immune-related marker genes
CSTB	Immune-related marker genes
HIF1A	Immune-related marker genes
ASAH1	Immune-related marker genes
APP	Immune-related marker genes
SOD2	Immune-related marker genes
IER3	Immune-related marker genes
S100A10	Immune-related marker genes
FTH1	Immune-related marker genes
PPIF	Immune-related marker genes
HSP90B1	Immune-related marker genes
GBP1	Immune-related marker genes
NAMPT	Immune-related marker genes
CCL4	Immune-related marker genes
CXCL8	Immune-related marker genes
CTSC	Immune-related marker genes
BCL2A1	Immune-related marker genes
SDCBP	Immune-related marker genes
CCL5	Immune-related marker genes
CEBPB	Immune-related marker genes
MXD1	Immune-related marker genes
PLCG2	Immune-related marker genes
HSPB1	Immune-related marker genes
FTL	Immune-related marker genes
IFITM2	Immune-related marker genes
KRT18	Immune-related marker genes
SSR4	Immune-related marker genes
SAT1	Immune-related marker genes
IGKC	Immune-related marker genes
CD83	Immune-related marker genes
CCL5	Immune-related marker genes
CCL4	Immune-related marker genes
PTPRC	Immune-related marker genes
PTPN22	Immune-related marker genes
CD52	Immune-related marker genes
SAMSN1	Immune-related marker genes
TNFAIP3	Immune-related marker genes
IL2RB	Immune-related marker genes
CD2	Immune-related marker genes
FOS	Immune-related marker genes
IL32	Immune-related marker genes
RNF19A	Immune-related marker genes
RGS1	Immune-related marker genes
ITGA1	Immune-related marker genes
SH3BGRL3	Immune-related marker genes
RUNX3	Immune-related marker genes
RNF213	Immune-related marker genes
EEF1B2	Immune-related marker genes
APOBEC3G	Immune-related marker genes
ZEB2	Immune-related marker genes
HCST	Immune-related marker genes
RARRES3	Immune-related marker genes
RBPJ	Immune-related marker genes
FTL	Immune-related marker genes
CLEC2B	Immune-related marker genes
KLF2	Immune-related marker genes
DUSP4	Immune-related marker genes
FYN	Immune-related marker genes
RPS10	Immune-related marker genes
HSP90AA1	Immune-related marker genes
LCP1	Immune-related marker genes
ALOX5AP	Immune-related marker genes
PDE4D	Immune-related marker genes
SLA	Immune-related marker genes
RPL3	Immune-related marker genes
RPL7	Immune-related marker genes
RPS6	Immune-related marker genes
MARCKSL1	Immune-related marker genes
JUNB	Immune-related marker genes
SAMD3	Immune-related marker genes
DUSP1	Immune-related marker genes
ETS1	Immune-related marker genes
RPS13	Immune-related marker genes
TUBA1B	Immune-related marker genes
RPL36A	Immune-related marker genes
HSP90AB1	Immune-related marker genes
ZFAS1	Immune-related marker genes
PIK3R1	Immune-related marker genes
HSPA1B	Immune-related marker genes
LDLRAD4	Immune-related marker genes
WDR74	Immune-related marker genes
AKAP13	Immune-related marker genes
NR4A1	Immune-related marker genes
RPL9	Immune-related marker genes
JUN	Immune-related marker genes
DNAJB1	Immune-related marker genes
IKZF3	Immune-related marker genes
ID3	Immune-related marker genes
RAB27A	Immune-related marker genes
RPS3A	Immune-related marker genes
EGR1	Immune-related marker genes
RPL21	Immune-related marker genes
EIF4A3	Immune-related marker genes
ITGB1	Immune-related marker genes
HEXIM1	Immune-related marker genes
H2AFX	Immune-related marker genes
PYHIN1	Immune-related marker genes
LYST	Immune-related marker genes
ZBTB10	Immune-related marker genes
ACTN4	Immune-related marker genes
KCNQ1OT1	Immune-related marker genes
UBE2S	Immune-related marker genes
IFI16	Immune-related marker genes
DDIT3	Immune-related marker genes
CITED2	Immune-related marker genes
CHMP1B	Immune-related marker genes
COTL1	Immune-related marker genes
GADD45B	Immune-related marker genes
LSP1	Immune-related marker genes
CD7	Immune-related marker genes
SOD2	Immune-related marker genes
EVL	Immune-related marker genes
CD96	Immune-related marker genes
HSPA1A	Immune-related marker genes
PREX1	Immune-related marker genes
METRNL	Immune-related marker genes
XAF1	Immune-related marker genes
CD55	Immune-related marker genes
STMN1	Immune-related marker genes
PRKX	Immune-related marker genes
RPS12	Immune-related marker genes
YME1L1	Immune-related marker genes
CBLB	Immune-related marker genes
SGK1	Immune-related marker genes
FOSL2	Immune-related marker genes
AHI1	Immune-related marker genes
SAT1	Immune-related marker genes
ITGAE	Immune-related marker genes
BIRC3	Immune-related marker genes
EMB	Immune-related marker genes
CKLF	Immune-related marker genes
MARCKS	Immune-related marker genes
ATP2B4	Immune-related marker genes
SH2D1A	Immune-related marker genes
SYTL3	Immune-related marker genes
PLEKHA2	Immune-related marker genes
SPN	Immune-related marker genes
AC245297.3	Immune-related marker genes
CLEC2D	Immune-related marker genes
ATXN1	Immune-related marker genes
GPRIN3	Immune-related marker genes
CD8A	Immune-related marker genes
GPR183	Immune-related marker genes
CD3G	Immune-related marker genes
GPR65	Immune-related marker genes
AKNA	Immune-related marker genes
ASXL2	Immune-related marker genes
GRN	Immune-related marker genes
FTH1	Immune-related marker genes
CTSB	Immune-related marker genes
TIMP1	Immune-related marker genes
HIST1H4C	Immune-related marker genes
IGKC	Immune-related marker genes
PSAP	Immune-related marker genes
OLR1	Immune-related marker genes
NCF2	Immune-related marker genes
FCGR2A	Immune-related marker genes
CD14	Immune-related marker genes
C5AR1	Immune-related marker genes
SLC11A1	Immune-related marker genes
SERPINA1	Immune-related marker genes
CYBB	Immune-related marker genes
CLEC7A	Immune-related marker genes
SPI1	Immune-related marker genes
FCER1G	Immune-related marker genes
AC020656.1	Immune-related marker genes
KYNU	Immune-related marker genes
TYROBP	Immune-related marker genes
TLR2	Immune-related marker genes
IGSF6	Immune-related marker genes
ITGAX	Immune-related marker genes
FPR1	Immune-related marker genes
DMXL2	Immune-related marker genes
LST1	Immune-related marker genes
S100A9	Immune-related marker genes
C15orf48	Immune-related marker genes
PLAUR	Immune-related marker genes
CD68	Immune-related marker genes
PLEK	Immune-related marker genes
MNDA	Immune-related marker genes
LYZ	Immune-related marker genes
ANPEP	Immune-related marker genes
CLEC4E	Immune-related marker genes
CXCL16	Immune-related marker genes
GRN	Immune-related marker genes
KCTD12	Immune-related marker genes
LILRB3	Immune-related marker genes
CTSH	Immune-related marker genes
RAB31	Immune-related marker genes
DSE	Immune-related marker genes
TNFAIP2	Immune-related marker genes
GLUL	Immune-related marker genes
AQP9	Immune-related marker genes
KLF4	Immune-related marker genes
ALOX5	Immune-related marker genes
RNF130	Immune-related marker genes
VEGFA	Immune-related marker genes
FNIP2	Immune-related marker genes
SLC43A2	Immune-related marker genes
CTSB	Immune-related marker genes
CST3	Immune-related marker genes
G0S2	Immune-related marker genes
RBM47	Immune-related marker genes
AIF1	Immune-related marker genes
S100A8	Immune-related marker genes
HBEGF	Immune-related marker genes
SNX10	Immune-related marker genes
CTSZ	Immune-related marker genes
GK	Immune-related marker genes
PSAP	Immune-related marker genes
GM2A	Immune-related marker genes
IL1RN	Immune-related marker genes
NPC2	Immune-related marker genes
ATP6V1B2	Immune-related marker genes
HLA-DQB1	Immune-related marker genes
FAM49A	Immune-related marker genes
ABCA1	Immune-related marker genes
ASAH1	Immune-related marker genes
CTSS	Immune-related marker genes
ZFYVE16	Immune-related marker genes
MFSD1	Immune-related marker genes
LAIR1	Immune-related marker genes
GNS	Immune-related marker genes
CREG1	Immune-related marker genes
HLA-DRA	Immune-related marker genes
FGD4	Immune-related marker genes
BCL2A1	Immune-related marker genes
APLP2	Immune-related marker genes
HLA-DRB1	Immune-related marker genes
B3GNT5	Immune-related marker genes
SLC16A10	Immune-related marker genes
ICAM1	Immune-related marker genes
HLA-DMB	Immune-related marker genes
FCGRT	Immune-related marker genes
HEXB	Immune-related marker genes
TREM1	Immune-related marker genes
ABL2	Immune-related marker genes
PHACTR1	Immune-related marker genes
ADA2	Immune-related marker genes
SOD2	Immune-related marker genes
NINJ1	Immune-related marker genes
PPIF	Immune-related marker genes
CAPG	Immune-related marker genes
HLA-DRB5	Immune-related marker genes
MARCKS	Immune-related marker genes
FTH1	Immune-related marker genes
LACTB	Immune-related marker genes
HLA-DQA1	Immune-related marker genes
ANXA5	Immune-related marker genes
MGAT1	Immune-related marker genes
DPYD	Immune-related marker genes
ACSL1	Immune-related marker genes
OGFRL1	Immune-related marker genes
BRI3	Immune-related marker genes
ATP13A3	Immune-related marker genes
PLXNC1	Immune-related marker genes
CORO1C	Immune-related marker genes
PLSCR1	Immune-related marker genes
FTL	Immune-related marker genes
CXCL2	Immune-related marker genes
CEBPB	Immune-related marker genes
HLA-DPA1	Immune-related marker genes
STX11	Immune-related marker genes
SAT1	Immune-related marker genes
IL1B	Immune-related marker genes
TYMP	Immune-related marker genes
PEA15	Immune-related marker genes
PLAU	Immune-related marker genes
LYN	Immune-related marker genes
GRINA	Immune-related marker genes
GSN	Immune-related marker genes
CD74	Immune-related marker genes
CCDC88A	Immune-related marker genes
IFNGR2	Immune-related marker genes
QKI	Immune-related marker genes
GNB4	Immune-related marker genes
HLA-DPB1	Immune-related marker genes
FNDC3B	Immune-related marker genes
TPP1	Immune-related marker genes
TIMP2	Immune-related marker genes
S100A11	Immune-related marker genes
NAMPT	Immune-related marker genes
ALCAM	Immune-related marker genes
SLC16A3	Immune-related marker genes
ARL8B	Immune-related marker genes
ATF3	Immune-related marker genes
TET2	Immune-related marker genes
SDCBP	Immune-related marker genes
IFITM3	Immune-related marker genes
TIMP1	Immune-related marker genes
RIPK2	Immune-related marker genes
IFNGR1	Immune-related marker genes
ETS2	Immune-related marker genes
PTPN12	Immune-related marker genes
ZEB2	Immune-related marker genes
LITAF	Immune-related marker genes
GNA13	Immune-related marker genes
SCPEP1	Immune-related marker genes
BMP2K	Immune-related marker genes
LGALS3	Immune-related marker genes
LIMS1	Immune-related marker genes
PIK3AP1	Immune-related marker genes
LAPTM5	Immune-related marker genes
ZMIZ1	Immune-related marker genes
LGMN	Immune-related marker genes
GSTO1	Immune-related marker genes
LY96	Immune-related marker genes
PLD3	Immune-related marker genes
ANXA2	Immune-related marker genes
CD63	Immune-related marker genes
HLA-DMA	Immune-related marker genes
LAMP2	Immune-related marker genes
SCARB2	Immune-related marker genes
LAP3	Immune-related marker genes
RPS15A	Immune-related marker genes
PPT1	Immune-related marker genes
SGK1	Immune-related marker genes
MXD1	Immune-related marker genes
SKAP2	Immune-related marker genes
IFI30	Immune-related marker genes
ITGB2	Immune-related marker genes
RHOQ	Immune-related marker genes
ATP6V1F	Immune-related marker genes
RNF13	Immune-related marker genes
CEP170	Immune-related marker genes
VIM	Immune-related marker genes
CCL3	Immune-related marker genes
CTSD	Immune-related marker genes
RPS27	Immune-related marker genes
ATP6AP1	Immune-related marker genes
ADAM8	Immune-related marker genes
CSTB	Immune-related marker genes
PTPRE	Immune-related marker genes
RASGEF1B	Immune-related marker genes
CTSC	Immune-related marker genes
CEBPD	Immune-related marker genes
RPS29	Immune-related marker genes
ACP5	Immune-related marker genes
IER3	Immune-related marker genes
PTGS2	Immune-related marker genes
ARHGAP18	Immune-related marker genes
ATP6V1A	Immune-related marker genes
RPL23A	Immune-related marker genes
RPS19	Immune-related marker genes
RPS18	Immune-related marker genes
RPLP1	Immune-related marker genes
ATP6V0B	Immune-related marker genes
CTSA	Immune-related marker genes
GRB2	Immune-related marker genes
RPL13A	Immune-related marker genes
RPL41	Immune-related marker genes
RPS27A	Immune-related marker genes
AP1S2	Immune-related marker genes
RPS3	Immune-related marker genes
CD44	Immune-related marker genes
SRGN	Immune-related marker genes
RPS4X	Immune-related marker genes
BASP1	Immune-related marker genes
RPL13	Immune-related marker genes
HIF1A	Immune-related marker genes
RPL3	Immune-related marker genes
GNAQ	Immune-related marker genes
YBX3	Immune-related marker genes
IL6R	Immune-related marker genes
METRNL	Immune-related marker genes
CXCL8	Immune-related marker genes
RPL32	Immune-related marker genes
GBP1	Immune-related marker genes
OTUD1	Immune-related marker genes
RPL18	Immune-related marker genes
S100A10	Immune-related marker genes
RTN4	Immune-related marker genes
CD83	Immune-related marker genes
H2AFY	Immune-related marker genes
ZSWIM6	Immune-related marker genes
RAC1	Immune-related marker genes
GPCPD1	Immune-related marker genes
RPL14	Immune-related marker genes
CFLAR	Immune-related marker genes
RPL24	Immune-related marker genes
RPL30	Immune-related marker genes
NCOA4	Immune-related marker genes
RPS21	Immune-related marker genes
RPS12	Immune-related marker genes
LCP2	Immune-related marker genes
LGALS9	Immune-related marker genes
SAMHD1	Immune-related marker genes
ATP6V0D1	Immune-related marker genes
OSM	Immune-related marker genes
RPL37	Immune-related marker genes
RPS7	Immune-related marker genes
RPL36	Immune-related marker genes
CMTM6	Immune-related marker genes
ETS1	Immune-related marker genes
RPS3A	Immune-related marker genes
NEAT1	Immune-related marker genes
RPL21	Immune-related marker genes
RPS15	Immune-related marker genes
RPSA	Immune-related marker genes
RPS25	Immune-related marker genes
RPL34	Immune-related marker genes
PLEKHO1	Immune-related marker genes
PRNP	Immune-related marker genes
RPS6	Immune-related marker genes
RPL27A	Immune-related marker genes
ARPC5	Immune-related marker genes
RPL35A	Immune-related marker genes
ATP6AP2	Immune-related marker genes
RPL18A	Immune-related marker genes
RPS23	Immune-related marker genes
RAB7A	Immune-related marker genes
RPL10A	Immune-related marker genes
RPL5	Immune-related marker genes
C1orf162	Immune-related marker genes
PLIN2	Immune-related marker genes
CD53	Immune-related marker genes
RPS5	Immune-related marker genes
ACSL3	Immune-related marker genes
RPL26	Immune-related marker genes
RPL6	Immune-related marker genes
ATOX1	Immune-related marker genes
CD3D	Immune-related marker genes
M6PR	Immune-related marker genes
RPS14	Immune-related marker genes
RPL11	Immune-related marker genes
STX4	Immune-related marker genes
RPL12	Immune-related marker genes
GPR183	Immune-related marker genes
RPL7A	Immune-related marker genes
RPL29	Immune-related marker genes
RPS8	Immune-related marker genes
YWHAH	Immune-related marker genes
TRAC	Immune-related marker genes
VAMP5	Immune-related marker genes
RPL19	Immune-related marker genes
VAMP8	Immune-related marker genes
CD3E	Immune-related marker genes
BNIP3L	Immune-related marker genes
RPL10	Immune-related marker genes
TRBC2	Immune-related marker genes
CANX	Immune-related marker genes
SRSF7	Immune-related marker genes
RPL39	Immune-related marker genes
RPLP2	Immune-related marker genes
CD52	Immune-related marker genes
ANXA1	Immune-related marker genes
CCL3L1	Immune-related marker genes
RPS2	Immune-related marker genes
BRD2	Immune-related marker genes
BACH1	Immune-related marker genes
IL32	Immune-related marker genes
ZFP36L2	Immune-related marker genes
RPS20	Immune-related marker genes
HIST1H4C	Immune-related marker genes
RPL9	Immune-related marker genes
SLC38A1	Immune-related marker genes
STAT1	Immune-related marker genes
CYBA	Immune-related marker genes
CD3G	Immune-related marker genes
MCL1	Immune-related marker genes
LTA4H	Immune-related marker genes
ITM2B	Immune-related marker genes
RGS2	Immune-related marker genes
LAMP1	Immune-related marker genes
ACTR2	Immune-related marker genes
ATP1B3	Immune-related marker genes
RPL31	Immune-related marker genes
RPL7	Immune-related marker genes
CD2	Immune-related marker genes
ATP2B1	Immune-related marker genes
RPL22	Immune-related marker genes
ELL2	Immune-related marker genes
BCL11B	Immune-related marker genes
RPL27	Immune-related marker genes
RPS10	Immune-related marker genes
RNF19B	Immune-related marker genes
NFKB1	Immune-related marker genes
IFI6	Immune-related marker genes
C12orf57	Immune-related marker genes
LBH	Immune-related marker genes
CDKN1A	Immune-related marker genes
LTB	Immune-related marker genes
EEF1B2	Immune-related marker genes
MTRNR2L12	Immune-related marker genes
CD81	Immune-related marker genes
TOMM7	Immune-related marker genes
NPM1	Immune-related marker genes
CCL4L2	Immune-related marker genes
SERPINB9	Immune-related marker genes
TCF7	Immune-related marker genes
LDHB	Immune-related marker genes
STK17A	Immune-related marker genes
UBB	Immune-related marker genes
CLEC2D	Immune-related marker genes
UBE2S	Immune-related marker genes
TSPYL2	Immune-related marker genes
GBP5	Immune-related marker genes
NCF1	Immune-related marker genes
IKZF3	Immune-related marker genes
PRDX1	Immune-related marker genes
IER2	Immune-related marker genes
RORA	Immune-related marker genes
TRBC1	Immune-related marker genes
H2AFZ	Immune-related marker genes
TENT5C	Immune-related marker genes
ACAP1	Immune-related marker genes
RPS13	Immune-related marker genes
TUBA4A	Immune-related marker genes
IFIT2	Immune-related marker genes
SPOCK2	Immune-related marker genes
NOP53	Immune-related marker genes
SYNE2	Immune-related marker genes
AC245297.3	Immune-related marker genes
TSC22D3	Immune-related marker genes
JUN	Immune-related marker genes
FYN	Immune-related marker genes
RPS17	Immune-related marker genes
NFKBIA	Immune-related marker genes
EVL	Immune-related marker genes
H2AFX	Immune-related marker genes
RPL17	Immune-related marker genes
EIF4A2	Immune-related marker genes
CD7	Immune-related marker genes
SRSF3	Immune-related marker genes
ZFAS1	Immune-related marker genes
RPL36A	Immune-related marker genes
SAP18	Immune-related marker genes
HSPA6	Immune-related marker genes
JUND	Immune-related marker genes
CAMK4	Immune-related marker genes
SLC2A3	Immune-related marker genes
LCK	Immune-related marker genes
DNAJA1	Immune-related marker genes
RIPOR2	Immune-related marker genes
SKAP1	Immune-related marker genes
CD247	Immune-related marker genes
PPP2R5C	Immune-related marker genes
HEXIM1	Immune-related marker genes
RASGRP1	Immune-related marker genes
CD6	Immune-related marker genes
KLF6	Immune-related marker genes
CD96	Immune-related marker genes
GADD45A	Immune-related marker genes
STMN1	Immune-related marker genes
WDR74	Immune-related marker genes
YPEL5	Immune-related marker genes
FOXP1	Immune-related marker genes
CCND2	Immune-related marker genes
CD69	Immune-related marker genes
PIK3IP1	Immune-related marker genes
ITM2A	Immune-related marker genes
ODC1	Immune-related marker genes
INSIG1	Immune-related marker genes
CNOT6L	Immune-related marker genes
PDE3B	Immune-related marker genes
INTS6	Immune-related marker genes
KIAA1551	Immune-related marker genes
DDIT4	Immune-related marker genes
IDI1	Immune-related marker genes
CCL4	Immune-related marker genes
LEPROTL1	Immune-related marker genes
TWISTNB	Immune-related marker genes
SPTBN1	Immune-related marker genes
RHOH	Immune-related marker genes
IL2RB	Immune-related marker genes
CITED2	Immune-related marker genes
BCAS2	Immune-related marker genes
JUNB	Immune-related marker genes
HMGB2	Immune-related marker genes
C12orf75	Immune-related marker genes
RNF19A	Immune-related marker genes
MEF2C	Immune-related marker genes
RALGPS2	Immune-related marker genes
MIR29B2CHG	Immune-related marker genes
ST6GAL1	Immune-related marker genes
ADAM28	Immune-related marker genes
FYB1	Immune-related marker genes
IL32	Immune-related marker genes
IGKC	Immune-related marker genes
CD40	Immune-related marker genes
HERPUD1	Immune-related marker genes
POU2F2	Immune-related marker genes
SWAP70	Immune-related marker genes
IRF8	Immune-related marker genes
AAK1	Immune-related marker genes
SMIM14	Immune-related marker genes
CD3D	Immune-related marker genes
S100A6	Immune-related marker genes
PIM2	Immune-related marker genes
HLA-DQA1	Immune-related marker genes
CD3E	Immune-related marker genes
CD2	Immune-related marker genes
IGHG4	Immune-related marker genes
TMSB10	Immune-related marker genes
TRAC	Immune-related marker genes
CD3G	Immune-related marker genes
JUND	Immune-related marker genes
S100A4	Immune-related marker genes
TNFAIP3	Immune-related marker genes
IL7R	Immune-related marker genes
TMSB4X	Immune-related marker genes
SRGN	Immune-related marker genes
BCL11B	Immune-related marker genes
CD83	Immune-related marker genes
HCST	Immune-related marker genes
FYN	Immune-related marker genes
ID2	Immune-related marker genes
LEPROTL1	Immune-related marker genes
S100A10	Immune-related marker genes
ITM2B	Immune-related marker genes
NFKBID	Immune-related marker genes
ACTB	Immune-related marker genes
PTPRC	Immune-related marker genes
HLA-DPA1	Immune-related marker genes
HLA-A	Immune-related marker genes
FOSL2	Immune-related marker genes
HLA-DRA	Immune-related marker genes
RGS10	Immune-related marker genes
TNFSF9	Immune-related marker genes
MYL12A	Immune-related marker genes
CD7	Immune-related marker genes
PDE3B	Immune-related marker genes
TRBC1	Immune-related marker genes
ANXA1	Immune-related marker genes
SH3BGRL3	Immune-related marker genes
PFN1	Immune-related marker genes
RNF213	Immune-related marker genes
FKBP11	Immune-related marker genes
STAT3	Immune-related marker genes
SQSTM1	Immune-related marker genes
ARL4C	Immune-related marker genes
TRBC2	Immune-related marker genes
MYL12B	Immune-related marker genes
GBP2	Immune-related marker genes
LCP2	Immune-related marker genes
CD247	Immune-related marker genes
SLFN5	Immune-related marker genes
HSPA1B	Immune-related marker genes
PRKCH	Immune-related marker genes
KLF2	Immune-related marker genes
SEC11C	Immune-related marker genes
ETS1	Immune-related marker genes
PRDM2	Immune-related marker genes
IFITM2	Immune-related marker genes
CD37	Immune-related marker genes
GIMAP7	Immune-related marker genes
HLA-DPB1	Immune-related marker genes
PRDX4	Immune-related marker genes
LDHB	Immune-related marker genes
LAT	Immune-related marker genes
LCK	Immune-related marker genes
MYL6	Immune-related marker genes
S100A11	Immune-related marker genes
GAPDH	Immune-related marker genes
TNFRSF1B	Immune-related marker genes
LDHA	Immune-related marker genes
RARRES3	Immune-related marker genes
ENO1	Immune-related marker genes
AC007952.4	Immune-related marker genes
ACTN1	Immune-related marker genes
CD96	Immune-related marker genes
GIMAP4	Immune-related marker genes
TPM3	Immune-related marker genes
SLA	Immune-related marker genes
SATB1	Immune-related marker genes
FKBP5	Immune-related marker genes
MT2A	Immune-related marker genes
CD69	Immune-related marker genes
SAMHD1	Immune-related marker genes
CD6	Immune-related marker genes
ARHGDIB	Immune-related marker genes
CCL5	Immune-related marker genes
GBP1	Immune-related marker genes
HSPA1A	Immune-related marker genes
IL2RB	Immune-related marker genes
SPOCK2	Immune-related marker genes
ITGB2	Immune-related marker genes
RBPJ	Immune-related marker genes
LY6E	Immune-related marker genes
FKBP2	Immune-related marker genes
IFITM3	Immune-related marker genes
CLEC2B	Immune-related marker genes
GPRIN3	Immune-related marker genes
TSPO	Immune-related marker genes
PTGER4	Immune-related marker genes
MACF1	Immune-related marker genes
CTSC	Immune-related marker genes
PAG1	Immune-related marker genes
DUSP4	Immune-related marker genes
ARPC5	Immune-related marker genes
MYH9	Immune-related marker genes
CALM3	Immune-related marker genes
AIF1	Immune-related marker genes
SPN	Immune-related marker genes
MAF	Immune-related marker genes
VMP1	Immune-related marker genes
DIAPH1	Immune-related marker genes
ITGB1	Immune-related marker genes
CREM	Immune-related marker genes
VIM	Immune-related marker genes
CTSD	Immune-related marker genes
DEK	Immune-related marker genes
GBP5	Immune-related marker genes
PGK1	Immune-related marker genes
SAMSN1	Immune-related marker genes
LGALS3	Immune-related marker genes
RGCC	Immune-related marker genes
AP2B1	Immune-related marker genes
FAM177A1	Immune-related marker genes
RORA	Immune-related marker genes
IQGAP1	Immune-related marker genes
PTMS	Immune-related marker genes
PIK3R1	Immune-related marker genes
PHLDA1	Immune-related marker genes
CKLF	Immune-related marker genes
PTPN22	Immune-related marker genes
ISG15	Immune-related marker genes
COTL1	Immune-related marker genes
XBP1	Immune-related marker genes
CCL4	Immune-related marker genes
PKM	Immune-related marker genes
PDE4D	Immune-related marker genes
SSR4	Immune-related marker genes
GLUL	Immune-related marker genes
ALOX5AP	Immune-related marker genes
ACTN4	Immune-related marker genes
ANKRD28	Immune-related marker genes
STAT1	Immune-related marker genes
TUBB	Immune-related marker genes
CSTB	Immune-related marker genes
C12orf75	Immune-related marker genes
LITAF	Immune-related marker genes
NAMPT	Immune-related marker genes
ANXA2	Immune-related marker genes
IER3	Immune-related marker genes
LYZ	Immune-related marker genes
CTSB	Immune-related marker genes
TXN	Immune-related marker genes
FCGR3B	Immune-related marker genes
HCAR3	Immune-related marker genes
CSF3R	Immune-related marker genes
AQP9	Immune-related marker genes
HCAR2	Immune-related marker genes
IL1R2	Immune-related marker genes
LUCAT1	Immune-related marker genes
TNFAIP6	Immune-related marker genes
FPR1	Immune-related marker genes
C5AR1	Immune-related marker genes
VNN2	Immune-related marker genes
FPR2	Immune-related marker genes
G0S2	Immune-related marker genes
PTGS2	Immune-related marker genes
TREM1	Immune-related marker genes
MNDA	Immune-related marker genes
IL1B	Immune-related marker genes
OSM	Immune-related marker genes
S100A9	Immune-related marker genes
PLEK	Immune-related marker genes
S100A8	Immune-related marker genes
AC245128.3	Immune-related marker genes
FCGR2A	Immune-related marker genes
BCL2A1	Immune-related marker genes
LILRB3	Immune-related marker genes
LST1	Immune-related marker genes
ACSL1	Immune-related marker genes
IL1RN	Immune-related marker genes
GCA	Immune-related marker genes
LRRK2	Immune-related marker genes
SLC25A37	Immune-related marker genes
CSF2RB	Immune-related marker genes
PLAUR	Immune-related marker genes
CXCL8	Immune-related marker genes
CLEC7A	Immune-related marker genes
PHACTR1	Immune-related marker genes
AC023157.3	Immune-related marker genes
CLEC4E	Immune-related marker genes
NCF2	Immune-related marker genes
SERPINA1	Immune-related marker genes
IGSF6	Immune-related marker genes
TRIB1	Immune-related marker genes
SMIM25	Immune-related marker genes
NAMPT	Immune-related marker genes
GK	Immune-related marker genes
SOD2	Immune-related marker genes
LYN	Immune-related marker genes
GLUL	Immune-related marker genes
RNF149	Immune-related marker genes
LITAF	Immune-related marker genes
LCP2	Immune-related marker genes
IFITM2	Immune-related marker genes
IVNS1ABP	Immune-related marker genes
SRGN	Immune-related marker genes
MXD1	Immune-related marker genes
TYROBP	Immune-related marker genes
FTH1	Immune-related marker genes
CPD	Immune-related marker genes
PPIF	Immune-related marker genes
SAT1	Immune-related marker genes
BASP1	Immune-related marker genes
RPL37A	Immune-related marker genes
MBOAT7	Immune-related marker genes
IER3	Immune-related marker genes
NEAT1	Immune-related marker genes
IL1RAP	Immune-related marker genes
CEBPB	Immune-related marker genes
ICAM1	Immune-related marker genes
NSMAF	Immune-related marker genes
RPL35	Immune-related marker genes
RPS2	Immune-related marker genes
EEF1A1	Immune-related marker genes
RPL37	Immune-related marker genes
RPL13A	Immune-related marker genes
RPL15	Immune-related marker genes
RPL27A	Immune-related marker genes
RPL10	Immune-related marker genes
RPL38	Immune-related marker genes
RPS18	Immune-related marker genes
RPL7A	Immune-related marker genes
RPL13	Immune-related marker genes
RPS14	Immune-related marker genes
SPI1	Immune-related marker genes
RPLP1	Immune-related marker genes
RPS4X	Immune-related marker genes
BCL6	Immune-related marker genes
CTSS	Immune-related marker genes
RPL23A	Immune-related marker genes
RPS19	Immune-related marker genes
DDX60L	Immune-related marker genes
RPS24	Immune-related marker genes
DOCK5	Immune-related marker genes
ETS2	Immune-related marker genes
RPL41	Immune-related marker genes
MARCKS	Immune-related marker genes
RPS16	Immune-related marker genes
ADM	Immune-related marker genes
RPS29	Immune-related marker genes
RPS8	Immune-related marker genes
RPL29	Immune-related marker genes
H3F3A	Immune-related marker genes
RPL3	Immune-related marker genes
RPL6	Immune-related marker genes
RPL19	Immune-related marker genes
RPS3	Immune-related marker genes
RPL18A	Immune-related marker genes
RPL36	Immune-related marker genes
RPS27	Immune-related marker genes
CXCL1	Immune-related marker genes
RPS21	Immune-related marker genes
RPL11	Immune-related marker genes
RPL10A	Immune-related marker genes
RPS6	Immune-related marker genes
RPL24	Immune-related marker genes
RPS12	Immune-related marker genes
TLR1	Immune-related marker genes
RPLP2	Immune-related marker genes
RPL32	Immune-related marker genes
RPL8	Immune-related marker genes
FAM129A	Immune-related marker genes
RPS11	Immune-related marker genes
RPLP0	Immune-related marker genes
BEST1	Immune-related marker genes
RPS15A	Immune-related marker genes
SORL1	Immune-related marker genes
RPL5	Immune-related marker genes
RPL22	Immune-related marker genes
SLC11A1	Immune-related marker genes
TMSB10	Immune-related marker genes
RPS27A	Immune-related marker genes
RPL4	Immune-related marker genes
STX3	Immune-related marker genes
RPSA	Immune-related marker genes
TAGAP	Immune-related marker genes
RPL9	Immune-related marker genes
RPL14	Immune-related marker genes
UBA52	Immune-related marker genes
RPS23	Immune-related marker genes
RPL35A	Immune-related marker genes
RPL34	Immune-related marker genes
ITGAX	Immune-related marker genes
RPS20	Immune-related marker genes
RPS25	Immune-related marker genes
RPL12	Immune-related marker genes
LY96	Immune-related marker genes
RPL27	Immune-related marker genes
RPS28	Immune-related marker genes
ALOX5AP	Immune-related marker genes
SDCBP	Immune-related marker genes
RPL18	Immune-related marker genes
FBXL5	Immune-related marker genes
PTMA	Immune-related marker genes
ATP2B1-AS1	Immune-related marker genes
TMEM154	Immune-related marker genes
RACK1	Immune-related marker genes
RPS13	Immune-related marker genes
ZFYVE16	Immune-related marker genes
RPS15	Immune-related marker genes
DUSP1	Immune-related marker genes
USP32	Immune-related marker genes
CLEC4A	Immune-related marker genes
NPM1	Immune-related marker genes
CD55	Immune-related marker genes
ITM2B	Immune-related marker genes
RPS7	Immune-related marker genes
RPL26	Immune-related marker genes
FGR	Immune-related marker genes
TLR2	Immune-related marker genes
RPL21	Immune-related marker genes
RPL23	Immune-related marker genes
PELI1	Immune-related marker genes
B3GNT5	Immune-related marker genes
RPL28	Immune-related marker genes
MYO1F	Immune-related marker genes
EGR3	Immune-related marker genes
SCARF1	Immune-related marker genes
C15orf48	Immune-related marker genes
NABP1	Immune-related marker genes
RPS3A	Immune-related marker genes
RNF13	Immune-related marker genes
RPL31	Immune-related marker genes
LIMK2	Immune-related marker genes
RPS5	Immune-related marker genes
PPIA	Immune-related marker genes
RPL7	Immune-related marker genes
HSPA8	Immune-related marker genes
ZNF267	Immune-related marker genes
NBN	Immune-related marker genes
PTPRE	Immune-related marker genes
DCUN1D3	Immune-related marker genes
STX11	Immune-related marker genes
PDE4B	Immune-related marker genes
TNFAIP2	Immune-related marker genes
MAP1LC3B	Immune-related marker genes
SRSF7	Immune-related marker genes
PFKFB3	Immune-related marker genes
EVI2B	Immune-related marker genes
RPL39	Immune-related marker genes
RPL30	Immune-related marker genes
GPR65	Immune-related marker genes
SLC16A3	Immune-related marker genes
RGS2	Immune-related marker genes
LCP1	Immune-related marker genes
NFKBIA	Immune-related marker genes
LPCAT1	Immune-related marker genes
FLOT1	Immune-related marker genes
HNRNPA1	Immune-related marker genes
EEF2	Immune-related marker genes
SELL	Immune-related marker genes
CEBPD	Immune-related marker genes
S100A11	Immune-related marker genes
COX7C	Immune-related marker genes
SNX10	Immune-related marker genes
CCL3L1	Immune-related marker genes
NFKBIZ	Immune-related marker genes
KDM6B	Immune-related marker genes
EEF1B2	Immune-related marker genes
NACA	Immune-related marker genes
CD53	Immune-related marker genes
CD14	Immune-related marker genes
CASP4	Immune-related marker genes
PFDN5	Immune-related marker genes
RPS9	Immune-related marker genes
H3F3B	Immune-related marker genes
RBM47	Immune-related marker genes
TOMM7	Immune-related marker genes
UBB	Immune-related marker genes
ATG3	Immune-related marker genes
IFRD1	Immune-related marker genes
CALM1	Immune-related marker genes
C9orf72	Immune-related marker genes
FGD4	Immune-related marker genes
HSPD1	Immune-related marker genes
MT-CO1	Immune-related marker genes
TNFRSF1A	Immune-related marker genes
CYCS	Immune-related marker genes
CMTM6	Immune-related marker genes
YBX1	Immune-related marker genes
JMJD1C	Immune-related marker genes
DYNLL1	Immune-related marker genes
ARRB2	Immune-related marker genes
ARHGAP26	Immune-related marker genes
CYSTM1	Immune-related marker genes
COX4I1	Immune-related marker genes
RPS10	Immune-related marker genes
PPP1R15A	Immune-related marker genes
SMCHD1	Immune-related marker genes
CARD16	Immune-related marker genes
FAU	Immune-related marker genes
SLC2A3	Immune-related marker genes
HSPE1	Immune-related marker genes
CLEC2B	Immune-related marker genes
CSRNP1	Immune-related marker genes
PTEN	Immune-related marker genes
BTF3	Immune-related marker genes
JUN	Immune-related marker genes
CCL4L2	Immune-related marker genes
HSP90AB1	Immune-related marker genes
ATP6V0B	Immune-related marker genes
PLXNC1	Immune-related marker genes
ZFP36	Immune-related marker genes
ASAH1	Immune-related marker genes
PLSCR1	Immune-related marker genes
ZFP36L1	Immune-related marker genes
MEGF9	Immune-related marker genes
USP15	Immune-related marker genes
CHD1	Immune-related marker genes
SOCS3	Immune-related marker genes
TET2	Immune-related marker genes
LAPTM5	Immune-related marker genes
NR4A1	Immune-related marker genes
RPS17	Immune-related marker genes
ETF1	Immune-related marker genes
ZFP36L2	Immune-related marker genes
CYTH4	Immune-related marker genes
MCL1	Immune-related marker genes
EIF3E	Immune-related marker genes
COX6C	Immune-related marker genes
IFNGR1	Immune-related marker genes
MYD88	Immune-related marker genes
SNRPD2	Immune-related marker genes
PGS1	Immune-related marker genes
NCF1	Immune-related marker genes
H2AFX	Immune-related marker genes
FTL	Immune-related marker genes
UQCRB	Immune-related marker genes
JUND	Immune-related marker genes
SEC14L1	Immune-related marker genes
ANP32B	Immune-related marker genes
CALR	Immune-related marker genes
WSB1	Immune-related marker genes
PABPC4	Immune-related marker genes
IFITM3	Immune-related marker genes
HSP90B1	Immune-related marker genes
PRDX1	Immune-related marker genes
NSA2	Immune-related marker genes
KATNBL1	Immune-related marker genes
ATP5MG	Immune-related marker genes
FOS	Immune-related marker genes
PICALM	Immune-related marker genes
ATP2B1	Immune-related marker genes
SSR2	Immune-related marker genes
FAM49B	Immune-related marker genes
TRIM25	Immune-related marker genes
PLAU	Immune-related marker genes
TAF1D	Immune-related marker genes
C12orf57	Immune-related marker genes
APRT	Immune-related marker genes
ATP5MC2	Immune-related marker genes
NFE2L2	Immune-related marker genes
MZT2B	Immune-related marker genes
OST4	Immune-related marker genes
ARL6IP4	Immune-related marker genes
HINT1	Immune-related marker genes
UBE2B	Immune-related marker genes
CDC42EP3	Immune-related marker genes
CYB5D1	Immune-related marker genes
DDX24	Immune-related marker genes
GNL3	Immune-related marker genes
HMGN1	Immune-related marker genes
KTN1	Immune-related marker genes
SNHG8	Immune-related marker genes
C6orf48	Immune-related marker genes
CCNL1	Immune-related marker genes
EIF3G	Immune-related marker genes
C11orf58	Immune-related marker genes
ANP32A	Immune-related marker genes
ABCA1	Immune-related marker genes
EIF4B	Immune-related marker genes
HSPH1	Immune-related marker genes
BRD2	Immune-related marker genes
SNRPF	Immune-related marker genes
NOP53	Immune-related marker genes
PTGES3	Immune-related marker genes
MCTP2	Immune-related marker genes
ZNF331	Immune-related marker genes
RPL17	Immune-related marker genes
EIF3F	Immune-related marker genes
ADAM8	Immune-related marker genes
PA2G4	Immune-related marker genes
SAP18	Immune-related marker genes
HIST1H4C	Immune-related marker genes
FOSL2	Immune-related marker genes
IPMK	Immune-related marker genes
CD52	Immune-related marker genes
KIAA1551	Immune-related marker genes
TALDO1	Immune-related marker genes
VASP	Immune-related marker genes
CASP1	Immune-related marker genes
DNAJB1	Immune-related marker genes
CKS2	Immune-related marker genes
BRI3	Immune-related marker genes
TRIR	Immune-related marker genes
HNRNPAB	Immune-related marker genes
MBP	Immune-related marker genes
EIF5A	Immune-related marker genes
SSB	Immune-related marker genes
PARK7	Immune-related marker genes
LYST	Immune-related marker genes
CMPK1	Immune-related marker genes
RASSF3	Immune-related marker genes
SLC6A6	Immune-related marker genes
N4BP1	Immune-related marker genes
HIF1A	Immune-related marker genes
MRPL18	Immune-related marker genes
SAMSN1	Immune-related marker genes
LYRM1	Immune-related marker genes
RGS10	Immune-related marker genes
HCLS1	Immune-related marker genes
CCDC59	Immune-related marker genes
HSP90AA1	Immune-related marker genes
PRR13	Immune-related marker genes
MTRNR2L8	Immune-related marker genes
NFIL3	Immune-related marker genes
ID3	Immune-related marker genes
LBH	Immune-related marker genes
S100A10	Immune-related marker genes
AAK1	Immune-related marker genes
TRAC	Immune-related marker genes
ALOX5	Immune-related marker genes
RIPOR2	Immune-related marker genes
RPL36A	Immune-related marker genes
TSEN34	Immune-related marker genes
RNF24	Immune-related marker genes
CD81	Immune-related marker genes
UBE2D1	Immune-related marker genes
STMN1	Immune-related marker genes
TUBA1B	Immune-related marker genes
NASP	Immune-related marker genes
SNHG15	Immune-related marker genes
ARPC5	Immune-related marker genes
SERPINB1	Immune-related marker genes
DENND5A	Immune-related marker genes
ZNF276	Immune-related marker genes
SEC22B	Immune-related marker genes
GADD45A	Immune-related marker genes
ANXA2	Immune-related marker genes
WDR74	Immune-related marker genes
HSPA1B	Immune-related marker genes
TSPAN13	Immune-related marker genes
THEMIS2	Immune-related marker genes
IRF8	Immune-related marker genes
FCHSD2	Immune-related marker genes
IRF7	Immune-related marker genes
SLC15A4	Immune-related marker genes
TCF4	Immune-related marker genes
IRF4	Immune-related marker genes
POLB	Immune-related marker genes
SH2B3	Immune-related marker genes
CCDC50	Immune-related marker genes
MEF2C	Immune-related marker genes
CYB561A3	Immune-related marker genes
PLAC8	Immune-related marker genes
HLA-DQA1	Immune-related marker genes
CCDC88A	Immune-related marker genes
GPR183	Immune-related marker genes
PPP1R14B	Immune-related marker genes
UGCG	Immune-related marker genes
SOX4	Immune-related marker genes
RUBCN	Immune-related marker genes
MCOLN2	Immune-related marker genes
AL355075.4	Immune-related marker genes
ARID3A	Immune-related marker genes
APP	Immune-related marker genes
GRASP	Immune-related marker genes
CIITA	Immune-related marker genes
SLAMF7	Immune-related marker genes
UNC93B1	Immune-related marker genes
TYROBP	Immune-related marker genes
CSF2RB	Immune-related marker genes
HLA-DMB	Immune-related marker genes
HLA-DQB1	Immune-related marker genes
RAB11FIP1	Immune-related marker genes
NR4A3	Immune-related marker genes
GPR65	Immune-related marker genes
ITM2C	Immune-related marker genes
PLEK	Immune-related marker genes
LGMN	Immune-related marker genes
SEC61B	Immune-related marker genes
GRN	Immune-related marker genes
PMEPA1	Immune-related marker genes
SFT2D2	Immune-related marker genes
ALOX5AP	Immune-related marker genes
RASSF2	Immune-related marker genes
CD74	Immune-related marker genes
ATF5	Immune-related marker genes
LDLRAD4	Immune-related marker genes
CD2AP	Immune-related marker genes
CST3	Immune-related marker genes
ERN1	Immune-related marker genes
MALT1	Immune-related marker genes
SEL1L3	Immune-related marker genes
TRAF4	Immune-related marker genes
ZBTB18	Immune-related marker genes
CHML	Immune-related marker genes
SLC20A1	Immune-related marker genes
CYBB	Immune-related marker genes
HLA-DPA1	Immune-related marker genes
MX2	Immune-related marker genes
SULF2	Immune-related marker genes
IGKC	Immune-related marker genes
PTPRE	Immune-related marker genes
IGF2R	Immune-related marker genes
PHACTR1	Immune-related marker genes
HLA-DRA	Immune-related marker genes
C12orf75	Immune-related marker genes
VAMP8	Immune-related marker genes
HLA-DPB1	Immune-related marker genes
CAPG	Immune-related marker genes
SYNGR2	Immune-related marker genes
HSP90B1	Immune-related marker genes
MAN1A1	Immune-related marker genes
N4BP2L1	Immune-related marker genes
HLA-DRB5	Immune-related marker genes
CDKN1A	Immune-related marker genes
FLNB	Immune-related marker genes
HIGD1A	Immune-related marker genes
RGS1	Immune-related marker genes
PIK3AP1	Immune-related marker genes
CTSC	Immune-related marker genes
SLC7A5	Immune-related marker genes
EDEM1	Immune-related marker genes
RGS2	Immune-related marker genes
DUSP5	Immune-related marker genes
MAPKAPK2	Immune-related marker genes
TGFBR1	Immune-related marker genes
GGA2	Immune-related marker genes
C3orf58	Immune-related marker genes
FCER1G	Immune-related marker genes
MOB1B	Immune-related marker genes
MX1	Immune-related marker genes
IRF2BP2	Immune-related marker genes
TXN	Immune-related marker genes
BTG1	Immune-related marker genes
CTSZ	Immune-related marker genes
FYTTD1	Immune-related marker genes
RUNX2	Immune-related marker genes
INPP4A	Immune-related marker genes
DCK	Immune-related marker genes
SELL	Immune-related marker genes
CDYL	Immune-related marker genes
CORO1C	Immune-related marker genes
CD83	Immune-related marker genes
HLA-DRB1	Immune-related marker genes
LYN	Immune-related marker genes
BID	Immune-related marker genes
IL32	Immune-related marker genes
CCDC186	Immune-related marker genes
MOB1A	Immune-related marker genes
PRMT9	Immune-related marker genes
PLP2	Immune-related marker genes
RRBP1	Immune-related marker genes
PRKCB	Immune-related marker genes
HLA-DMA	Immune-related marker genes
RNF130	Immune-related marker genes
TMEM109	Immune-related marker genes
AC004687.1	Immune-related marker genes
ARL4C	Immune-related marker genes
C12orf45	Immune-related marker genes
SLC35E1	Immune-related marker genes
TNFAIP3	Immune-related marker genes
COBLL1	Immune-related marker genes
MSL2	Immune-related marker genes
MCL1	Immune-related marker genes
JAML	Immune-related marker genes
CNPY3	Immune-related marker genes
RAP2B	Immune-related marker genes
KLF4	Immune-related marker genes
CXCR4	Immune-related marker genes
ATF3	Immune-related marker genes
CREM	Immune-related marker genes
SSR1	Immune-related marker genes
CD52	Immune-related marker genes
FKBP2	Immune-related marker genes
JUN	Immune-related marker genes
RANBP2	Immune-related marker genes
ETV3	Immune-related marker genes
FERMT3	Immune-related marker genes
KLHL6	Immune-related marker genes
FOSL2	Immune-related marker genes
PPIB	Immune-related marker genes
PARK7	Immune-related marker genes
CD3D	Immune-related marker genes
TRAC	Immune-related marker genes
CYBA	Immune-related marker genes
SPCS1	Immune-related marker genes
HIVEP1	Immune-related marker genes
AREG	Immune-related marker genes
RNF149	Immune-related marker genes
RNASET2	Immune-related marker genes
SAMHD1	Immune-related marker genes
LAP3	Immune-related marker genes
NPC2	Immune-related marker genes
