# Supplementary material for: Combining single-cell sequencing data to construct a prognostic signature to predict survival, immune microenvironment, and immunotherapy response in gastric cancer patients
Source: Front Immunol. 2022 Oct 10;13:1018413. doi: 10.3389/fimmu.2022.1018413 (PMC9589350; doi:10.3389/fimmu.2022.1018413)
Supplement: Supplementary file 9 [file Table_3.xls]

ONTOLOGY	ID	Description	GeneRatio	BgRatio	pvalue	p.adjust	qvalue	geneID	Count
BP	GO:0002181	cytoplasmic translation	83/821	146/18800	2.74315716598923e-74	1.4261674105978e-70	1.00255175582259e-70	RPL32/RPS15A/RPS3/RPS27/RPL21/RPS21/RPS12/RPL30/RPL13/RPS3A/RPL34/RPS6/RPL3/RPS14/RPL9/RPS27A/RPS13/RPL26/RPL5/RPS23/RPS10/YBX3/RPL7/RPL36A/RPS29/RPL23A/RPS19/RPS18/RPLP1/RPL13A/RPL41/RPS4X/RPL18/RPL14/RPL24/RPL37/RPS7/RPL36/RPS15/RPSA/RPS25/RPL27A/RPL35A/RPL18A/RPL10A/RPS5/RPL6/RPL11/RPL12/RPL7A/RPL29/RPS8/RPL19/RPL10/RPL39/RPLP2/RPS2/RPS20/RPL31/RPL22/RPL27/RPS17/RPL17/EIF4A2/PKM/RPL37A/RPL35/R…	83
BP	GO:0001819	positive regulation of cytokine production	91/821	475/18800	8.24809727041662e-34	2.1440928854448e-30	1.50723124857297e-30	CD3E/RPS3/CD74/LTB/HLA-DPA1/HLA-DPB1/CYBB/TYROBP/FCER1G/HIF1A/APP/CEBPB/PLCG2/HSPB1/CD83/PTPRC/PTPN22/CD2/HSP90AA1/PDE4D/PIK3R1/HSPA1B/EGR1/PYHIN1/IFI16/DDIT3/HSPA1A/CD55/SPN/CD14/C5AR1/SLC11A1/CLEC7A/TLR2/MNDA/CLEC4E/AIF1/IL1B/RIPK2/IFNGR1/LAPTM5/LY96/CCL3/ADAM8/PTGS2/IL6R/LGALS9/OSM/ATP6AP2/ANXA1/STAT1/CYBA/CD81/GBP5/RORA/RASGRP1/CD6/FOXP1/SPTBN1/HMGB2/CD40/POU2F2/IRF8/HLA-A/STAT3/GAPDH/PTGER4/…	91
BP	GO:0002764	immune response-regulating signaling pathway	79/821	482/18800	9.47897558706414e-25	1.64270646923822e-21	1.15477204344866e-21	RPS3/HLA-DRB1/LYN/MEF2C/HLA-DQB1/TRBC2/HLA-DPB1/TYROBP/LGALS3/TRBC1/PLSCR1/CTSH/FCER1G/CTSS/GBP1/PLCG2/IGKC/PTPRC/PTPN22/TNFAIP3/FYN/PDE4D/HSPA1B/HSPA1A/CBLB/BIRC3/SH2D1A/CD8A/CD14/C5AR1/CLEC7A/TLR2/FPR1/MNDA/CLEC4E/NINJ1/RIPK2/PIK3AP1/LAPTM5/LY96/RTN4/LCP2/PRNP/CYBA/CD81/NOP53/NFKBIA/LCK/SKAP1/CD247/FOXP1/FYB1/CD40/IGHG4/NFKBID/HLA-A/PRKCH/FPR2/TLR1/FGR/PELI1/PDE4B/FLOT1/NFKBIZ/HSPD1/ARRB2/USP15…	79
BP	GO:0007159	leukocyte cell-cell adhesion	69/821	381/18800	2.76123657590241e-24	3.58891723952916e-21	2.52289826092979e-21	CD3E/RPS3/CD74/HLA-DRA/HLA-DRB1/IL7R/HLA-DRB5/LYN/HLA-DQB1/HLA-DQA1/HLA-DPA1/HLA-DPB1/HLA-DMB/LGALS1/HES1/LGALS3/ITGB1/KLF4/HLA-DMA/ICAM1/S100A9/CCL5/CEBPB/CD83/PTPRC/PTPN22/RUNX3/FYN/ETS1/CD55/CBLB/SPN/OLR1/ALOX5/AIF1/S100A8/IL1B/RIPK2/LAPTM5/ZMIZ1/ITGB2/ADAM8/CD44/LGALS9/PRNP/ANXA1/CD81/LCK/RIPOR2/SKAP1/RASGRP1/CD6/RHOH/NFKBID/HLA-A/TNFSF9/PAG1/XBP1/BCL6/PELI1/EGR3/SELL/NFKBIZ/HSPD1/HSPH1/SOX4/…	69
BP	GO:0022407	regulation of cell-cell adhesion	74/821	456/18800	5.81002761200543e-23	6.04126671096324e-20	4.24682439344902e-20	CD3E/RPS3/CD74/HLA-DRA/HLA-DRB1/IL7R/HLA-DRB5/LYN/HLA-DQB1/HLA-DQA1/HLA-DPA1/CITED2/HLA-DPB1/HLA-DMB/LGALS1/VEGFA/HES1/LGALS3/PLAUR/KLF4/HLA-DMA/CCL5/CEBPB/CD83/PTPRC/PTPN22/RUNX3/FYN/ETS1/CD55/CBLB/SPN/AKNA/SPI1/ALOX5/AIF1/IL1RN/IL1B/RIPK2/LAPTM5/ZMIZ1/ITGB2/ADAM8/CD44/LGALS9/PRNP/ANXA1/CD81/LCK/RIPOR2/SKAP1/RASGRP1/CD6/RHOH/SWAP70/NFKBID/HLA-A/TNFSF9/PAG1/RGCC/XBP1/BCL6/PELI1/EGR3/FLOT1/NFKBIZ/…	74
BP	GO:1903037	regulation of leukocyte cell-cell adhesion	62/821	344/18800	8.36815237906255e-22	5.70776131355585e-19	4.01238037287857e-19	CD3E/RPS3/CD74/HLA-DRA/HLA-DRB1/IL7R/HLA-DRB5/LYN/HLA-DQB1/HLA-DQA1/HLA-DPA1/HLA-DPB1/HLA-DMB/LGALS1/HES1/LGALS3/KLF4/HLA-DMA/CCL5/CEBPB/CD83/PTPRC/PTPN22/RUNX3/FYN/ETS1/CD55/CBLB/SPN/ALOX5/AIF1/IL1B/RIPK2/LAPTM5/ZMIZ1/ITGB2/ADAM8/CD44/LGALS9/PRNP/ANXA1/CD81/LCK/RIPOR2/SKAP1/RASGRP1/CD6/RHOH/NFKBID/HLA-A/TNFSF9/PAG1/XBP1/BCL6/PELI1/EGR3/NFKBIZ/HSPD1/HSPH1/SOX4/NR4A3/MALT1	62
BP	GO:0032103	positive regulation of response to external stimulus	71/821	442/18800	8.39374065327283e-22	5.70776131355585e-19	4.01238037287857e-19	CD74/NEAT1/LYN/HEXIM1/GRN/LGALS1/VEGFA/TYROBP/PLSCR1/S100A9/APP/CCL4/CXCL8/CTSC/CCL5/CEBPB/PLCG2/HSPB1/FYN/HSP90AA1/ALOX5AP/ETS1/PYHIN1/IFI16/SH2D1A/C5AR1/CLEC7A/SPI1/TLR2/MNDA/AIF1/S100A8/NINJ1/IL1B/RIPK2/LGMN/LY96/CCL3/ADAM8/PTGS2/RPS19/IL6R/RAC1/LGALS9/OSM/STX4/VAMP8/CYBA/LAMP1/CD81/GBP5/NFKBIA/RIPOR2/RASGRP1/HMGB2/SWAP70/TMSB4X/PTGER4/FPR2/LRRK2/STX3/SCARF1/NFKBIZ/TNFRSF1A/USP15/CALR/CASP1/PA…	71
BP	GO:1903039	positive regulation of leukocyte cell-cell adhesion	52/821	245/18800	8.78286026321347e-22	5.70776131355585e-19	4.01238037287857e-19	CD3E/RPS3/CD74/HLA-DRA/HLA-DRB1/IL7R/HLA-DRB5/LYN/HLA-DQB1/HLA-DQA1/HLA-DPA1/HLA-DPB1/HLA-DMB/LGALS1/HES1/HLA-DMA/CCL5/CD83/PTPRC/PTPN22/RUNX3/FYN/ETS1/CD55/ALOX5/AIF1/IL1B/RIPK2/ZMIZ1/ITGB2/ADAM8/CD44/LGALS9/ANXA1/CD81/LCK/SKAP1/RASGRP1/CD6/RHOH/NFKBID/HLA-A/TNFSF9/XBP1/BCL6/EGR3/NFKBIZ/HSPD1/HSPH1/SOX4/NR4A3/MALT1	52
BP	GO:0002696	positive regulation of leukocyte activation	69/821	421/18800	1.02000229328243e-21	5.89221324752816e-19	4.1420444003235e-19	CD3E/RPS3/CD74/HLA-DRA/HLA-DRB1/IL7R/HLA-DRB5/LYN/MEF2C/HLA-DQB1/TRBC2/HLA-DQA1/HLA-DPA1/HLA-DPB1/HLA-DMB/LGALS1/HES1/TYROBP/TRBC1/HLA-DMA/CTSC/CCL5/IGKC/CD83/PTPRC/PTPN22/CD2/RUNX3/FYN/CD55/GPR183/CLEC7A/AIF1/IL1B/RIPK2/ZMIZ1/ITGB2/CCL3/ADAM8/LGALS9/STX4/VAMP8/ANXA1/LAMP1/CDKN1A/CD81/JUND/LCK/RASGRP1/CD6/RHOH/CD40/IGHG4/NFKBID/HLA-A/TNFSF9/XBP1/LRRK2/BCL6/FGR/PELI1/EGR3/NFKBIZ/HSPD1/MYD88/HSPH1/…	69
BP	GO:0050867	positive regulation of cell activation	70/821	436/18800	1.70472628297776e-21	8.8628719452014e-19	6.230325952104e-19	CD3E/RPS3/CD74/HLA-DRA/HLA-DRB1/IL7R/HLA-DRB5/LYN/MEF2C/HLA-DQB1/TRBC2/HLA-DQA1/HLA-DPA1/HLA-DPB1/HLA-DMB/LGALS1/HES1/TYROBP/PLEK/TRBC1/HLA-DMA/CTSC/CCL5/IGKC/CD83/PTPRC/PTPN22/CD2/RUNX3/FYN/CD55/GPR183/CLEC7A/AIF1/IL1B/RIPK2/ZMIZ1/ITGB2/CCL3/ADAM8/LGALS9/STX4/VAMP8/ANXA1/LAMP1/CDKN1A/CD81/JUND/LCK/RASGRP1/CD6/RHOH/CD40/IGHG4/NFKBID/HLA-A/TNFSF9/XBP1/LRRK2/BCL6/FGR/PELI1/EGR3/NFKBIZ/HSPD1/MYD88/H…	70
BP	GO:0050863	regulation of T cell activation	61/821	342/18800	3.1508601830657e-21	1.48921109925078e-18	1.04686952685207e-18	CD3E/TCF7/RPS3/CD74/HLA-DRA/HLA-DRB1/IL7R/HLA-DRB5/LYN/HLA-DQB1/HLA-DQA1/HLA-DPA1/HLA-DPB1/HLA-DMB/LGALS1/HES1/LGALS3/HLA-DMA/CCL5/CEBPB/CD83/PTPRC/PTPN22/CD2/RUNX3/FYN/CD55/CBLB/SPN/AIF1/IL1B/RIPK2/LAPTM5/ZMIZ1/ADAM8/LGALS9/PRNP/ANXA1/CD81/CAMK4/LCK/RIPOR2/RASGRP1/CD6/RHOH/NFKBID/HLA-A/TNFSF9/LAT/TNFRSF1B/PAG1/XBP1/BCL6/PELI1/EGR3/NFKBIZ/HSPD1/HSPH1/IRF4/SOX4/MALT1	61
BP	GO:1903131	mononuclear cell differentiation	69/821	433/18800	5.15638845483084e-21	2.23400529805546e-18	1.57043690483971e-18	BCL11B/CD3E/TCF7/CD74/RPS6/HLA-DRA/HLA-DRB1/IL7R/LYN/LGALS1/VEGFA/ITGB1/FCER1G/ID2/CEBPB/PLCG2/CD83/PTPRC/PTPN22/CD2/RUNX3/RBPJ/JUN/IKZF3/EGR1/IFI16/PREX1/SPN/CD8A/GPR183/CD3G/SPI1/CLEC4E/IL1B/RIPK2/ZMIZ1/ADAM8/IL6R/LGALS9/CD3D/ANXA1/ZFP36L2/RPL22/RORA/CAMK4/LCK/RASGRP1/KLF6/FOXP1/ITM2A/RHOH/IRF8/NFKBID/TNFSF9/STAT3/PTGER4/MYH9/XBP1/BCL6/EGR3/NFKBIZ/ZFP36L1/NFIL3/IRF7/IRF4/SOX4/MALT1/IRF2BP2/RUNX2	69
BP	GO:0002263	cell activation involved in immune response	55/821	289/18800	1.31405554771682e-20	5.25521137890751e-18	3.69425170985653e-18	CD74/RPS6/HLA-DRA/HLA-DRB1/LYN/GRN/HLA-DMB/LGALS1/TYROBP/LGALS3/ICAM1/FCER1G/APP/PLCG2/PTPRC/LCP1/RAB27A/SPN/GPR183/SLC11A1/CLEC7A/SPI1/CLEC4E/RIPK2/ITGB2/CCL3/IL6R/LGALS9/STX4/VAMP8/ANXA1/LAMP1/CD81/RORA/RASGRP1/FOXP1/ITM2A/CD40/SWAP70/IRF8/NFKBID/STAT3/LAT/PTGER4/XBP1/BCL6/FGR/NBN/NFKBIZ/HSPD1/MYD88/SLC15A4/IRF4/NR4A3/MALT1	55
BP	GO:0022409	positive regulation of cell-cell adhesion	55/821	291/18800	1.840921607213e-20	6.836393882786e-18	4.805774300935e-18	CD3E/RPS3/CD74/HLA-DRA/HLA-DRB1/IL7R/HLA-DRB5/LYN/HLA-DQB1/HLA-DQA1/HLA-DPA1/CITED2/HLA-DPB1/HLA-DMB/LGALS1/HES1/PLAUR/HLA-DMA/CCL5/CD83/PTPRC/PTPN22/RUNX3/FYN/ETS1/CD55/ALOX5/AIF1/IL1B/RIPK2/ZMIZ1/ITGB2/ADAM8/CD44/LGALS9/ANXA1/CD81/LCK/SKAP1/RASGRP1/CD6/RHOH/NFKBID/HLA-A/TNFSF9/XBP1/BCL6/EGR3/FLOT1/NFKBIZ/HSPD1/HSPH1/SOX4/NR4A3/MALT1	55
BP	GO:0002366	leukocyte activation involved in immune response	54/821	285/18800	3.67169657072315e-20	1.27261003141264e-17	8.94605648670229e-18	CD74/RPS6/HLA-DRA/HLA-DRB1/LYN/GRN/HLA-DMB/LGALS1/TYROBP/LGALS3/ICAM1/FCER1G/PLCG2/PTPRC/LCP1/RAB27A/SPN/GPR183/SLC11A1/CLEC7A/SPI1/CLEC4E/RIPK2/ITGB2/CCL3/IL6R/LGALS9/STX4/VAMP8/ANXA1/LAMP1/CD81/RORA/RASGRP1/FOXP1/ITM2A/CD40/SWAP70/IRF8/NFKBID/STAT3/LAT/PTGER4/XBP1/BCL6/FGR/NBN/NFKBIZ/HSPD1/MYD88/SLC15A4/IRF4/NR4A3/MALT1	54
BP	GO:0030217	T cell differentiation	51/821	263/18800	1.45545509435368e-19	4.72931939721549e-17	3.32456584710261e-17	BCL11B/CD3E/TCF7/CD74/RPS6/HLA-DRA/HLA-DRB1/IL7R/FCER1G/CD83/PTPRC/PTPN22/CD2/RUNX3/EGR1/PREX1/SPN/CD8A/GPR183/CD3G/SPI1/CLEC4E/IL1B/RIPK2/ZMIZ1/ADAM8/IL6R/LGALS9/CD3D/ANXA1/ZFP36L2/RPL22/RORA/CAMK4/LCK/RASGRP1/FOXP1/RHOH/NFKBID/TNFSF9/STAT3/PTGER4/XBP1/BCL6/EGR3/NFKBIZ/ZFP36L1/IRF4/SOX4/MALT1/RUNX2	51
BP	GO:0030098	lymphocyte differentiation	62/821	382/18800	2.15159075428804e-19	6.58007078326089e-17	4.62558705813503e-17	BCL11B/CD3E/TCF7/CD74/RPS6/HLA-DRA/HLA-DRB1/IL7R/LGALS1/ITGB1/FCER1G/ID2/PLCG2/CD83/PTPRC/PTPN22/CD2/RUNX3/RBPJ/IKZF3/EGR1/PREX1/SPN/CD8A/GPR183/CD3G/SPI1/CLEC4E/IL1B/RIPK2/ZMIZ1/ADAM8/IL6R/LGALS9/CD3D/ANXA1/ZFP36L2/RPL22/RORA/CAMK4/LCK/RASGRP1/KLF6/FOXP1/ITM2A/RHOH/IRF8/NFKBID/TNFSF9/STAT3/PTGER4/XBP1/BCL6/EGR3/NFKBIZ/ZFP36L1/NFIL3/IRF4/SOX4/MALT1/IRF2BP2/RUNX2	62
BP	GO:0045785	positive regulation of cell adhesion	67/821	446/18800	5.02157785058968e-19	1.45039906917865e-16	1.0195858653361e-16	CD3E/RPS3/CD74/HLA-DRA/HLA-DRB1/IL7R/HLA-DRB5/LYN/HLA-DQB1/HLA-DQA1/SPOCK2/HLA-DPA1/CITED2/HLA-DPB1/HLA-DMB/LGALS1/VEGFA/HES1/PLAUR/HLA-DMA/TPM1/S100A10/CCL5/CD83/PTPRC/PTPN22/RUNX3/FYN/ETS1/PREX1/CD55/PLEKHA2/ALOX5/AIF1/IL1B/RIPK2/LIMS1/ZMIZ1/ITGB2/ADAM8/CD44/RAC1/LGALS9/STX4/ANXA1/CD81/LCK/SKAP1/RASGRP1/CD6/RHOH/NFKBID/HLA-A/TNFSF9/XBP1/BCL6/DOCK5/STX3/EGR3/FLOT1/NFKBIZ/HSPD1/CALR/HSPH1/SOX4/NR…	67
BP	GO:0050870	positive regulation of T cell activation	46/821	223/18800	6.99542405301533e-19	1.91416892903298e-16	1.34560179014234e-16	CD3E/RPS3/CD74/HLA-DRA/HLA-DRB1/IL7R/HLA-DRB5/LYN/HLA-DQB1/HLA-DQA1/HLA-DPA1/HLA-DPB1/HLA-DMB/LGALS1/HES1/HLA-DMA/CCL5/CD83/PTPRC/PTPN22/RUNX3/FYN/CD55/AIF1/IL1B/RIPK2/ZMIZ1/ADAM8/LGALS9/ANXA1/CD81/LCK/RASGRP1/CD6/RHOH/NFKBID/HLA-A/TNFSF9/XBP1/BCL6/EGR3/NFKBIZ/HSPD1/HSPH1/SOX4/MALT1	46
BP	GO:0030595	leukocyte chemotaxis	47/821	236/18800	1.30012066030789e-18	3.37966365647037e-16	2.37579943820474e-16	CD74/LYN/VEGFA/LGALS3/FCER1G/CXCL2/S100A9/CCL4/CXCL8/CCL5/ITGA1/DUSP1/LYST/PREX1/CKLF/GPR183/C5AR1/SPI1/CXCL16/ALOX5/AIF1/S100A8/TREM1/NINJ1/IL1B/LGMN/ITGB2/CCL3/ADAM8/RPS19/IL6R/RAC1/LGALS9/ANXA1/CCL3L1/RIPOR2/SWAP70/CSF3R/TNFAIP6/FPR2/CXCL1/PPIA/PDE4B/CALR/JAML/CXCR4/PPIB	47
BP	GO:0060326	cell chemotaxis	54/821	315/18800	4.06794732472444e-18	1.00710753053535e-15	7.07965569495903e-16	CD74/LYN/VEGFA/LGALS3/FCER1G/CXCL2/S100A9/CCL4/CXCL8/CCL5/HSPB1/ITGA1/DUSP1/NR4A1/LYST/PREX1/CKLF/GPR183/C5AR1/SPI1/CXCL16/ALOX5/AIF1/S100A8/HBEGF/TREM1/NINJ1/IL1B/LGMN/ITGB2/CCL3/ADAM8/RPS19/IL6R/RAC1/LGALS9/ANXA1/CCL3L1/RIPOR2/HMGB2/SWAP70/TMSB4X/CSF3R/TNFAIP6/FPR2/CXCL1/EGR3/PPIA/PDE4B/ARRB2/CALR/JAML/CXCR4/PPIB	54
BP	GO:0051251	positive regulation of lymphocyte activation	59/821	371/18800	4.50455383391824e-18	1.06450797193368e-15	7.48316311548523e-16	CD3E/RPS3/CD74/HLA-DRA/HLA-DRB1/IL7R/HLA-DRB5/LYN/MEF2C/HLA-DQB1/TRBC2/HLA-DQA1/HLA-DPA1/HLA-DPB1/HLA-DMB/LGALS1/HES1/TYROBP/TRBC1/HLA-DMA/CCL5/IGKC/CD83/PTPRC/PTPN22/RUNX3/FYN/CD55/GPR183/CLEC7A/AIF1/IL1B/RIPK2/ZMIZ1/ADAM8/LGALS9/ANXA1/LAMP1/CDKN1A/CD81/LCK/RASGRP1/CD6/RHOH/CD40/IGHG4/NFKBID/HLA-A/TNFSF9/XBP1/BCL6/PELI1/EGR3/NFKBIZ/HSPD1/MYD88/HSPH1/SOX4/MALT1	59
BP	GO:0050900	leukocyte migration	60/821	384/18800	5.55653282391854e-18	1.25601800658924e-15	8.82941966345317e-16	CD74/LYN/VEGFA/LGALS3/ITGB1/ICAM1/FCER1G/CXCL2/S100A9/APP/CCL4/CXCL8/CCL5/ITGA1/FYN/DUSP1/LYST/PREX1/CKLF/SPN/GPR183/C5AR1/SPI1/CXCL16/ALOX5/AIF1/S100A8/TREM1/NINJ1/IL1B/LGMN/ITGB2/CCL3/ADAM8/RPS19/IL6R/RAC1/LGALS9/ANXA1/CCL3L1/CD81/LCK/RIPOR2/RHOH/SWAP70/PTGER4/MYH9/CSF3R/TNFAIP6/FPR2/CXCL1/PPIA/PDE4B/SELL/MYD88/CALR/MCOLN2/JAML/CXCR4/PPIB	60
BP	GO:0002237	response to molecule of bacterial origin	57/821	354/18800	9.40740972573369e-18	2.03788013183706e-15	1.43256695472576e-15	LYN/MEF2C/GSTP1/LITAF/CXCL2/S100A9/SOD2/CXCL8/CCL5/CEBPB/PLCG2/PTPN22/TNFAIP3/FOS/NR4A1/CD96/CD55/CD14/C5AR1/SLC11A1/SPI1/TLR2/CD68/S100A8/ABCA1/IL1B/RIPK2/LY96/VIM/CCL3/ACP5/PTGS2/LGALS9/NFKB1/NFKBIA/JUND/CD6/FOXP1/HMGB2/IRF8/TNFRSF1B/TSPO/PTGER4/XBP1/CSF2RB/TRIB1/ADM/CXCL1/TLR1/PELI1/PDE4B/CARD16/ZFP36/MYD88/CASP1/MALT1/MAPKAPK2	57
BP	GO:0031349	positive regulation of defense response	51/821	289/18800	9.98989279956898e-18	2.07749810659836e-15	1.46041717053067e-15	NEAT1/LYN/MEF2C/HEXIM1/GRN/LGALS1/TYROBP/PLSCR1/S100A9/APP/CTSC/CCL5/CEBPB/PLCG2/FYN/HSP90AA1/ALOX5AP/ETS1/PYHIN1/IFI16/SH2D1A/CLEC7A/SPI1/TLR2/MNDA/S100A8/NINJ1/IL1B/RIPK2/CCL3/ADAM8/PTGS2/RPS19/OSM/VAMP8/CYBA/LAMP1/CD81/GBP5/NFKBIA/RASGRP1/HMGB2/PTGER4/FPR2/LRRK2/NFKBIZ/TNFRSF1A/CASP1/PARK7/IRF7/SLC15A4	51
BP	GO:0032496	response to lipopolysaccharide	55/821	333/18800	1.11782334969715e-17	2.23521676733672e-15	1.57128853042449e-15	LYN/MEF2C/GSTP1/LITAF/CXCL2/S100A9/SOD2/CXCL8/CCL5/CEBPB/PLCG2/PTPN22/TNFAIP3/FOS/NR4A1/CD96/CD55/CD14/SLC11A1/SPI1/TLR2/CD68/S100A8/ABCA1/IL1B/RIPK2/LY96/VIM/CCL3/ACP5/PTGS2/LGALS9/NFKB1/NFKBIA/JUND/CD6/FOXP1/HMGB2/IRF8/TNFRSF1B/TSPO/PTGER4/XBP1/CSF2RB/TRIB1/ADM/CXCL1/PELI1/PDE4B/CARD16/ZFP36/MYD88/CASP1/MALT1/MAPKAPK2	55
BP	GO:0002274	myeloid leukocyte activation	45/821	232/18800	2.07649951922806e-17	3.99841518535803e-15	2.81076270205061e-15	CD74/LYN/GRN/TYROBP/PLSCR1/FCER1G/APP/CXCL8/CTSC/CCL5/PLCG2/PTPRC/CD2/RBPJ/JUN/PREX1/C5AR1/SLC11A1/SPI1/TLR2/AIF1/IFNGR2/IFNGR1/ITGB2/CCL3/LCP2/LGALS9/STX4/VAMP8/ANXA1/RORA/JUND/CAMK4/RASGRP1/FOXP1/RHOH/LAT/FPR2/LRRK2/TLR1/FGR/HSPD1/MYD88/IRF4/NR4A3	45
BP	GO:0097529	myeloid leukocyte migration	44/821	229/18800	6.88185849208503e-17	1.27781365358393e-14	8.98263634756362e-15	CD74/LYN/VEGFA/LGALS3/FCER1G/CXCL2/S100A9/CCL4/CXCL8/CCL5/ITGA1/DUSP1/PREX1/CKLF/C5AR1/SPI1/AIF1/S100A8/TREM1/IL1B/LGMN/ITGB2/CCL3/ADAM8/RPS19/IL6R/RAC1/ANXA1/CCL3L1/CD81/RIPOR2/RHOH/SWAP70/PTGER4/CSF3R/TNFAIP6/FPR2/CXCL1/PPIA/PDE4B/MYD88/MCOLN2/JAML/PPIB	44
BP	GO:1903706	regulation of hemopoiesis	57/821	371/18800	8.5033510969044e-17	1.51795994718174e-14	1.06707908132434e-14	TCF7/CD74/HLA-DRA/HLA-DRB1/IL7R/LYN/MEF2C/TYROBP/ID2/HIF1A/CEBPB/CD83/PTPRC/CD2/FOS/RUNX3/ETS1/PIK3R1/HSPA1B/IKZF3/HSPA1A/SPI1/LILRB3/RIPK2/ZMIZ1/CCL3/ADAM8/LGALS9/ANXA1/ZFP36L2/STAT1/NFKBIA/CAMK4/RASGRP1/FOXP1/RHOH/HMGB2/NFKBID/TNFSF9/STAT3/ISG15/XBP1/CSF3R/TNFAIP6/TRIB1/BCL6/EGR3/EVI2B/NFKBIZ/ZFP36/ZFP36L1/HCLS1/IRF7/IRF4/SOX4/RASSF2/MALT1	57
BP	GO:0002285	lymphocyte activation involved in immune response	41/821	201/18800	8.75914568483405e-17	1.51795994718174e-14	1.06707908132434e-14	CD74/RPS6/HLA-DRA/HLA-DRB1/HLA-DMB/LGALS1/LGALS3/ICAM1/FCER1G/PLCG2/PTPRC/LCP1/RAB27A/SPN/GPR183/SLC11A1/SPI1/CLEC4E/RIPK2/IL6R/LGALS9/ANXA1/LAMP1/CD81/RORA/FOXP1/ITM2A/CD40/SWAP70/IRF8/NFKBID/STAT3/PTGER4/XBP1/BCL6/NBN/NFKBIZ/HSPD1/SLC15A4/IRF4/MALT1	41
BP	GO:1903320	regulation of protein modification by small protein conjugation or removal	45/821	246/18800	2.14076392199021e-16	3.5902682678797e-14	2.52384799224108e-14	RPS3/RPL5/UBE2S/HIF1A/PTPN22/TNFAIP3/FYN/HSP90AA1/HSP90AB1/HSPA1B/EGR1/HSPA1A/CBLB/BIRC3/RIPK2/LAPTM5/ZMIZ1/RPL37/RPS7/RPS15/RPL11/RPS2/RPS20/UBB/NOP53/DNAJA1/HERPUD1/SQSTM1/TSPO/ISG15/LRRK2/IVNS1ABP/RPL23/PELI1/PPIA/DCUN1D3/ARRB2/PTEN/GNL3/PARK7/N4BP1/UBE2D1/SOX4/MALT1/TGFBR1	45
BP	GO:0030099	myeloid cell differentiation	58/821	391/18800	2.3439638196718e-16	3.80820871827303e-14	2.67705341509884e-14	CD74/RPS6/RPS14/HLA-DRB1/LYN/MEF2C/JUNB/ANXA2/CITED2/VEGFA/TYROBP/ID2/HIF1A/APP/CEBPB/FOS/RBPJ/KLF2/ETS1/PIK3R1/HSPA1B/JUN/IFI16/HSPA1A/PRKX/GPR183/SPI1/TLR2/LILRB3/SNX10/TET2/CCL3/ATP6AP1/RPS19/STAT1/CD81/NFKBIA/CAMK4/FOXP1/HMGB2/IRF8/STAT3/ACTN1/MYH9/ISG15/CSF3R/TNFAIP6/TRIB1/BCL6/EVI2B/ZFP36/ZFP36L1/PABPC4/HCLS1/IRF7/IRF4/SH2B3/RASSF2	58
BP	GO:0002443	leukocyte mediated immunity	63/821	457/18800	4.33490461728405e-16	6.82944518341205e-14	4.8008895793334e-14	CD74/HLA-DRA/HLA-DRB1/IL7R/HLA-DRB5/LYN/HLA-DQB1/TRBC2/HLA-DQA1/HLA-DPA1/HLA-DPB1/HLA-DMB/TYROBP/TRBC1/HLA-DMA/ICAM1/CTSH/FCER1G/SLAMF7/CTSC/PLCG2/IGKC/PTPRC/RAB27A/LYST/CD96/CD55/SH2D1A/CD8A/CLEC7A/SPI1/TREM1/IL1B/ARL8B/ITGB2/CCL3/LGALS9/STX4/VAMP8/LAMP1/RNF19B/CD81/SERPINB9/PRDX1/RASGRP1/CD40/SWAP70/IGHG4/HLA-A/LAT/TNFRSF1B/TUBB/CSF2RB/BCL6/FGR/NBN/HSPD1/ARRB2/MYD88/IRF7/SLC15A4/NR4A3/MALT1	63
BP	GO:0002831	regulation of response to biotic stimulus	54/821	351/18800	5.33198624842041e-16	8.15323426633462e-14	5.73147252461786e-14	HLA-DRB1/LYN/HEXIM1/GRN/TYROBP/PLSCR1/CCL5/PLCG2/PTPN22/TNFAIP3/APOBEC3G/FYN/HSP90AA1/HSP90AB1/PYHIN1/IFI16/CD96/CD55/BIRC3/SH2D1A/CLEC7A/SPI1/MNDA/IL1B/RIPK2/LY96/ADAM8/RPS19/LGALS9/SAMHD1/STAT1/CYBA/LAMP1/SERPINB9/GBP5/NCF1/NOP53/RASGRP1/FOXP1/HMGB2/HLA-A/ISG15/FPR2/TRIB1/FGR/HSPD1/ARRB2/CARD16/USP15/SEC14L1/NFE2L2/N4BP1/IRF7/SLC15A4	54
BP	GO:0097193	intrinsic apoptotic signaling pathway	49/821	295/18800	5.57018455504655e-16	8.2741112861963e-14	5.81644534590124e-14	RPS3/CD74/RPL26/DDIT4/PLAUR/YBX3/S100A9/HIF1A/SOD2/PPIF/BCL2A1/CEBPB/HSPB1/PIK3R1/IFI16/DDIT3/HSPA1A/FNIP2/S100A8/GRINA/PTGS2/CD44/RPS7/MCL1/IFI6/CDKN1A/UBB/LCK/DNAJA1/HERPUD1/TNFRSF1B/ENO1/XBP1/LRRK2/IVNS1ABP/RACK1/PPIA/NBN/CASP4/TNFRSF1A/PPP1R15A/NFE2L2/HINT1/EIF5A/PARK7/POLB/ERN1/BID/TMEM109	49
BP	GO:0002429	immune response-activating cell surface receptor signaling pathway	49/821	300/18800	1.11129253690556e-15	1.56151618901946e-13	1.09769777756361e-13	RPS3/HLA-DRB1/LYN/MEF2C/HLA-DQB1/TRBC2/HLA-DPB1/TYROBP/LGALS3/TRBC1/PLSCR1/FCER1G/GBP1/PLCG2/IGKC/PTPRC/PTPN22/FYN/PDE4D/CBLB/SH2D1A/CD8A/C5AR1/CLEC7A/FPR1/MNDA/RIPK2/LAPTM5/LCP2/PRNP/CD81/LCK/SKAP1/CD247/FOXP1/FYB1/IGHG4/NFKBID/HLA-A/PRKCH/FPR2/FGR/PDE4B/NFKBIZ/THEMIS2/NR4A3/MALT1/PRKCB/KLHL6	49
BP	GO:0002757	immune response-activating signal transduction	49/821	300/18800	1.11129253690556e-15	1.56151618901946e-13	1.09769777756361e-13	RPS3/HLA-DRB1/LYN/MEF2C/HLA-DQB1/TRBC2/HLA-DPB1/TYROBP/LGALS3/TRBC1/PLSCR1/FCER1G/GBP1/PLCG2/IGKC/PTPRC/PTPN22/FYN/PDE4D/CBLB/SH2D1A/CD8A/C5AR1/CLEC7A/FPR1/MNDA/RIPK2/LAPTM5/LCP2/PRNP/CD81/LCK/SKAP1/CD247/FOXP1/FYB1/IGHG4/NFKBID/HLA-A/PRKCH/FPR2/FGR/PDE4B/NFKBIZ/THEMIS2/NR4A3/MALT1/PRKCB/KLHL6	49
BP	GO:0050727	regulation of inflammatory response	57/821	394/18800	1.33783809988471e-15	1.83037375823701e-13	1.28669636642652e-13	HLA-DRB1/NEAT1/LYN/GRN/LGALS1/KLF4/GSTP1/S100A9/APP/CTSC/CCL5/CEBPB/PLCG2/PTPRC/TNFAIP3/FYN/ALOX5AP/ETS1/METRNL/BIRC3/AKNA/TLR2/ALOX5/S100A8/NINJ1/IL1B/PIK3AP1/CCL3/ADAM8/ACP5/PTGS2/RPS19/OSM/VAMP8/ANXA1/NFKB1/CD81/NCF1/RORA/NFKBIA/FOXP1/TMSB4X/TNFRSF1B/PTGER4/TNFAIP6/FPR2/LRRK2/BCL6/FGR/NFKBIZ/CASP4/TNFRSF1A/ZFP36/SOCS3/MYD88/CASP1/PARK7	57
BP	GO:0002253	activation of immune response	56/821	386/18800	2.11582293797467e-15	2.82055473193085e-13	1.98276308789421e-13	RPS3/HLA-DRB1/LYN/MEF2C/HLA-DQB1/TRBC2/HEXIM1/HLA-DPB1/TYROBP/LGALS3/TRBC1/PLSCR1/FCER1G/GBP1/PLCG2/IGKC/PTPRC/PTPN22/FYN/HSP90AA1/PDE4D/PYHIN1/IFI16/CD55/CBLB/SH2D1A/CD8A/C5AR1/CLEC7A/FPR1/MNDA/IL1B/RIPK2/LAPTM5/LCP2/PRNP/CD81/LCK/SKAP1/CD247/FOXP1/FYB1/IGHG4/NFKBID/HLA-A/PRKCH/RGCC/FPR2/FGR/PDE4B/NFKBIZ/THEMIS2/NR4A3/MALT1/PRKCB/KLHL6	56
BP	GO:0002768	immune response-regulating cell surface receptor signaling pathway	51/821	328/18800	2.27673347419611e-15	2.95918433308639e-13	2.08021542694971e-13	RPS3/HLA-DRB1/LYN/MEF2C/HLA-DQB1/TRBC2/HLA-DPB1/TYROBP/LGALS3/TRBC1/PLSCR1/FCER1G/GBP1/PLCG2/IGKC/PTPRC/PTPN22/FYN/PDE4D/CBLB/SH2D1A/CD8A/C5AR1/CLEC7A/FPR1/MNDA/CLEC4E/RIPK2/LAPTM5/LCP2/PRNP/CD81/LCK/SKAP1/CD247/FOXP1/FYB1/CD40/IGHG4/NFKBID/HLA-A/PRKCH/FPR2/FGR/PDE4B/NFKBIZ/THEMIS2/NR4A3/MALT1/PRKCB/KLHL6	51
BP	GO:1990266	neutrophil migration	31/821	128/18800	3.47646864399191e-15	4.40833182441803e-13	3.09892147161487e-13	CD74/LGALS3/FCER1G/CXCL2/S100A9/CCL4/CXCL8/CCL5/ITGA1/PREX1/CKLF/C5AR1/S100A8/TREM1/IL1B/ITGB2/CCL3/ADAM8/RAC1/CCL3L1/RIPOR2/RHOH/CSF3R/TNFAIP6/CXCL1/PPIA/PDE4B/MYD88/MCOLN2/JAML/PPIB	31
BP	GO:0031396	regulation of protein ubiquitination	40/821	213/18800	4.06393116792954e-15	5.03056622430136e-13	3.53633308647904e-13	RPS3/RPL5/UBE2S/PTPN22/TNFAIP3/FYN/HSP90AA1/HSP90AB1/HSPA1B/HSPA1A/CBLB/BIRC3/RIPK2/LAPTM5/RPL37/RPS7/RPS15/RPL11/RPS2/RPS20/UBB/DNAJA1/HERPUD1/SQSTM1/TSPO/ISG15/LRRK2/IVNS1ABP/RPL23/PELI1/PPIA/DCUN1D3/ARRB2/PTEN/PARK7/N4BP1/UBE2D1/SOX4/MALT1/TGFBR1	40
BP	GO:0070661	leukocyte proliferation	50/821	330/18800	1.23555720615327e-14	1.49387486390485e-12	1.05014800973419e-12	CD3E/RPS3/CD74/RPS6/HLA-DRB1/IL7R/LYN/MEF2C/HLA-DPA1/HLA-DPB1/HLA-DMB/HES1/TYROBP/LGALS3/GSTP1/CCL5/CEBPB/PTPRC/PTPN22/TNFAIP3/FYN/IKZF3/CD55/CBLB/SPN/GPR183/SLC11A1/LST1/MNDA/AIF1/IL1B/RIPK2/LGALS9/PRNP/ANXA1/CDKN1A/CD81/RASGRP1/CD6/ST6GAL1/CD40/HLA-A/TNFSF9/TNFRSF1B/CSF2RB/BCL6/PELI1/HSPD1/MYD88/MALT1	50
BP	GO:0070663	regulation of leukocyte proliferation	43/821	254/18800	1.77220724679199e-14	2.09402397183444e-12	1.47203434470377e-12	CD3E/RPS3/CD74/HLA-DRB1/LYN/MEF2C/HLA-DPA1/HLA-DPB1/HLA-DMB/HES1/TYROBP/LGALS3/GSTP1/CCL5/CEBPB/PTPRC/PTPN22/TNFAIP3/IKZF3/CD55/CBLB/SPN/GPR183/LST1/MNDA/AIF1/IL1B/RIPK2/LGALS9/PRNP/ANXA1/CDKN1A/CD81/CD6/ST6GAL1/CD40/HLA-A/TNFSF9/TNFRSF1B/CSF2RB/BCL6/PELI1/MYD88	43
BP	GO:0097530	granulocyte migration	33/821	154/18800	2.04364109833228e-14	2.3537459016233e-12	1.65461086047643e-12	CD74/LGALS3/FCER1G/CXCL2/S100A9/CCL4/CXCL8/CCL5/ITGA1/PREX1/CKLF/C5AR1/S100A8/TREM1/IL1B/ITGB2/CCL3/ADAM8/RAC1/ANXA1/CCL3L1/RIPOR2/RHOH/PTGER4/CSF3R/TNFAIP6/CXCL1/PPIA/PDE4B/MYD88/MCOLN2/JAML/PPIB	33
BP	GO:2001233	regulation of apoptotic signaling pathway	53/821	370/18800	2.08256032842223e-14	2.3537459016233e-12	1.65461086047643e-12	RPS3/CD74/RPL26/LGALS3/PLAUR/ATF3/ICAM1/LMNA/CTSH/GSTP1/YBX3/G0S2/S100A9/HIF1A/SOD2/PPIF/CTSC/HSPB1/PTPRC/TNFAIP3/HSPA1B/DDIT3/HSPA1A/S100A8/IL1B/PEA15/GRINA/PTGS2/CD44/CFLAR/RPS7/STX4/MCL1/IFI6/UBB/LCK/DNAJA1/HMGB2/HERPUD1/ENO1/XBP1/LRRK2/IVNS1ABP/RACK1/PPIA/ARRB2/PTEN/NFE2L2/EIF5A/PARK7/ITM2C/TGFBR1/BID	53
BP	GO:0032943	mononuclear cell proliferation	47/821	300/18800	2.18494424078538e-14	2.41692023571131e-12	1.69902047122213e-12	CD3E/RPS3/CD74/RPS6/HLA-DRB1/IL7R/LYN/MEF2C/HLA-DPA1/HLA-DPB1/HLA-DMB/HES1/TYROBP/LGALS3/CCL5/CEBPB/PTPRC/PTPN22/FYN/IKZF3/CD55/CBLB/SPN/GPR183/SLC11A1/LST1/MNDA/AIF1/IL1B/RIPK2/LGALS9/PRNP/ANXA1/CDKN1A/CD81/RASGRP1/CD6/ST6GAL1/CD40/HLA-A/TNFSF9/TNFRSF1B/BCL6/PELI1/HSPD1/MYD88/MALT1	47
BP	GO:0034612	response to tumor necrosis factor	42/821	249/18800	4.08820972902069e-14	4.42804216274553e-12	3.11277723227189e-12	RPS3/HES1/GSTP1/YBX3/ASAH1/GBP1/CCL4/CXCL8/CCL5/KRT18/TNFAIP3/KLF2/HSPA1B/ACTN4/HSPA1A/BIRC3/CD14/CXCL16/LIMS1/LAPTM5/CCL3/PTGS2/CCL3L1/ZFP36L2/STAT1/CYBA/NFKB1/RORA/NFKBIA/CD40/TMSB4X/GBP2/TNFRSF1B/CASP4/TNFRSF1A/CARD16/ZFP36/ZFP36L1/NFE2L2/CASP1/MBP/EIF5A	42
BP	GO:0030593	neutrophil chemotaxis	27/821	106/18800	5.59615886897541e-14	5.85941884612505e-12	4.11899094638568e-12	CD74/LGALS3/FCER1G/CXCL2/S100A9/CCL4/CXCL8/CCL5/ITGA1/PREX1/CKLF/C5AR1/S100A8/TREM1/IL1B/ITGB2/CCL3/RAC1/CCL3L1/RIPOR2/CSF3R/TNFAIP6/CXCL1/PPIA/PDE4B/JAML/PPIB	27
BP	GO:0046651	lymphocyte proliferation	46/821	296/18800	5.63514026363248e-14	5.85941884612505e-12	4.11899094638568e-12	CD3E/RPS3/CD74/RPS6/HLA-DRB1/IL7R/LYN/MEF2C/HLA-DPA1/HLA-DPB1/HLA-DMB/HES1/TYROBP/LGALS3/CCL5/CEBPB/PTPRC/PTPN22/FYN/IKZF3/CD55/CBLB/SPN/GPR183/SLC11A1/LST1/MNDA/AIF1/IL1B/RIPK2/LGALS9/PRNP/ANXA1/CDKN1A/CD81/RASGRP1/CD6/CD40/HLA-A/TNFSF9/TNFRSF1B/BCL6/PELI1/HSPD1/MYD88/MALT1	46
BP	GO:0045088	regulation of innate immune response	40/821	231/18800	6.82003801051275e-14	6.952426983658e-12	4.88734199638808e-12	LYN/HEXIM1/GRN/TYROBP/PLSCR1/CCL5/PLCG2/PTPN22/TNFAIP3/FYN/HSP90AA1/HSP90AB1/PYHIN1/IFI16/CD96/BIRC3/SH2D1A/CLEC7A/SPI1/MNDA/ADAM8/RPS19/LGALS9/SAMHD1/LAMP1/SERPINB9/GBP5/NCF1/RASGRP1/HMGB2/HLA-A/ISG15/FPR2/FGR/ARRB2/USP15/NFE2L2/N4BP1/IRF7/SLC15A4	40
BP	GO:0002478	antigen processing and presentation of exogenous peptide antigen	17/821	38/18800	7.88743776584847e-14	7.8859209508935e-12	5.54355949858824e-12	CD74/HLA-DRA/HLA-DRB1/HLA-DRB5/HLA-DQB1/HLA-DQA1/HLA-DPA1/HLA-DPB1/HLA-DMB/HLA-DMA/FCER1G/CTSS/CTSD/LGMN/IFI30/HLA-A/CLEC4A	17
BP	GO:0002286	T cell activation involved in immune response	28/821	116/18800	8.29156140572178e-14	8.13355240534859e-12	5.71763678265462e-12	CD74/RPS6/HLA-DRA/HLA-DRB1/HLA-DMB/LGALS3/ICAM1/FCER1G/LCP1/RAB27A/SPN/GPR183/SLC11A1/CLEC4E/RIPK2/IL6R/LGALS9/ANXA1/CD81/RORA/FOXP1/NFKBID/STAT3/PTGER4/BCL6/NFKBIZ/IRF4/MALT1	28
BP	GO:0032944	regulation of mononuclear cell proliferation	40/821	233/18800	9.15400547913152e-14	8.81327305296384e-12	6.19545945878063e-12	CD3E/RPS3/CD74/HLA-DRB1/LYN/MEF2C/HLA-DPA1/HLA-DPB1/HLA-DMB/HES1/TYROBP/LGALS3/CCL5/CEBPB/PTPRC/PTPN22/IKZF3/CD55/CBLB/SPN/GPR183/LST1/MNDA/AIF1/IL1B/RIPK2/LGALS9/PRNP/ANXA1/CDKN1A/CD81/CD6/ST6GAL1/CD40/HLA-A/TNFSF9/TNFRSF1B/BCL6/PELI1/MYD88	40
BP	GO:0050852	T cell receptor signaling pathway	29/821	127/18800	1.39074155811879e-13	1.31463006557447e-11	9.24144438237020e-12	RPS3/HLA-DRB1/HLA-DQB1/HLA-DPB1/LGALS3/GBP1/PLCG2/PTPRC/PTPN22/FYN/PDE4D/CBLB/SH2D1A/CD8A/RIPK2/LAPTM5/LCP2/PRNP/CD81/LCK/SKAP1/CD247/FYB1/NFKBID/HLA-A/PDE4B/NFKBIZ/THEMIS2/MALT1	29
BP	GO:1902105	regulation of leukocyte differentiation	44/821	283/18800	1.97596708214486e-13	1.81641769742493e-11	1.27688568559933e-11	TCF7/CD74/HLA-DRA/HLA-DRB1/IL7R/LYN/TYROBP/ID2/CEBPB/CD83/PTPRC/CD2/FOS/RUNX3/PIK3R1/IKZF3/LILRB3/RIPK2/ZMIZ1/CCL3/ADAM8/LGALS9/ANXA1/ZFP36L2/CAMK4/RASGRP1/FOXP1/RHOH/NFKBID/TNFSF9/XBP1/TNFAIP6/TRIB1/BCL6/EGR3/EVI2B/NFKBIZ/ZFP36L1/HCLS1/IRF7/IRF4/SOX4/RASSF2/MALT1	44
BP	GO:0071222	cellular response to lipopolysaccharide	38/821	217/18800	2.01247890852128e-13	1.81641769742493e-11	1.27688568559933e-11	LYN/MEF2C/GSTP1/LITAF/CXCL2/CXCL8/CCL5/CEBPB/PLCG2/PTPN22/TNFAIP3/CD55/CD14/SPI1/TLR2/CD68/ABCA1/IL1B/RIPK2/LY96/VIM/CCL3/NFKB1/NFKBIA/CD6/HMGB2/IRF8/TNFRSF1B/TSPO/XBP1/TRIB1/CXCL1/PDE4B/CARD16/ZFP36/MYD88/CASP1/MALT1	38
BP	GO:0002221	pattern recognition receptor signaling pathway	34/821	176/18800	2.02639404598281e-13	1.81641769742493e-11	1.27688568559933e-11	LYN/CTSS/PLCG2/PTPN22/TNFAIP3/HSPA1B/HSPA1A/BIRC3/CD14/CLEC7A/TLR2/CLEC4E/NINJ1/RIPK2/PIK3AP1/LY96/RTN4/CYBA/NOP53/NFKBIA/CD40/TLR1/PELI1/FLOT1/HSPD1/ARRB2/USP15/MYD88/SEC14L1/IRF7/SLC15A4/IRF4/UNC93B1/MAPKAPK2	34
BP	GO:0009615	response to virus	53/821	392/18800	2.24745113829848e-13	1.98042346915488e-11	1.39217669084252e-11	RPS15A/IFITM3/DDIT4/PLSCR1/STMN1/NPC2/HIF1A/GBP1/CCL4/CCL5/HSPB1/IFITM2/PTPRC/PTPN22/TNFAIP3/APOBEC3G/HSP90AA1/LYST/IFI16/BIRC3/TLR2/ITGAX/IL1B/IFNGR2/IFNGR1/LGALS9/SAMHD1/VAMP8/BNIP3L/STAT1/NFKB1/IFI6/IFIT2/NOP53/ODC1/CD40/POU2F2/PIM2/ENO1/ISG15/IVNS1ABP/DDX60L/FGR/USP15/MYD88/SEC14L1/TRIM25/EIF5A/IRF7/UNC93B1/MX2/MX1/CXCR4	53
BP	GO:0016032	viral process	55/821	418/18800	2.43486584674707e-13	2.08303212310966e-11	1.46430741365986e-11	CD74/HLA-DRB1/HEXIM1/IFITM3/LGALS1/GSN/PLSCR1/ITGB1/ICAM1/CTSB/CCL4/CXCL8/CCL5/IFITM2/APOBEC3G/HSP90AB1/HSPA1B/JUN/IFI16/CHMP1B/HSPA1A/CD55/ANPEP/MGAT1/ARL8B/SCARB2/CCL3/LGALS9/RPSA/RAB7A/VAMP8/CANX/STAT1/LAMP1/CD81/ST6GAL1/LY6E/DEK/ISG15/PPIA/HSPA8/ZFP36/CHD1/TRIM25/EIF3G/EIF3F/SSB/N4BP1/IRF7/CIITA/IGF2R/MX1/CXCR4/PPIB/SPCS1	55
BP	GO:0071219	cellular response to molecule of bacterial origin	39/821	229/18800	2.44402691882456e-13	2.08303212310966e-11	1.46430741365986e-11	LYN/MEF2C/GSTP1/LITAF/CXCL2/CXCL8/CCL5/CEBPB/PLCG2/PTPN22/TNFAIP3/CD55/CD14/SPI1/TLR2/CD68/ABCA1/IL1B/RIPK2/LY96/VIM/CCL3/NFKB1/NFKBIA/CD6/HMGB2/IRF8/TNFRSF1B/TSPO/XBP1/TRIB1/CXCL1/TLR1/PDE4B/CARD16/ZFP36/MYD88/CASP1/MALT1	39
BP	GO:0050670	regulation of lymphocyte proliferation	39/821	230/18800	2.82303084295456e-13	2.36724796008399e-11	1.66410239163637e-11	CD3E/RPS3/CD74/HLA-DRB1/LYN/MEF2C/HLA-DPA1/HLA-DPB1/HLA-DMB/HES1/TYROBP/LGALS3/CCL5/CEBPB/PTPRC/PTPN22/IKZF3/CD55/CBLB/SPN/GPR183/LST1/MNDA/AIF1/IL1B/RIPK2/LGALS9/PRNP/ANXA1/CDKN1A/CD81/CD6/CD40/HLA-A/TNFSF9/TNFRSF1B/BCL6/PELI1/MYD88	39
BP	GO:0019886	antigen processing and presentation of exogenous peptide antigen via MHC class II	15/821	30/18800	2.97002902272507e-13	2.4509810935155e-11	1.72296420499606e-11	CD74/HLA-DRA/HLA-DRB1/HLA-DRB5/HLA-DQB1/HLA-DQA1/HLA-DPA1/HLA-DPB1/HLA-DMB/HLA-DMA/FCER1G/CTSS/CTSD/LGMN/IFI30	15
BP	GO:0002460	adaptive immune response based on somatic recombination of immune receptors built from immunoglobulin superfamily domains	51/821	370/18800	3.02897659009061e-13	2.46057020185642e-11	1.72970505276227e-11	CD74/HLA-DRA/HLA-DRB1/IL7R/HLA-DRB5/MEF2C/HLA-DQB1/TRBC2/HLA-DQA1/HLA-DPA1/HLA-DPB1/HLA-DMB/TRBC1/HLA-DMA/ICAM1/CTSH/FCER1G/CTSC/IGKC/PTPRC/TNFAIP3/RAB27A/CD55/SPN/CD8A/SLC11A1/CLEC7A/IL1B/RIPK2/IL6R/ANXA1/CD81/RORA/CD40/SWAP70/IGHG4/NFKBID/HLA-A/STAT3/TNFRSF1B/CSF2RB/BCL6/NBN/NFKBIZ/HSPD1/MYD88/IRF7/SLC15A4/IRF4/MALT1/KLHL6	51
BP	GO:0034341	response to interferon-gamma	30/821	140/18800	3.14662023259806e-13	2.51681209065805e-11	1.76924136802923e-11	CD74/HLA-DPA1/IFITM3/GSN/GBP1/CCL4/CCL5/IFITM2/HSP90AB1/SLC11A1/KYNU/TLR2/CXCL16/AIF1/VIM/CCL3/RPL13A/LGALS9/STX4/CCL3L1/STAT1/ACTR2/GBP5/CD40/IRF8/GBP2/GAPDH/CASP1/CIITA/FLNB	30
BP	GO:0019221	cytokine-mediated signaling pathway	60/821	486/18800	3.27268812001384e-13	2.57798568726544e-11	1.81224452195982e-11	CD74/IL7R/IFITM3/FCER1G/GSTP1/CXCL2/HIF1A/CCL4/CXCL8/CCL5/IFITM2/KRT18/PTPRC/TNFAIP3/IL2RB/HSP90AB1/HSPA1B/EGR1/ACTN4/HSPA1A/BIRC3/SPI1/LILRB3/IL1RN/ACSL1/IL1B/IFNGR2/RIPK2/IFNGR1/LIMS1/LAPTM5/CCL3/CD44/IL6R/SAMHD1/OSM/CCL3L1/STAT1/NFKBIA/TMSB4X/STAT3/TNFRSF1B/ISG15/CSF3R/IL1R2/CSF2RB/IL1RAP/CXCL1/CASP4/TNFRSF1A/CARD16/MYD88/CASP1/EIF5A/IRF7/SH2B3/UGCG/MX1/PLP2/CXCR4	60
BP	GO:0031647	regulation of protein stability	45/821	300/18800	3.87188513562932e-13	3.00446728658759e-11	2.11204794829615e-11	RPL5/GRN/TYROBP/GSN/LMNA/CTSH/HSP90AA1/HSP90AB1/PIK3R1/HSPA1B/PYHIN1/HSPA1A/MFSD1/LAMP2/IFI30/CTSA/GNAQ/RTN4/RPS7/CMTM6/PRNP/RPL11/LAMP1/ATP1B3/CD81/TOMM7/NOP53/AAK1/PIM2/PFN1/GAPDH/LRRK2/RNF149/RPL23/HSPA8/FLOT1/HSPD1/PTEN/CALR/UBE2B/PTGES3/PARK7/SOX4/RASSF2/PPIB	45
BP	GO:0050851	antigen receptor-mediated signaling pathway	40/821	244/18800	4.34397108831316e-13	3.32122142472649e-11	2.33471634963209e-11	RPS3/HLA-DRB1/LYN/MEF2C/HLA-DQB1/TRBC2/HLA-DPB1/LGALS3/TRBC1/GBP1/PLCG2/IGKC/PTPRC/PTPN22/FYN/PDE4D/CBLB/SH2D1A/CD8A/MNDA/RIPK2/LAPTM5/LCP2/PRNP/CD81/LCK/SKAP1/CD247/FOXP1/FYB1/IGHG4/NFKBID/HLA-A/PRKCH/PDE4B/NFKBIZ/THEMIS2/MALT1/PRKCB/KLHL6	40
BP	GO:0002504	antigen processing and presentation of peptide or polysaccharide antigen via MHC class II	16/821	36/18800	4.87965626843806e-13	3.62732805159564e-11	2.54989987854751e-11	CD74/HLA-DRA/HLA-DRB1/HLA-DRB5/HLA-DQB1/HLA-DQA1/HLA-DPA1/HLA-DPB1/HLA-DMB/HLA-DMA/FCER1G/CTSS/CTSD/ARL8B/LGMN/IFI30	16
BP	GO:0071216	cellular response to biotic stimulus	41/821	256/18800	4.88388081576639e-13	3.62732805159564e-11	2.54989987854751e-11	LYN/MEF2C/GSTP1/LITAF/CXCL2/CXCL8/CCL5/CEBPB/PLCG2/PTPN22/TNFAIP3/DDIT3/CD55/CD14/CLEC7A/SPI1/TLR2/CD68/ABCA1/IL1B/RIPK2/LY96/VIM/CCL3/NFKB1/NFKBIA/CD6/HMGB2/IRF8/TNFRSF1B/TSPO/XBP1/TRIB1/CXCL1/TLR1/PDE4B/CARD16/ZFP36/MYD88/CASP1/MALT1	41
BP	GO:0002449	lymphocyte mediated immunity	50/821	365/18800	6.61499456657093e-13	4.84385306360595e-11	3.40507948630604e-11	CD74/HLA-DRA/HLA-DRB1/IL7R/HLA-DRB5/HLA-DQB1/TRBC2/HLA-DQA1/HLA-DPA1/HLA-DPB1/HLA-DMB/TRBC1/HLA-DMA/ICAM1/CTSH/FCER1G/SLAMF7/CTSC/IGKC/PTPRC/RAB27A/LYST/CD96/CD55/SH2D1A/CD8A/IL1B/ARL8B/LGALS9/LAMP1/RNF19B/CD81/SERPINB9/PRDX1/RASGRP1/CD40/SWAP70/IGHG4/HLA-A/TNFRSF1B/TUBB/CSF2RB/BCL6/NBN/HSPD1/ARRB2/MYD88/IRF7/SLC15A4/MALT1	50
BP	GO:0071621	granulocyte chemotaxis	28/821	128/18800	1.13662961411882e-12	8.14259409678757e-11	5.72399281320222e-11	CD74/LGALS3/FCER1G/CXCL2/S100A9/CCL4/CXCL8/CCL5/ITGA1/PREX1/CKLF/C5AR1/S100A8/TREM1/IL1B/ITGB2/CCL3/RAC1/ANXA1/CCL3L1/RIPOR2/CSF3R/TNFAIP6/CXCL1/PPIA/PDE4B/JAML/PPIB	28
BP	GO:0071356	cellular response to tumor necrosis factor	38/821	229/18800	1.14331480874301e-12	8.14259409678757e-11	5.72399281320222e-11	RPS3/HES1/GSTP1/YBX3/ASAH1/GBP1/CCL4/CXCL8/CCL5/KRT18/TNFAIP3/KLF2/HSPA1B/ACTN4/HSPA1A/BIRC3/LIMS1/LAPTM5/CCL3/CCL3L1/ZFP36L2/STAT1/CYBA/NFKB1/RORA/NFKBIA/CD40/TMSB4X/GBP2/TNFRSF1B/CASP4/TNFRSF1A/CARD16/ZFP36/ZFP36L1/NFE2L2/CASP1/EIF5A	38
BP	GO:0071706	tumor necrosis factor superfamily cytokine production	34/821	187/18800	1.2474139223368e-12	8.64707330963866e-11	6.07862615909243e-11	CYBB/TYROBP/GSTP1/APP/PLCG2/HSPB1/PTPRC/PTPN22/TNFAIP3/CD2/PIK3R1/SPN/CD14/CLEC7A/TLR2/RIPK2/IFNGR1/LY96/CCL3/ADAM8/ACP5/LGALS9/CYBA/RASGRP1/FOXP1/STAT3/TSPO/LRRK2/TLR1/CLEC4A/ARRB2/ZFP36/MYD88/MAPKAPK2	34
BP	GO:1903555	regulation of tumor necrosis factor superfamily cytokine production	34/821	187/18800	1.2474139223368e-12	8.64707330963866e-11	6.07862615909243e-11	CYBB/TYROBP/GSTP1/APP/PLCG2/HSPB1/PTPRC/PTPN22/TNFAIP3/CD2/PIK3R1/SPN/CD14/CLEC7A/TLR2/RIPK2/IFNGR1/LY96/CCL3/ADAM8/ACP5/LGALS9/CYBA/RASGRP1/FOXP1/STAT3/TSPO/LRRK2/TLR1/CLEC4A/ARRB2/ZFP36/MYD88/MAPKAPK2	34
BP	GO:0050821	protein stabilization	34/821	191/18800	2.32905868336047e-12	1.59326001247251e-10	1.12001270756614e-10	RPL5/GRN/TYROBP/HSP90AA1/HSP90AB1/PIK3R1/HSPA1B/PYHIN1/HSPA1A/MFSD1/LAMP2/IFI30/GNAQ/RTN4/RPS7/RPL11/LAMP1/ATP1B3/NOP53/AAK1/PIM2/PFN1/GAPDH/RPL23/FLOT1/HSPD1/PTEN/CALR/UBE2B/PTGES3/PARK7/SOX4/RASSF2/PPIB	34
BP	GO:2001242	regulation of intrinsic apoptotic signaling pathway	32/821	171/18800	2.5611495693641e-12	1.72927488456155e-10	1.21562697263597e-10	RPS3/CD74/RPL26/PLAUR/YBX3/S100A9/HIF1A/SOD2/PPIF/HSPB1/DDIT3/HSPA1A/S100A8/GRINA/PTGS2/CD44/RPS7/MCL1/UBB/LCK/DNAJA1/HERPUD1/ENO1/XBP1/LRRK2/IVNS1ABP/RACK1/PPIA/NFE2L2/EIF5A/PARK7/BID	32
BP	GO:0002224	toll-like receptor signaling pathway	27/821	123/18800	2.63742473211324e-12	1.75794502336625e-10	1.23578119701716e-10	LYN/CTSS/PLCG2/PTPN22/TNFAIP3/BIRC3/CD14/TLR2/NINJ1/RIPK2/PIK3AP1/LY96/RTN4/CYBA/NFKBIA/CD40/TLR1/PELI1/FLOT1/HSPD1/ARRB2/MYD88/IRF7/SLC15A4/IRF4/UNC93B1/MAPKAPK2	27
BP	GO:0032640	tumor necrosis factor production	33/821	182/18800	2.89789577688081e-12	1.88327001800042e-10	1.32388080754344e-10	CYBB/TYROBP/GSTP1/APP/PLCG2/HSPB1/PTPRC/PTPN22/TNFAIP3/CD2/PIK3R1/SPN/CD14/CLEC7A/TLR2/RIPK2/IFNGR1/LY96/CCL3/ACP5/LGALS9/CYBA/RASGRP1/FOXP1/STAT3/TSPO/LRRK2/TLR1/CLEC4A/ARRB2/ZFP36/MYD88/MAPKAPK2	33
BP	GO:0032680	regulation of tumor necrosis factor production	33/821	182/18800	2.89789577688081e-12	1.88327001800042e-10	1.32388080754344e-10	CYBB/TYROBP/GSTP1/APP/PLCG2/HSPB1/PTPRC/PTPN22/TNFAIP3/CD2/PIK3R1/SPN/CD14/CLEC7A/TLR2/RIPK2/IFNGR1/LY96/CCL3/ACP5/LGALS9/CYBA/RASGRP1/FOXP1/STAT3/TSPO/LRRK2/TLR1/CLEC4A/ARRB2/ZFP36/MYD88/MAPKAPK2	33
BP	GO:0002495	antigen processing and presentation of peptide antigen via MHC class II	15/821	34/18800	3.01642675498192e-12	1.93609909866062e-10	1.3610180238203e-10	CD74/HLA-DRA/HLA-DRB1/HLA-DRB5/HLA-DQB1/HLA-DQA1/HLA-DPA1/HLA-DPB1/HLA-DMB/HLA-DMA/FCER1G/CTSS/CTSD/LGMN/IFI30	15
BP	GO:0019882	antigen processing and presentation	25/821	107/18800	3.90078460171966e-12	2.44339507763139e-10	1.71763146952069e-10	CD74/HLA-DRA/HLA-DRB1/HLA-DRB5/HLA-DQB1/HLA-DQA1/HLA-DPA1/HLA-DPB1/HLA-DMB/HLA-DMA/ICAM1/CTSH/FCER1G/CTSS/CTSD/RAB27A/CD8A/SLC11A1/CD68/ARL8B/LGMN/IFI30/HLA-A/CLEC4A/CALR	25
BP	GO:1903557	positive regulation of tumor necrosis factor superfamily cytokine production	25/821	107/18800	3.90078460171966e-12	2.44339507763139e-10	1.71763146952069e-10	CYBB/TYROBP/APP/PLCG2/HSPB1/PTPRC/CD2/PIK3R1/SPN/CD14/CLEC7A/TLR2/RIPK2/IFNGR1/LY96/CCL3/ADAM8/LGALS9/CYBA/RASGRP1/STAT3/LRRK2/TLR1/MYD88/MAPKAPK2	25
BP	GO:0044403	biological process involved in symbiotic interaction	42/821	286/18800	4.86207183006728e-12	3.00927517196664e-10	2.11542774360822e-10	CD74/HLA-DRB1/IFITM3/LGALS1/GSN/PLSCR1/ITGB1/ICAM1/CTSB/CCL4/CXCL8/CCL5/IFITM2/HSP90AB1/HSPA1B/JUN/CHMP1B/HSPA1A/CD55/ANPEP/TREM1/ARL8B/SCARB2/CCL3/LGALS9/RPSA/RAB7A/VAMP8/LAMP1/CD81/GAPDH/LY6E/PPIA/HSPA8/HSPD1/CHD1/MYD88/TRIM25/CIITA/IGF2R/CXCR4/PPIB	42
BP	GO:0019884	antigen processing and presentation of exogenous antigen	17/821	47/18800	5.18595827357663e-12	3.17197612521469e-10	2.22980150165425e-10	CD74/HLA-DRA/HLA-DRB1/HLA-DRB5/HLA-DQB1/HLA-DQA1/HLA-DPA1/HLA-DPB1/HLA-DMB/HLA-DMA/FCER1G/CTSS/CTSD/LGMN/IFI30/HLA-A/CLEC4A	17
BP	GO:0031397	negative regulation of protein ubiquitination	22/821	84/18800	6.61111823941018e-12	3.99665159612716e-10	2.80952295314959e-10	RPS3/RPL5/TNFAIP3/FYN/HSPA1B/HSPA1A/RPL37/RPS7/RPS15/RPL11/RPS20/DNAJA1/SQSTM1/TSPO/ISG15/IVNS1ABP/RPL23/PPIA/ARRB2/PARK7/N4BP1/SOX4	22
BP	GO:0002573	myeloid leukocyte differentiation	35/821	210/18800	7.88340497652596e-12	4.71101407735155e-10	3.31169777114315e-10	CD74/HLA-DRB1/LYN/JUNB/ANXA2/CITED2/VEGFA/TYROBP/ID2/APP/CEBPB/FOS/RBPJ/PIK3R1/JUN/IFI16/GPR183/SPI1/TLR2/LILRB3/SNX10/CCL3/ATP6AP1/CD81/CAMK4/FOXP1/MYH9/TNFAIP6/TRIB1/EVI2B/ZFP36L1/HCLS1/IRF7/IRF4/RASSF2	35
BP	GO:0046631	alpha-beta T cell activation	30/821	158/18800	8.43288958616084e-12	4.9261340402753e-10	3.46292047819639e-10	BCL11B/CD3E/HLA-DRA/HLA-DRB1/CD83/PTPRC/PTPN22/RUNX3/CD55/CBLB/SPN/GPR183/RIPK2/IL6R/LGALS9/ANXA1/RPL22/CD81/RORA/FOXP1/NFKBID/HLA-A/STAT3/PTGER4/BCL6/CLEC4A/NFKBIZ/HSPH1/IRF4/MALT1	30
BP	GO:0070665	positive regulation of leukocyte proliferation	30/821	158/18800	8.43288958616084e-12	4.9261340402753e-10	3.46292047819639e-10	CD3E/RPS3/CD74/LYN/MEF2C/HLA-DPA1/HLA-DPB1/HLA-DMB/HES1/CCL5/PTPRC/PTPN22/CD55/GPR183/AIF1/IL1B/RIPK2/LGALS9/ANXA1/CDKN1A/CD81/CD6/ST6GAL1/CD40/HLA-A/TNFSF9/CSF2RB/BCL6/PELI1/MYD88	30
BP	GO:0031663	lipopolysaccharide-mediated signaling pathway	19/821	62/18800	8.62222105364438e-12	4.9807696953219e-10	3.50132766061442e-10	LYN/CCL5/PLCG2/PTPN22/TNFAIP3/CD55/CD14/SPI1/TLR2/IL1B/RIPK2/LY96/CCL3/NFKBIA/CD6/TRIB1/CARD16/MYD88/MALT1	19
BP	GO:0002697	regulation of immune effector process	47/821	353/18800	9.18646612191819e-12	5.24839971075304e-10	3.68946331698091e-10	CD74/HLA-DRA/HLA-DRB1/IL7R/LYN/GRN/HLA-DMB/TYROBP/LGALS3/ICAM1/PLCG2/PTPRC/PTPN22/CD96/CD55/SH2D1A/CLEC7A/SPI1/IL1B/RIPK2/LAPTM5/ITGB2/RPS19/LGALS9/STX4/VAMP8/ANXA1/LAMP1/CD81/SERPINB9/NCF1/RASGRP1/CD40/NFKBID/HLA-A/TNFRSF1B/XBP1/BCL6/FGR/NFKBIZ/HSPD1/ARRB2/SLC15A4/IRF4/NR4A3/MALT1/SLC7A5	47
BP	GO:0032760	positive regulation of tumor necrosis factor production	24/821	103/18800	1.11882882663415e-11	6.32259898877278e-10	4.44459231816222e-10	CYBB/TYROBP/APP/PLCG2/HSPB1/PTPRC/CD2/PIK3R1/SPN/CD14/CLEC7A/TLR2/RIPK2/IFNGR1/LY96/CCL3/LGALS9/CYBA/RASGRP1/STAT3/LRRK2/TLR1/MYD88/MAPKAPK2	24
BP	GO:0032623	interleukin-2 production	19/821	63/18800	1.18460199166792e-11	6.48289026808582e-10	4.55727214966319e-10	CD3E/RPS3/GBP1/PLCG2/CD83/PTPRC/TNFAIP3/PDE4D/CLEC7A/IL1B/RIPK2/LAPTM5/PRNP/ANXA1/SPTBN1/PDE4B/ZFP36/IRF4/MALT1	19
BP	GO:0032663	regulation of interleukin-2 production	19/821	63/18800	1.18460199166792e-11	6.48289026808582e-10	4.55727214966319e-10	CD3E/RPS3/GBP1/PLCG2/CD83/PTPRC/TNFAIP3/PDE4D/CLEC7A/IL1B/RIPK2/LAPTM5/PRNP/ANXA1/SPTBN1/PDE4B/ZFP36/IRF4/MALT1	19
BP	GO:0048002	antigen processing and presentation of peptide antigen	19/821	63/18800	1.18460199166792e-11	6.48289026808582e-10	4.55727214966319e-10	CD74/HLA-DRA/HLA-DRB1/HLA-DRB5/HLA-DQB1/HLA-DQA1/HLA-DPA1/HLA-DPB1/HLA-DMB/HLA-DMA/FCER1G/CTSS/CTSD/SLC11A1/LGMN/IFI30/HLA-A/CLEC4A/CALR	19
BP	GO:0045862	positive regulation of proteolysis	48/821	369/18800	1.27668892983162e-11	6.91406848561939e-10	4.86037715392039e-10	RPS3/LYN/ANXA2/GRN/GSN/CTSH/CTSD/S100A9/APP/S100A10/CTSC/RNF19A/FYN/HSPA1B/PYHIN1/IFI16/HSPA1A/CLEC7A/S100A8/IL1B/RIPK2/LAPTM5/LGMN/ADAM8/CFLAR/LGALS9/RNF19B/NOP53/LCK/HERPUD1/STAT3/TNFRSF1B/ENO1/MYH9/LRRK2/TRIB1/RACK1/HSPD1/CYCS/HSPE1/PTEN/ANP32B/PICALM/NFE2L2/CASP1/MBP/MALT1/BID	48
BP	GO:1903321	negative regulation of protein modification by small protein conjugation or removal	23/821	96/18800	1.62837988019844e-11	8.72778040943472e-10	6.13536076402493e-10	RPS3/RPL5/TNFAIP3/FYN/HSPA1B/HSPA1A/RPL37/RPS7/RPS15/RPL11/RPS20/DNAJA1/SQSTM1/TSPO/ISG15/IVNS1ABP/RPL23/PPIA/DCUN1D3/ARRB2/PARK7/N4BP1/SOX4	23
BP	GO:0042273	ribosomal large subunit biogenesis	20/821	72/18800	1.84403905884621e-11	9.78281537443006e-10	6.8770178435167e-10	RPL3/RPL26/RPL5/WDR74/RPL7/RPL23A/RPL14/RPL24/RPL35A/RPL10A/RPL6/RPL11/RPL7A/RPL10/NPM1/NOP53/RPL35/RPL38/RPLP0/NSA2	20
BP	GO:0032946	positive regulation of mononuclear cell proliferation	28/821	143/18800	1.94196123140656e-11	1.01982388303866e-09	7.16904773571884e-10	CD3E/RPS3/CD74/MEF2C/HLA-DPA1/HLA-DPB1/HLA-DMB/HES1/CCL5/PTPRC/PTPN22/CD55/GPR183/AIF1/IL1B/RIPK2/LGALS9/ANXA1/CDKN1A/CD81/CD6/ST6GAL1/CD40/HLA-A/TNFSF9/BCL6/PELI1/MYD88	28
BP	GO:0052548	regulation of endopeptidase activity	52/821	426/18800	2.00356409032889e-11	1.04165297056199e-09	7.32249949644411e-10	RPS3/LYN/CST3/SPOCK2/ANXA2/VEGFA/GSN/PLAUR/KLF4/SERPINA1/CTSH/TIMP1/TIMP2/CTSD/S100A9/CSTB/APP/FYN/NR4A1/IFI16/BIRC3/CLEC7A/S100A8/APLP2/RIPK2/LAPTM5/LGMN/PTGS2/CD44/CFLAR/LGALS9/PRNP/IFI6/SERPINB9/LCK/STAT3/GAPDH/SORL1/RACK1/HSPD1/CYCS/ARRB2/CARD16/HSPE1/ANP32B/PICALM/CASP1/MBP/PARK7/SERPINB1/MALT1/BID	52
BP	GO:0001906	cell killing	32/821	185/18800	2.27609971651285e-11	1.17162796298518e-09	8.23618365370777e-10	RPL30/HLA-DRA/HLA-DRB1/IL7R/TYROBP/LYZ/ICAM1/CTSH/SLAMF7/CTSC/PTPRC/HSP90AB1/RAB27A/LYST/CD55/SH2D1A/CLEC7A/SPI1/TREM1/ARL8B/RPS19/LGALS9/LAMP1/RNF19B/SERPINB9/PRDX1/RASGRP1/HLA-A/GAPDH/TUBB/ARRB2/MYD88	32
BP	GO:0150076	neuroinflammatory response	20/821	73/18800	2.43702785834165e-11	1.24216743485473e-09	8.73205441090013e-10	GRN/TYROBP/ITGB1/APP/CTSC/PLCG2/PTPRC/JUN/C5AR1/TLR2/AIF1/IL1B/IFNGR2/IFNGR1/ITGB2/CCL3/PTGS2/TNFRSF1B/FPR2/LRRK2	20
BP	GO:0052547	regulation of peptidase activity	54/821	456/18800	2.63530886990025e-11	1.33019134122441e-09	9.35083535645749e-10	RPS3/LYN/CST3/SPOCK2/ANXA2/GRN/VEGFA/GSN/PLAUR/KLF4/SERPINA1/CTSH/TIMP1/TIMP2/CTSB/CTSD/S100A9/CSTB/APP/FYN/NR4A1/IFI16/BIRC3/CLEC7A/S100A8/APLP2/RIPK2/LAPTM5/LGMN/PTGS2/CD44/CFLAR/LGALS9/PRNP/IFI6/SERPINB9/LCK/STAT3/GAPDH/SORL1/RACK1/HSPD1/CYCS/ARRB2/CARD16/HSPE1/ANP32B/PICALM/CASP1/MBP/PARK7/SERPINB1/MALT1/BID	54
BP	GO:0050729	positive regulation of inflammatory response	28/821	145/18800	2.74912891972299e-11	1.37430012054229e-09	9.6609064871237e-10	NEAT1/GRN/LGALS1/S100A9/APP/CTSC/CEBPB/PLCG2/ALOX5AP/ETS1/TLR2/S100A8/NINJ1/IL1B/CCL3/ADAM8/PTGS2/RPS19/OSM/VAMP8/CD81/NFKBIA/PTGER4/LRRK2/NFKBIZ/TNFRSF1A/CASP1/PARK7	28
BP	GO:1902107	positive regulation of leukocyte differentiation	29/821	157/18800	3.7976845804033e-11	1.86265680504875e-09	1.30939035383915e-09	CD74/HLA-DRA/HLA-DRB1/IL7R/TYROBP/ID2/CD83/PTPRC/FOS/RUNX3/RIPK2/ZMIZ1/ADAM8/LGALS9/ANXA1/RASGRP1/RHOH/NFKBID/TNFSF9/XBP1/TRIB1/BCL6/EGR3/EVI2B/NFKBIZ/ZFP36L1/HCLS1/SOX4/MALT1	29
BP	GO:1903708	positive regulation of hemopoiesis	29/821	157/18800	3.7976845804033e-11	1.86265680504875e-09	1.30939035383915e-09	CD74/HLA-DRA/HLA-DRB1/IL7R/TYROBP/ID2/CD83/PTPRC/FOS/RUNX3/RIPK2/ZMIZ1/ADAM8/LGALS9/ANXA1/RASGRP1/RHOH/NFKBID/TNFSF9/XBP1/TRIB1/BCL6/EGR3/EVI2B/NFKBIZ/ZFP36L1/HCLS1/SOX4/MALT1	29
BP	GO:0048872	homeostasis of number of cells	40/821	282/18800	4.71292526389333e-11	2.28995312588611e-09	1.60976650430277e-09	CD74/RPS6/RPS14/IL7R/LYN/MEF2C/CITED2/VEGFA/ID2/HIF1A/TNFAIP3/KLF2/ETS1/HSPA1B/HSPA1A/GPR183/SPI1/RPS19/LGALS9/ANXA1/STAT1/PRDX1/TSC22D3/RPS17/HMGB2/STAT3/LAT/ISG15/HCAR2/BCL6/RPS24/PDE4B/ZFP36/ZFP36L1/HCLS1/SLC15A4/POLB/SH2B3/SOX4/RASSF2	40
BP	GO:0032743	positive regulation of interleukin-2 production	14/821	34/18800	5.06981766017672e-11	2.44055389030174e-09	1.7156342023522e-09	CD3E/RPS3/PLCG2/CD83/PTPRC/PDE4D/CLEC7A/IL1B/RIPK2/ANXA1/SPTBN1/PDE4B/IRF4/MALT1	14
BP	GO:0002262	myeloid cell homeostasis	29/821	160/18800	6.13304433445128e-11	2.92529334814791e-09	2.05639110856734e-09	RPS6/RPS14/LYN/CITED2/VEGFA/ID2/HIF1A/KLF2/ETS1/HSPA1B/HSPA1A/SPI1/RPS19/ANXA1/STAT1/PRDX1/RPS17/HMGB2/STAT3/ISG15/HCAR2/BCL6/RPS24/PDE4B/ZFP36/ZFP36L1/HCLS1/SLC15A4/SH2B3	29
BP	GO:0006909	phagocytosis	42/821	310/18800	6.82859153144256e-11	3.22744067017908e-09	2.2687913681501e-09	LYN/TRBC2/RAB31/TYROBP/GSN/TRBC1/PLSCR1/ITGB1/FCER1G/PLCG2/IGKC/PTPRC/IL2RB/FYN/RAB27A/LYST/NCF2/CD14/SLC11A1/CLEC7A/TLR2/AIF1/ABCA1/CORO1C/IL1B/ARL8B/ITGB2/RAC1/RAB7A/ANXA1/CYBA/RHOH/IRF8/IGHG4/MYH9/FPR2/RACK1/FGR/ATG3/MYD88/CALR/RUBCN	42
BP	GO:0045582	positive regulation of T cell differentiation	22/821	94/18800	7.36541942218954e-11	3.44980320504175e-09	2.4251053801652e-09	CD74/HLA-DRA/HLA-DRB1/IL7R/CD83/PTPRC/RUNX3/RIPK2/ZMIZ1/ADAM8/LGALS9/ANXA1/RASGRP1/RHOH/NFKBID/TNFSF9/XBP1/BCL6/EGR3/NFKBIZ/SOX4/MALT1	22
BP	GO:0050671	positive regulation of lymphocyte proliferation	27/821	141/18800	7.60190833080445e-11	3.52877869748681e-09	2.48062271847303e-09	CD3E/RPS3/CD74/MEF2C/HLA-DPA1/HLA-DPB1/HLA-DMB/HES1/CCL5/PTPRC/PTPN22/CD55/GPR183/AIF1/IL1B/RIPK2/LGALS9/ANXA1/CDKN1A/CD81/CD6/CD40/HLA-A/TNFSF9/BCL6/PELI1/MYD88	27
BP	GO:0042255	ribosome assembly	18/821	62/18800	8.3849547449096e-11	3.85782121405177e-09	2.71192947129261e-09	RPS27/RPL3/RPS14/RPL5/RPL23A/RPS19/RPL24/RPS15/RPSA/RPS5/RPL6/RPL11/RPL10/NPM1/NOP53/RPL38/RPLP0/RPS28	18
BP	GO:2000116	regulation of cysteine-type endopeptidase activity	35/821	229/18800	9.63424322101077e-11	4.39372197421360e-09	3.08865119698517e-09	RPS3/VEGFA/GSN/PLAUR/KLF4/CTSH/CTSD/S100A9/FYN/NR4A1/IFI16/BIRC3/CLEC7A/S100A8/RIPK2/LAPTM5/LGMN/PTGS2/CD44/CFLAR/LGALS9/IFI6/SERPINB9/LCK/RACK1/HSPD1/CYCS/ARRB2/CARD16/HSPE1/ANP32B/CASP1/PARK7/MALT1/BID	35
BP	GO:2001234	negative regulation of apoptotic signaling pathway	35/821	230/18800	1.08998437544411e-10	4.92767718950774e-09	3.46400526456928e-09	CD74/LGALS3/PLAUR/ICAM1/LMNA/GSTP1/YBX3/HIF1A/SOD2/PPIF/HSPB1/TNFAIP3/HSPA1B/HSPA1A/IL1B/PEA15/GRINA/PTGS2/CD44/CFLAR/MCL1/IFI6/DNAJA1/HMGB2/HERPUD1/ENO1/XBP1/LRRK2/IVNS1ABP/PPIA/ARRB2/NFE2L2/PARK7/TGFBR1/BID	35
BP	GO:0042116	macrophage activation	23/821	106/18800	1.40859496619134e-10	6.31317692174895e-09	4.43796889529613e-09	CD74/GRN/TYROBP/APP/CTSC/PLCG2/PTPRC/JUN/C5AR1/SLC11A1/TLR2/AIF1/IFNGR2/IFNGR1/ITGB2/CCL3/RORA/JUND/FOXP1/FPR2/LRRK2/TLR1/HSPD1	23
BP	GO:0002683	negative regulation of immune system process	50/821	425/18800	1.84797399633834e-10	8.15289857094709e-09	5.73123654110169e-09	CD74/HLA-DRB1/IL7R/LYN/GRN/TYROBP/LGALS3/ID2/GBP1/CEBPB/PTPRC/PTPN22/SAMSN1/TNFAIP3/RUNX3/FYN/DUSP1/PIK3R1/IFI16/CD96/CD55/CBLB/SH2D1A/SPN/SPI1/LST1/CD68/MNDA/LILRB3/LAPTM5/CCL3/RPS19/LGALS9/SAMHD1/PRNP/ANXA1/SERPINB9/TSC22D3/RIPOR2/HLA-A/PTGER4/PAG1/ISG15/TNFAIP6/TRIB1/BCL6/FGR/PELI1/ARRB2/USP15	50
BP	GO:0002269	leukocyte activation involved in inflammatory response	16/821	50/18800	1.8504366827693e-10	8.15289857094709e-09	5.73123654110169e-09	GRN/TYROBP/APP/CTSC/PTPRC/JUN/C5AR1/TLR2/AIF1/IFNGR2/IFNGR1/ITGB2/CCL3/FPR2/LRRK2/MYD88	16
BP	GO:0032609	interferon-gamma production	24/821	117/18800	1.94012461888751e-10	8.40558991133013e-09	5.90887076910301e-09	CD3E/HLA-DRB1/HLA-DPA1/HLA-DPB1/PTPN22/CD2/PDE4D/DDIT3/CD96/CD14/SLC11A1/CLEC7A/IL1B/RIPK2/LAPTM5/LGALS9/PRNP/RASGRP1/IRF8/HLA-A/ISG15/PDE4B/HSPD1/SLC7A5	24
BP	GO:0032649	regulation of interferon-gamma production	24/821	117/18800	1.94012461888751e-10	8.40558991133013e-09	5.90887076910301e-09	CD3E/HLA-DRB1/HLA-DPA1/HLA-DPB1/PTPN22/CD2/PDE4D/DDIT3/CD96/CD14/SLC11A1/CLEC7A/IL1B/RIPK2/LAPTM5/LGALS9/PRNP/RASGRP1/IRF8/HLA-A/ISG15/PDE4B/HSPD1/SLC7A5	24
BP	GO:0042113	B cell activation	43/821	336/18800	2.56528406555926e-10	1.10222412040021e-08	7.74829602054959e-09	CD74/IL7R/LYN/MEF2C/TRBC2/LGALS1/TYROBP/TRBC1/ITGB1/ID2/PLCG2/IGKC/PTPRC/SAMSN1/TNFAIP3/RBPJ/IKZF3/GPR183/SPI1/MNDA/LAPTM5/SKAP2/ZFP36L2/CDKN1A/CD81/RASGRP1/KLF6/ITM2A/CD40/SWAP70/IRF8/IGHG4/XBP1/BCL6/PELI1/NBN/HSPD1/ZFP36L1/THEMIS2/SLC15A4/MALT1/IRF2BP2/PRKCB	43
BP	GO:0045619	regulation of lymphocyte differentiation	30/821	181/18800	2.83940905880555e-10	1.21000718825656e-08	8.50597778444597e-09	TCF7/CD74/HLA-DRA/HLA-DRB1/IL7R/ID2/CD83/PTPRC/CD2/RUNX3/IKZF3/RIPK2/ZMIZ1/ADAM8/LGALS9/ANXA1/ZFP36L2/CAMK4/RASGRP1/RHOH/NFKBID/TNFSF9/XBP1/BCL6/EGR3/NFKBIZ/ZFP36L1/IRF4/SOX4/MALT1	30
BP	GO:0032612	interleukin-1 production	25/821	129/18800	2.92838987525983e-10	1.22779830334483e-08	8.63104384287108e-09	TYROBP/GSTP1/APP/HSPB1/TNFAIP3/EGR1/PYHIN1/IFI16/CLEC7A/MNDA/RIPK2/CCL3/ACP5/LGALS9/ANXA1/GBP5/FOXP1/STAT3/IL1R2/ARRB2/CARD16/MYD88/CASP1/SERPINB1/MALT1	25
BP	GO:0032652	regulation of interleukin-1 production	25/821	129/18800	2.92838987525983e-10	1.22779830334483e-08	8.63104384287108e-09	TYROBP/GSTP1/APP/HSPB1/TNFAIP3/EGR1/PYHIN1/IFI16/CLEC7A/MNDA/RIPK2/CCL3/ACP5/LGALS9/ANXA1/GBP5/FOXP1/STAT3/IL1R2/ARRB2/CARD16/MYD88/CASP1/SERPINB1/MALT1	25
BP	GO:0032611	interleukin-1 beta production	23/821	110/18800	3.0951341239503e-10	1.27708036129896e-08	8.97748152869478e-09	TYROBP/GSTP1/APP/HSPB1/TNFAIP3/EGR1/PYHIN1/IFI16/CLEC7A/MNDA/RIPK2/CCL3/ACP5/LGALS9/GBP5/FOXP1/STAT3/ARRB2/CARD16/MYD88/CASP1/SERPINB1/MALT1	23
BP	GO:0032651	regulation of interleukin-1 beta production	23/821	110/18800	3.0951341239503e-10	1.27708036129896e-08	8.97748152869478e-09	TYROBP/GSTP1/APP/HSPB1/TNFAIP3/EGR1/PYHIN1/IFI16/CLEC7A/MNDA/RIPK2/CCL3/ACP5/LGALS9/GBP5/FOXP1/STAT3/ARRB2/CARD16/MYD88/CASP1/SERPINB1/MALT1	23
BP	GO:0042098	T cell proliferation	32/821	204/18800	3.11962311761816e-10	1.27708036129896e-08	8.97748152869478e-09	CD3E/RPS3/RPS6/HLA-DRB1/HLA-DPA1/HLA-DPB1/HLA-DMB/HES1/LGALS3/CCL5/CEBPB/PTPRC/PTPN22/FYN/CD55/CBLB/SPN/SLC11A1/AIF1/IL1B/RIPK2/LGALS9/PRNP/ANXA1/CD81/RASGRP1/CD6/HLA-A/TNFSF9/TNFRSF1B/PELI1/MALT1	32
BP	GO:2001243	negative regulation of intrinsic apoptotic signaling pathway	22/821	102/18800	4.00045197353237e-10	1.62487107893709e-08	1.14223431349543e-08	CD74/PLAUR/YBX3/HIF1A/SOD2/PPIF/HSPB1/HSPA1A/GRINA/PTGS2/CD44/MCL1/DNAJA1/HERPUD1/ENO1/XBP1/LRRK2/IVNS1ABP/PPIA/NFE2L2/PARK7/BID	22
BP	GO:0001909	leukocyte mediated cytotoxicity	25/821	131/18800	4.12371541257706e-10	1.66195321162699e-08	1.16830191044207e-08	HLA-DRA/HLA-DRB1/IL7R/TYROBP/ICAM1/CTSH/SLAMF7/CTSC/PTPRC/RAB27A/LYST/SH2D1A/SPI1/TREM1/ARL8B/LGALS9/LAMP1/RNF19B/SERPINB9/PRDX1/RASGRP1/HLA-A/TUBB/ARRB2/MYD88	25
BP	GO:0002292	T cell differentiation involved in immune response	19/821	76/18800	4.32111919379636e-10	1.7281152837344e-08	1.2148118089766e-08	HLA-DRA/HLA-DRB1/FCER1G/SPN/GPR183/CLEC4E/RIPK2/IL6R/LGALS9/ANXA1/RORA/FOXP1/NFKBID/STAT3/PTGER4/BCL6/NFKBIZ/IRF4/MALT1	19
BP	GO:0042254	ribosome biogenesis	40/821	304/18800	4.74128149254047e-10	1.88167347173419e-08	1.32275848470072e-08	RPS27/RPS21/RPS6/RPL3/RPS14/RPL26/RPL5/WDR74/GLUL/RPL7/EIF4A3/RPL23A/RPS19/RPL14/RPL24/RPS7/RPS15/RPSA/RPS25/RPL35A/RPL10A/RPS5/RPL6/RPL11/RPL7A/RPS8/RPL10/RPL27/NPM1/NOP53/RPS17/RPL35/RPL38/RPS24/RPS16/RPLP0/RPS28/PTEN/NSA2/PA2G4	40
BP	GO:0045637	regulation of myeloid cell differentiation	32/821	208/18800	5.17946751960418e-10	2.04000391169865e-08	1.43405990654432e-08	CD74/HLA-DRB1/LYN/MEF2C/TYROBP/ID2/HIF1A/CEBPB/FOS/ETS1/PIK3R1/HSPA1B/HSPA1A/SPI1/LILRB3/CCL3/STAT1/NFKBIA/CAMK4/FOXP1/HMGB2/STAT3/ISG15/CSF3R/TNFAIP6/TRIB1/EVI2B/ZFP36/ZFP36L1/HCLS1/IRF7/RASSF2	32
BP	GO:0032729	positive regulation of interferon-gamma production	19/821	77/18800	5.50483872674022e-10	2.15185387521221e-08	1.51268698529814e-08	CD3E/HLA-DPA1/HLA-DPB1/PTPN22/CD2/PDE4D/CD14/SLC11A1/CLEC7A/IL1B/RIPK2/LGALS9/RASGRP1/IRF8/HLA-A/ISG15/PDE4B/HSPD1/SLC7A5	19
BP	GO:0034101	erythrocyte homeostasis	25/821	133/18800	5.76567074493389e-10	2.23699419424711e-08	1.57253800678794e-08	RPS6/RPS14/LYN/CITED2/VEGFA/ID2/HIF1A/KLF2/ETS1/HSPA1B/HSPA1A/SPI1/RPS19/STAT1/PRDX1/RPS17/HMGB2/STAT3/ISG15/BCL6/RPS24/ZFP36/ZFP36L1/HCLS1/SH2B3	25
BP	GO:0045936	negative regulation of phosphate metabolic process	50/821	440/18800	6.23786815596391e-10	2.40227233650788e-08	1.68872344931826e-08	LYN/PIK3IP1/HEXIM1/PLEK/LGALS3/DDIT4/GADD45B/GSTP1/HSPB1/PTPRC/PTPN22/SAMSN1/TNFAIP3/PDE4D/DUSP1/LDLRAD4/JUN/CBLB/CORO1C/IL1B/GNAQ/PRNP/RGS2/CDKN1A/NPM1/DNAJA1/GADD45A/SWAP70/STAT3/CALM3/IQGAP1/LRRK2/TRIB1/SORL1/RACK1/PPIA/LPCAT1/CALM1/C9orf72/DYNLL1/ARRB2/PPP1R15A/PTEN/SOCS3/UBE2B/PARK7/SH2B3/RUBCN/PMEPA1/RASSF2	50
BP	GO:0061900	glial cell activation	16/821	54/18800	6.7285199973109e-10	2.56107434929353e-08	1.8003563723281e-08	GRN/TYROBP/APP/CTSC/PTPRC/JUN/C5AR1/TLR2/AIF1/IL1B/IFNGR2/IFNGR1/ITGB2/CCL3/FPR2/LRRK2	16
BP	GO:0010563	negative regulation of phosphorus metabolic process	50/821	441/18800	6.74874371712278e-10	2.56107434929353e-08	1.8003563723281e-08	LYN/PIK3IP1/HEXIM1/PLEK/LGALS3/DDIT4/GADD45B/GSTP1/HSPB1/PTPRC/PTPN22/SAMSN1/TNFAIP3/PDE4D/DUSP1/LDLRAD4/JUN/CBLB/CORO1C/IL1B/GNAQ/PRNP/RGS2/CDKN1A/NPM1/DNAJA1/GADD45A/SWAP70/STAT3/CALM3/IQGAP1/LRRK2/TRIB1/SORL1/RACK1/PPIA/LPCAT1/CALM1/C9orf72/DYNLL1/ARRB2/PPP1R15A/PTEN/SOCS3/UBE2B/PARK7/SH2B3/RUBCN/PMEPA1/RASSF2	50
BP	GO:0001774	microglial cell activation	15/821	47/18800	7.17556172841934e-10	2.70331488594581e-08	1.90034708780106e-08	GRN/TYROBP/APP/CTSC/PTPRC/JUN/C5AR1/TLR2/AIF1/IFNGR2/IFNGR1/ITGB2/CCL3/FPR2/LRRK2	15
BP	GO:0052126	movement in host environment	29/821	177/18800	7.44473852930322e-10	2.78454644703938e-08	1.95745037286943e-08	CD74/HLA-DRB1/IFITM3/LGALS1/GSN/PLSCR1/ITGB1/ICAM1/CTSB/CXCL8/IFITM2/HSPA1B/CHMP1B/HSPA1A/CD55/ANPEP/ARL8B/SCARB2/LGALS9/RPSA/RAB7A/VAMP8/LAMP1/CD81/LY6E/PPIA/TRIM25/CIITA/CXCR4	29
BP	GO:0002699	positive regulation of immune effector process	35/821	248/18800	8.8613971523671e-10	3.29074312822547e-08	2.31329104609162e-08	CD74/HLA-DRA/HLA-DRB1/LYN/HLA-DMB/TYROBP/PLCG2/PTPRC/PTPN22/CD55/SH2D1A/CLEC7A/SPI1/IL1B/RIPK2/LAPTM5/ITGB2/RPS19/LGALS9/STX4/VAMP8/ANXA1/LAMP1/CD81/RASGRP1/CD40/NFKBID/HLA-A/XBP1/FGR/NFKBIZ/HSPD1/NR4A3/MALT1/SLC7A5	35
BP	GO:0045621	positive regulation of lymphocyte differentiation	22/821	107/18800	1.05408470145545e-09	3.88665699494105e-08	2.73220013695657e-08	CD74/HLA-DRA/HLA-DRB1/IL7R/CD83/PTPRC/RUNX3/RIPK2/ZMIZ1/ADAM8/LGALS9/ANXA1/RASGRP1/RHOH/NFKBID/TNFSF9/XBP1/BCL6/EGR3/NFKBIZ/SOX4/MALT1	22
BP	GO:0002833	positive regulation of response to biotic stimulus	29/821	180/18800	1.11673477463249e-09	4.08866485444672e-08	2.87420543923204e-08	HLA-DRB1/LYN/HEXIM1/GRN/TYROBP/PLSCR1/CCL5/PLCG2/FYN/HSP90AA1/PYHIN1/IFI16/SH2D1A/CLEC7A/SPI1/MNDA/LY96/ADAM8/RPS19/CYBA/LAMP1/GBP5/RASGRP1/HMGB2/FPR2/HSPD1/USP15/IRF7/SLC15A4	29
BP	GO:0043281	regulation of cysteine-type endopeptidase activity involved in apoptotic process	31/821	204/18800	1.31541761860253e-09	4.78241692245772e-08	3.36189177165107e-08	RPS3/VEGFA/GSN/PLAUR/KLF4/CTSH/CTSD/S100A9/NR4A1/BIRC3/CLEC7A/S100A8/LAPTM5/PTGS2/CD44/CFLAR/LGALS9/IFI6/SERPINB9/LCK/RACK1/HSPD1/CYCS/ARRB2/CARD16/HSPE1/ANP32B/CASP1/PARK7/MALT1/BID	31
BP	GO:0019058	viral life cycle	40/821	317/18800	1.65231555393774e-09	5.96554761452938e-08	4.1935962012221e-08	CD74/HLA-DRB1/IFITM3/LGALS1/GSN/PLSCR1/ITGB1/ICAM1/CTSB/CXCL8/CCL5/IFITM2/APOBEC3G/HSP90AB1/HSPA1B/IFI16/CHMP1B/HSPA1A/CD55/ANPEP/ARL8B/SCARB2/LGALS9/RPSA/RAB7A/VAMP8/LAMP1/CD81/LY6E/DEK/ISG15/PPIA/HSPA8/TRIM25/N4BP1/CIITA/MX1/CXCR4/PPIB/SPCS1	40
BP	GO:0043367	CD4-positive, alpha-beta T cell differentiation	19/821	82/18800	1.738764947497e-09	6.23437169795649e-08	4.38257125060587e-08	HLA-DRA/HLA-DRB1/CD83/RUNX3/SPN/GPR183/RIPK2/IL6R/LGALS9/ANXA1/RORA/FOXP1/NFKBID/STAT3/PTGER4/BCL6/NFKBIZ/IRF4/MALT1	19
BP	GO:0045580	regulation of T cell differentiation	26/821	151/18800	1.88889128586252e-09	6.72626424328716e-08	4.72835655696805e-08	TCF7/CD74/HLA-DRA/HLA-DRB1/IL7R/CD83/PTPRC/CD2/RUNX3/RIPK2/ZMIZ1/ADAM8/LGALS9/ANXA1/CAMK4/RASGRP1/RHOH/NFKBID/TNFSF9/XBP1/BCL6/EGR3/NFKBIZ/IRF4/SOX4/MALT1	26
BP	GO:0042060	wound healing	48/821	429/18800	2.31295018138615e-09	8.18029115171879e-08	5.75049268154152e-08	LYN/ANXA5/VEGFA/PLEK/PLAUR/PLSCR1/ITGB1/SERPINA1/FCER1G/TIMP1/TPM1/HIF1A/PLCG2/HSPB1/TNFAIP3/RAB27A/CHMP1B/SLC11A1/CLEC7A/ALOX5/S100A8/HBEGF/PLAU/ARL8B/GNA13/CD44/GNAQ/CFLAR/ANXA1/CDKN1A/LCK/CD40/ACTB/MYL12A/MACF1/MYH9/XBP1/PPIA/JMJD1C/PTEN/PABPC4/NFE2L2/SH2B3/TGFBR1/JAML/RAP2B/CXCR4/FERMT3	48
BP	GO:0051348	negative regulation of transferase activity	36/821	270/18800	2.45716713436234e-09	8.57411460008695e-08	6.0273384338085e-08	RPL5/LYN/PIK3IP1/HEXIM1/GADD45B/GSTP1/HSPB1/PTPRC/PTPN22/TNFAIP3/DUSP1/CBLB/CORO1C/IL1B/GNAQ/RPL37/RPS7/RPS15/RPL11/RPS20/RGS2/CDKN1A/NPM1/EIF4A2/DNAJA1/GADD45A/TRIB1/SORL1/RACK1/RPL23/PPIA/PTEN/ZFP36/PARK7/SH2B3/RUBCN	36
BP	GO:0035710	CD4-positive, alpha-beta T cell activation	21/821	102/18800	2.45728616159445e-09	8.57411460008695e-08	6.0273384338085e-08	HLA-DRA/HLA-DRB1/CD83/RUNX3/CD55/SPN/GPR183/RIPK2/IL6R/LGALS9/ANXA1/CD81/RORA/FOXP1/NFKBID/STAT3/PTGER4/BCL6/NFKBIZ/IRF4/MALT1	21
BP	GO:0002294	CD4-positive, alpha-beta T cell differentiation involved in immune response	17/821	67/18800	2.802756561704e-09	9.71435424286605e-08	6.82889177700791e-08	HLA-DRA/HLA-DRB1/SPN/GPR183/RIPK2/IL6R/LGALS9/ANXA1/RORA/FOXP1/NFKBID/STAT3/PTGER4/BCL6/NFKBIZ/IRF4/MALT1	17
BP	GO:0051092	positive regulation of NF-kappaB transcription factor activity	26/821	154/18800	2.91594399373397e-09	1.00397303466377e-07	7.05762115457953e-08	RPS3/S100A9/APP/PLCG2/HSPA1B/HSPA1A/CLEC7A/TLR2/S100A8/IL1B/RIPK2/ADAM8/CFLAR/LGALS9/NPM1/CD40/STAT3/PRKCH/IL1RAP/PPIA/FLOT1/CARD16/MYD88/TRIM25/MALT1/PRKCB	26
BP	GO:0002396	MHC protein complex assembly	10/821	20/18800	2.9647792497271e-09	1.00744361564256e-07	7.08201826972995e-08	HLA-DRA/HLA-DRB1/HLA-DRB5/HLA-DQB1/HLA-DQA1/HLA-DPA1/HLA-DPB1/HLA-DMB/HLA-DMA/CALR	10
BP	GO:0002501	peptide antigen assembly with MHC protein complex	10/821	20/18800	2.9647792497271e-09	1.00744361564256e-07	7.08201826972995e-08	HLA-DRA/HLA-DRB1/HLA-DRB5/HLA-DQB1/HLA-DQA1/HLA-DPA1/HLA-DPB1/HLA-DMB/HLA-DMA/CALR	10
BP	GO:2000106	regulation of leukocyte apoptotic process	19/821	85/18800	3.31641812176368e-09	1.11961414383437e-07	7.87054252820471e-08	CD74/IL7R/LYN/MEF2C/LGALS3/HIF1A/CCL5/CD3G/ADAM8/LGALS9/ANXA1/TSC22D3/FOXP1/ST6GAL1/HCAR2/BCL6/PTEN/HCLS1/IRF7	19
BP	GO:0002287	alpha-beta T cell activation involved in immune response	17/821	68/18800	3.58665048677922e-09	1.195320248767e-07	8.40273312422231e-08	HLA-DRA/HLA-DRB1/SPN/GPR183/RIPK2/IL6R/LGALS9/ANXA1/RORA/FOXP1/NFKBID/STAT3/PTGER4/BCL6/NFKBIZ/IRF4/MALT1	17
BP	GO:0002293	alpha-beta T cell differentiation involved in immune response	17/821	68/18800	3.58665048677922e-09	1.195320248767e-07	8.40273312422231e-08	HLA-DRA/HLA-DRB1/SPN/GPR183/RIPK2/IL6R/LGALS9/ANXA1/RORA/FOXP1/NFKBID/STAT3/PTGER4/BCL6/NFKBIZ/IRF4/MALT1	17
BP	GO:0007249	I-kappaB kinase/NF-kappaB signaling	37/821	288/18800	4.13937317862384e-09	1.37073892711244e-07	9.63587239435601e-08	CD74/HLA-DRB1/LGALS1/GSTP1/LITAF/PLCG2/HSPB1/TNFAIP3/FYN/AKAP13/BIRC3/CLEC7A/TLR2/IL1B/RIPK2/CFLAR/LGALS9/STAT1/RORA/NFKBIA/RHOH/CD40/PIM2/S100A4/SQSTM1/PRDX4/GAPDH/PELI1/TNFRSF1A/CARD16/MYD88/TRIM25/CASP1/MALT1/TRAF4/SLC20A1/PRKCB	37
BP	GO:0042326	negative regulation of phosphorylation	44/821	382/18800	4.48121144507461e-09	1.47454546221158e-07	1.03656003579607e-07	LYN/PIK3IP1/HEXIM1/DDIT4/GADD45B/GSTP1/HSPB1/PTPRC/PTPN22/SAMSN1/TNFAIP3/PDE4D/DUSP1/LDLRAD4/JUN/CBLB/CORO1C/IL1B/GNAQ/PRNP/RGS2/CDKN1A/NPM1/DNAJA1/GADD45A/STAT3/CALM3/LRRK2/TRIB1/SORL1/RACK1/PPIA/CALM1/C9orf72/DYNLL1/ARRB2/PTEN/SOCS3/UBE2B/PARK7/SH2B3/RUBCN/PMEPA1/RASSF2	44
BP	GO:0051701	biological process involved in interaction with host	29/821	191/18800	4.56362366196183e-09	1.48423143201342e-07	1.04336897418544e-07	CD74/HLA-DRB1/IFITM3/LGALS1/GSN/PLSCR1/ITGB1/ICAM1/CTSB/CXCL8/IFITM2/HSPA1B/CHMP1B/HSPA1A/CD55/ANPEP/ARL8B/SCARB2/LGALS9/RPSA/RAB7A/VAMP8/LAMP1/CD81/LY6E/PPIA/TRIM25/CIITA/CXCR4	29
BP	GO:0046635	positive regulation of alpha-beta T cell activation	17/821	69/18800	4.56774435703304e-09	1.48423143201342e-07	1.04336897418544e-07	CD3E/HLA-DRA/HLA-DRB1/CD83/PTPRC/PTPN22/RUNX3/CD55/RIPK2/LGALS9/ANXA1/CD81/NFKBID/HLA-A/NFKBIZ/HSPH1/MALT1	17
BP	GO:0002399	MHC class II protein complex assembly	9/821	16/18800	4.8013061766599e-09	1.54086363039845e-07	1.08317966506583e-07	HLA-DRA/HLA-DRB1/HLA-DRB5/HLA-DQB1/HLA-DQA1/HLA-DPA1/HLA-DPB1/HLA-DMB/HLA-DMA	9
BP	GO:0002503	peptide antigen assembly with MHC class II protein complex	9/821	16/18800	4.8013061766599e-09	1.54086363039845e-07	1.08317966506583e-07	HLA-DRA/HLA-DRB1/HLA-DRB5/HLA-DQB1/HLA-DQA1/HLA-DPA1/HLA-DPB1/HLA-DMB/HLA-DMA	9
BP	GO:0010952	positive regulation of peptidase activity	29/821	192/18800	5.15662672552029e-09	1.64474247521349e-07	1.15620329292906e-07	RPS3/LYN/GRN/GSN/CTSH/CTSD/S100A9/APP/FYN/IFI16/CLEC7A/S100A8/RIPK2/LAPTM5/LGMN/CFLAR/LGALS9/LCK/STAT3/RACK1/HSPD1/CYCS/HSPE1/ANP32B/PICALM/CASP1/MBP/MALT1/BID	29
BP	GO:0032755	positive regulation of interleukin-6 production	20/821	97/18800	5.72957617110082e-09	1.81634551911909e-07	1.27683494647382e-07	CD74/TYROBP/APP/PLCG2/CLEC7A/TLR2/AIF1/IL1B/RIPK2/IL6R/LGALS9/CYBA/POU2F2/STAT3/XBP1/IL1RAP/TLR1/HSPD1/MYD88/MBP	20
BP	GO:0043122	regulation of I-kappaB kinase/NF-kappaB signaling	34/821	254/18800	6.16515820605494e-09	1.94258530383513e-07	1.36557762624706e-07	CD74/HLA-DRB1/LGALS1/GSTP1/LITAF/PLCG2/HSPB1/TNFAIP3/FYN/AKAP13/BIRC3/CLEC7A/IL1B/RIPK2/CFLAR/LGALS9/STAT1/RORA/RHOH/CD40/PIM2/S100A4/SQSTM1/GAPDH/PELI1/TNFRSF1A/CARD16/MYD88/TRIM25/CASP1/MALT1/TRAF4/SLC20A1/PRKCB	34
BP	GO:0032731	positive regulation of interleukin-1 beta production	16/821	62/18800	6.28163447148582e-09	1.96736250706354e-07	1.38299523684203e-07	TYROBP/APP/HSPB1/EGR1/PYHIN1/IFI16/CLEC7A/MNDA/RIPK2/CCL3/LGALS9/GBP5/STAT3/MYD88/CASP1/MALT1	16
BP	GO:0071346	cellular response to interferon-gamma	22/821	118/18800	7.25432503770793e-09	2.25839735754752e-07	1.58758377125256e-07	HLA-DPA1/GSN/GBP1/CCL4/CCL5/HSP90AB1/TLR2/AIF1/VIM/CCL3/RPL13A/LGALS9/STX4/CCL3L1/STAT1/ACTR2/GBP5/IRF8/GBP2/GAPDH/CASP1/FLNB	22
BP	GO:0043618	regulation of transcription from RNA polymerase II promoter in response to stress	14/821	47/18800	7.32523020335284e-09	2.2668971325733e-07	1.59355885125571e-07	CITED2/VEGFA/ATF3/HIF1A/CEBPB/RBPJ/KLF2/JUN/DNAJB1/EGR1/DDIT3/HSPA1A/BACH1/NFE2L2	14
BP	GO:1901652	response to peptide	51/821	491/18800	9.1992557259571e-09	2.82999588871308e-07	1.98939993027238e-07	LYN/RAB31/CYBB/ICAM1/TIMP1/APP/PTPN22/TNFAIP3/KLF2/FYN/PIK3R1/NR4A1/EGR1/TLR2/IL1B/RIPK2/LGMN/RHOQ/VIM/PTPRE/PTGS2/GRB2/CFLAR/PRNP/ANXA1/STAT1/CYBA/LTA4H/ATP2B1/NFKB1/NFKBIA/JUND/INSIG1/PDE3B/LEPROTL1/STAT3/XBP1/PKM/FPR2/ADM/SORL1/RPL23/CASP4/ZFP36L1/SOCS3/APRT/NFE2L2/NR4A3/BTG1/PRKCB/AREG	51
BP	GO:0010950	positive regulation of endopeptidase activity	27/821	174/18800	9.61709742642435e-09	2.92393505964797e-07	2.05543627359467e-07	RPS3/LYN/GSN/CTSH/CTSD/S100A9/FYN/IFI16/CLEC7A/S100A8/RIPK2/LAPTM5/LGMN/CFLAR/LGALS9/LCK/STAT3/RACK1/HSPD1/CYCS/HSPE1/ANP32B/PICALM/CASP1/MBP/MALT1/BID	27
BP	GO:0042129	regulation of T cell proliferation	27/821	174/18800	9.61709742642435e-09	2.92393505964797e-07	2.05543627359467e-07	CD3E/RPS3/HLA-DRB1/HLA-DPA1/HLA-DPB1/HLA-DMB/HES1/LGALS3/CCL5/CEBPB/PTPRC/PTPN22/CD55/CBLB/SPN/AIF1/IL1B/RIPK2/LGALS9/PRNP/ANXA1/CD81/CD6/HLA-A/TNFSF9/TNFRSF1B/PELI1	27
BP	GO:0006898	receptor-mediated endocytosis	33/821	246/18800	9.7599171339483e-09	2.95010518484868e-07	2.07383306542647e-07	CD63/ANXA2/RAB31/VEGFA/ITGB1/FCER1G/CXCL8/SDCBP/PLCG2/AHI1/CD14/CXCL16/BMP2K/SCARB2/PPT1/ITGB2/GRB2/RAC1/M6PR/CANX/CD81/AAK1/AP2B1/FPR2/ADM/SORL1/SCARF1/FLOT1/ARRB2/PICALM/FCHSD2/CD2AP/IGF2R	33
BP	GO:0070555	response to interleukin-1	24/821	141/18800	9.9910580984653e-09	3.00251508982203e-07	2.1106756141084e-07	HES1/HIF1A/APP/GBP1/CCL4/CXCL8/CCL5/CEBPB/KLF2/EGR1/IL1RN/IL1B/RIPK2/CCL3/LGALS9/ANXA1/CCL3L1/CYBA/NFKB1/RORA/CD40/GBP2/IL1R2/MYD88	24
BP	GO:0044409	entry into host	25/821	153/18800	1.1651975626573e-08	3.4815299587674e-07	2.44740831067521e-07	CD74/HLA-DRB1/IFITM3/LGALS1/GSN/PLSCR1/ITGB1/ICAM1/CTSB/CXCL8/IFITM2/HSPA1B/HSPA1A/CD55/ANPEP/SCARB2/LGALS9/RPSA/VAMP8/LAMP1/CD81/LY6E/TRIM25/CIITA/CXCR4	25
BP	GO:0046632	alpha-beta T cell differentiation	21/821	111/18800	1.21204373572616e-08	3.60080878973732e-07	2.53125765440074e-07	BCL11B/HLA-DRA/HLA-DRB1/CD83/RUNX3/SPN/GPR183/RIPK2/IL6R/LGALS9/ANXA1/RPL22/RORA/FOXP1/NFKBID/STAT3/PTGER4/BCL6/NFKBIZ/IRF4/MALT1	21
BP	GO:0042093	T-helper cell differentiation	16/821	65/18800	1.31709975753717e-08	3.89068274967941e-07	2.73503011852216e-07	HLA-DRA/HLA-DRB1/SPN/GPR183/RIPK2/IL6R/ANXA1/RORA/FOXP1/NFKBID/STAT3/PTGER4/BCL6/NFKBIZ/IRF4/MALT1	16
BP	GO:0001933	negative regulation of protein phosphorylation	40/821	341/18800	1.35977147305837e-08	3.99404061493246e-07	2.80768751380235e-07	LYN/HEXIM1/DDIT4/GADD45B/GSTP1/HSPB1/PTPRC/PTPN22/SAMSN1/TNFAIP3/PDE4D/DUSP1/LDLRAD4/JUN/CBLB/CORO1C/IL1B/GNAQ/PRNP/RGS2/CDKN1A/NPM1/DNAJA1/GADD45A/CALM3/LRRK2/TRIB1/SORL1/RACK1/PPIA/CALM1/C9orf72/ARRB2/PTEN/SOCS3/UBE2B/PARK7/SH2B3/PMEPA1/RASSF2	40
BP	GO:0042274	ribosomal small subunit biogenesis	17/821	74/18800	1.43125191472753e-08	4.18038129475755e-07	2.93867927139798e-07	RPS27/RPS21/RPS6/RPS14/RPS19/RPS7/RPS15/RPSA/RPS25/RPS5/RPS8/NPM1/RPS17/RPL38/RPS24/RPS16/RPS28	17
BP	GO:0051607	defense response to virus	36/821	290/18800	1.66842655836903e-08	4.82014880078749e-07	3.38841611976679e-07	IFITM3/DDIT4/PLSCR1/GBP1/IFITM2/PTPRC/PTPN22/TNFAIP3/APOBEC3G/HSP90AA1/LYST/IFI16/BIRC3/TLR2/ITGAX/IL1B/IFNGR2/IFNGR1/SAMHD1/VAMP8/BNIP3L/STAT1/IFI6/IFIT2/NOP53/CD40/ISG15/DDX60L/USP15/MYD88/SEC14L1/TRIM25/IRF7/UNC93B1/MX2/MX1	36
BP	GO:0050854	regulation of antigen receptor-mediated signaling pathway	16/821	66/18800	1.66883397603721e-08	4.82014880078749e-07	3.38841611976679e-07	RPS3/LYN/LGALS3/GBP1/PTPRC/PTPN22/CBLB/SH2D1A/LAPTM5/PRNP/CD81/LCK/FOXP1/PRKCH/MALT1/PRKCB	16
BP	GO:0140546	defense response to symbiont	36/821	291/18800	1.82629870569402e-08	5.24581600602388e-07	3.68764705214868e-07	IFITM3/DDIT4/PLSCR1/GBP1/IFITM2/PTPRC/PTPN22/TNFAIP3/APOBEC3G/HSP90AA1/LYST/IFI16/BIRC3/TLR2/ITGAX/IL1B/IFNGR2/IFNGR1/SAMHD1/VAMP8/BNIP3L/STAT1/IFI6/IFIT2/NOP53/CD40/ISG15/DDX60L/USP15/MYD88/SEC14L1/TRIM25/IRF7/UNC93B1/MX2/MX1	36
BP	GO:0030218	erythrocyte differentiation	22/821	124/18800	1.87699786587028e-08	5.36181972783494e-07	3.76919409502696e-07	RPS6/RPS14/LYN/CITED2/VEGFA/ID2/HIF1A/KLF2/ETS1/HSPA1B/HSPA1A/SPI1/RPS19/STAT1/HMGB2/STAT3/ISG15/BCL6/ZFP36/ZFP36L1/HCLS1/SH2B3	22
BP	GO:0043254	regulation of protein-containing complex assembly	44/821	401/18800	1.95094833564266e-08	5.54261223880121e-07	3.89628566082907e-07	RPS3/VEGFA/HES1/PLEK/GSN/LGALS3/STMN1/CAPG/PLCG2/HSP90AA1/LCP1/HSPA1B/LDLRAD4/COTL1/EVL/HSPA1A/CLEC7A/FNIP2/ABCA1/ARHGAP18/GRB2/RPL13A/RAC1/ARPC5/GBP5/NOP53/SKAP1/SPTBN1/TMSB10/TMSB4X/PFN1/PTGER4/ISG15/SORL1/RACK1/HSPA8/MYD88/CDC42EP3/VASP/PARK7/HCLS1/FCHSD2/PMEPA1/BID	44
BP	GO:0046718	viral entry into host cell	24/821	146/18800	2.02106756349238e-08	5.71061427315047e-07	4.01438591558669e-07	CD74/HLA-DRB1/IFITM3/LGALS1/GSN/PLSCR1/ITGB1/ICAM1/CTSB/IFITM2/HSPA1B/HSPA1A/CD55/ANPEP/SCARB2/LGALS9/RPSA/VAMP8/LAMP1/CD81/LY6E/TRIM25/CIITA/CXCR4	24
BP	GO:0046634	regulation of alpha-beta T cell activation	20/821	105/18800	2.38634865801696e-08	6.70628468812441e-07	4.7143115451692e-07	CD3E/HLA-DRA/HLA-DRB1/CD83/PTPRC/PTPN22/RUNX3/CD55/CBLB/RIPK2/LGALS9/ANXA1/CD81/NFKBID/HLA-A/BCL6/NFKBIZ/HSPH1/IRF4/MALT1	20
BP	GO:0033674	positive regulation of kinase activity	49/821	476/18800	2.4071591175724e-08	6.72839798508545e-07	4.72985651172121e-07	RPS3/CD74/HLA-DRB1/LYN/VEGFA/CCL5/PTPRC/HSP90AA1/HSP90AB1/AKAP13/EGR1/ATP2B4/SLC11A1/HBEGF/ACSL1/IL1B/CCDC88A/ADAM8/RPLP1/IL6R/LCP2/PRNP/CDKN1A/CD81/NCF1/RASGRP1/CCND2/CD40/LAT/CALM3/RGCC/IQGAP1/TXN/FPR2/LRRK2/FGR/PPIA/NBN/CALM1/CKS2/PARK7/RASSF2/ERN1/MALT1/TRAF4/MOB1B/MOB1A/RANBP2/AREG	49
BP	GO:0002685	regulation of leukocyte migration	30/821	218/18800	2.54175231209179e-08	7.06661511794933e-07	4.96761273717012e-07	CD74/LYN/VEGFA/LGALS3/ICAM1/APP/CCL4/CXCL8/CCL5/DUSP1/SPN/C5AR1/SPI1/AIF1/LGMN/CCL3/ADAM8/IL6R/RAC1/LGALS9/ANXA1/CD81/RIPOR2/RHOH/SWAP70/PTGER4/TNFAIP6/FPR2/MYD88/CALR	30
BP	GO:0022613	ribonucleoprotein complex biogenesis	47/821	448/18800	2.60778239147322e-08	7.21162800705812e-07	5.06955233101625e-07	RPS27/RPS21/RPS6/RPL3/RPS14/RPL26/RPL5/WDR74/GLUL/HSP90AA1/RPL7/HSP90AB1/EIF4A3/RPL23A/RPS19/RPL13A/RPL14/RPL24/RPS7/RPS15/RPSA/RPS25/RPL35A/RPL10A/RPS5/RPL6/RPL11/RPL7A/RPS8/RPL10/RPL27/NPM1/NOP53/RPS17/RPL35/RPL38/RPS24/RPS16/RPLP0/RPS28/PTEN/SNRPD2/NSA2/EIF4B/SNRPF/PTGES3/PA2G4	47
BP	GO:0072593	reactive oxygen species metabolic process	31/821	231/18800	2.70689888292594e-08	7.44612026049311e-07	5.23439316152541e-07	CYBB/TYROBP/DDIT4/GSTP1/HIF1A/SOD2/PLCG2/FYN/RAB27A/PREX1/NCF2/CLEC7A/ALOX5/ITGB2/ACP5/GRB2/RAC1/CFLAR/CYBA/IFI6/CDKN1A/STK17A/NCF1/PRDX1/GADD45A/PRDX4/TSPO/FPR2/LRRK2/NFE2L2/PARK7	31
BP	GO:0062207	regulation of pattern recognition receptor signaling pathway	20/821	106/18800	2.82247446838253e-08	7.72318145322145e-07	5.42915864499952e-07	LYN/PTPN22/TNFAIP3/HSPA1B/HSPA1A/BIRC3/TLR2/NINJ1/RTN4/CYBA/NOP53/TLR1/PELI1/FLOT1/ARRB2/USP15/SEC14L1/IRF7/SLC15A4/IRF4	20
BP	GO:0032635	interleukin-6 production	26/821	172/18800	3.13200001589589e-08	8.48086879304308e-07	5.96178950394217e-07	CD74/TYROBP/APP/CEBPB/PLCG2/PTPN22/TNFAIP3/KLF2/CLEC7A/TLR2/AIF1/IL1B/RIPK2/IL6R/LGALS9/CYBA/POU2F2/STAT3/XBP1/IL1RAP/TLR1/HSPD1/ARRB2/MYD88/MBP/MAPKAPK2	26
BP	GO:0032675	regulation of interleukin-6 production	26/821	172/18800	3.13200001589589e-08	8.48086879304308e-07	5.96178950394217e-07	CD74/TYROBP/APP/CEBPB/PLCG2/PTPN22/TNFAIP3/KLF2/CLEC7A/TLR2/AIF1/IL1B/RIPK2/IL6R/LGALS9/CYBA/POU2F2/STAT3/XBP1/IL1RAP/TLR1/HSPD1/ARRB2/MYD88/MBP/MAPKAPK2	26
BP	GO:0042176	regulation of protein catabolic process	43/821	395/18800	3.56429012652499e-08	9.60142195222974e-07	6.74950385562844e-07	RPL5/CST3/ANXA2/TIMP1/TIMP2/CTSC/SDCBP/TNFAIP3/RNF19A/FYN/HSP90AA1/HSP90AB1/HSPA1B/PYHIN1/HSPA1A/CBLB/IL1B/LAPTM5/ADAM8/CTSA/RPS7/RAB7A/RPL11/RNF19B/CD81/UBB/NOP53/ODC1/HERPUD1/TNFRSF1B/LRRK2/TRIB1/EEF1A1/SORL1/FBXL5/RACK1/RPL23/LPCAT1/PTEN/NFE2L2/PARK7/N4BP1/SEC22B	43
BP	GO:0045089	positive regulation of innate immune response	23/821	140/18800	4.02039497208767e-08	1.07653773231665e-06	7.56772862514737e-07	LYN/HEXIM1/TYROBP/PLSCR1/CCL5/PLCG2/FYN/HSP90AA1/PYHIN1/IFI16/SH2D1A/CLEC7A/SPI1/MNDA/ADAM8/RPS19/LAMP1/GBP5/RASGRP1/HMGB2/FPR2/IRF7/SLC15A4	23
BP	GO:0043620	regulation of DNA-templated transcription in response to stress	14/821	53/18800	4.0377929948403e-08	1.07653773231665e-06	7.56772862514737e-07	CITED2/VEGFA/ATF3/HIF1A/CEBPB/RBPJ/KLF2/JUN/DNAJB1/EGR1/DDIT3/HSPA1A/BACH1/NFE2L2	14
BP	GO:0002703	regulation of leukocyte mediated immunity	31/821	236/18800	4.4747128823086e-08	1.18694042220012e-06	8.34382552490626e-07	HLA-DRA/HLA-DRB1/IL7R/LYN/TYROBP/ICAM1/PLCG2/PTPRC/CD96/CD55/SH2D1A/CLEC7A/SPI1/IL1B/ITGB2/LGALS9/STX4/VAMP8/LAMP1/CD81/SERPINB9/RASGRP1/CD40/HLA-A/TNFRSF1B/BCL6/FGR/HSPD1/ARRB2/SLC15A4/MALT1	31
BP	GO:0071674	mononuclear cell migration	28/821	199/18800	4.56564703593229e-08	1.20491365176711e-06	8.47017179201545e-07	LYN/LGALS3/ICAM1/APP/CCL4/CCL5/DUSP1/CKLF/SPN/GPR183/C5AR1/SPI1/CXCL16/ALOX5/AIF1/LGMN/CCL3/ADAM8/RPS19/IL6R/LGALS9/ANXA1/CCL3L1/RIPOR2/FPR2/CALR/JAML/CXCR4	28
BP	GO:0071887	leukocyte apoptotic process	20/821	109/18800	4.61049459048759e-08	1.21060410989621e-06	8.51017395968789e-07	CD74/RPS6/IL7R/LYN/MEF2C/LGALS3/HIF1A/CCL5/CD3G/ADAM8/LGALS9/ANXA1/TSC22D3/FOXP1/ST6GAL1/HCAR2/BCL6/PTEN/HCLS1/IRF7	20
BP	GO:2001056	positive regulation of cysteine-type endopeptidase activity	23/821	143/18800	6.03378881567399e-08	1.57636522877835e-06	1.10813619508173e-06	RPS3/GSN/CTSH/CTSD/S100A9/FYN/IFI16/CLEC7A/S100A8/RIPK2/LAPTM5/LGMN/CFLAR/LGALS9/LCK/RACK1/HSPD1/CYCS/HSPE1/ANP32B/CASP1/MALT1/BID	23
BP	GO:0002381	immunoglobulin production involved in immunoglobulin-mediated immune response	16/821	73/18800	7.72326565325743e-08	1.99549069287452e-06	1.40276848496378e-06	HLA-DRA/HLA-DRB1/HLA-DRB5/HLA-DQB1/HLA-DQA1/HLA-DPA1/HLA-DPB1/HLA-DMB/HLA-DMA/PTPRC/CD40/SWAP70/BCL6/NBN/HSPD1/SLC15A4	16
BP	GO:0032732	positive regulation of interleukin-1 production	16/821	73/18800	7.72326565325743e-08	1.99549069287452e-06	1.40276848496378e-06	TYROBP/APP/HSPB1/EGR1/PYHIN1/IFI16/CLEC7A/MNDA/RIPK2/CCL3/LGALS9/GBP5/STAT3/MYD88/CASP1/MALT1	16
BP	GO:0032677	regulation of interleukin-8 production	19/821	102/18800	7.75320484632917e-08	1.99549069287452e-06	1.40276848496378e-06	CD74/KLF4/PTPRC/PTPN22/CD2/HSPA1B/DDIT3/HSPA1A/CD14/CLEC7A/TLR2/IL1B/LGALS9/ANXA1/TMSB4X/STAT3/TLR1/MYD88/PARK7	19
BP	GO:2001235	positive regulation of apoptotic signaling pathway	22/821	134/18800	7.99880946063953e-08	2.04856208797364e-06	1.44007604082657e-06	RPS3/RPL26/ATF3/CTSH/G0S2/S100A9/CTSC/PTPRC/DDIT3/S100A8/PEA15/RPS7/MCL1/UBB/LCK/RACK1/PTEN/EIF5A/PARK7/ITM2C/TGFBR1/BID	22
BP	GO:0045861	negative regulation of proteolysis	39/821	350/18800	8.32415489397763e-08	2.12143535753871e-06	1.4913037044319e-06	RPL5/CST3/SPOCK2/ANXA2/CTSZ/VEGFA/PLAUR/KLF4/SERPINA1/TIMP1/TIMP2/CTSB/CSTB/APP/SDCBP/HSP90AB1/NR4A1/IFI16/BIRC3/APLP2/PTGS2/CD44/RPS7/PRNP/RPL11/IFI6/SERPINB9/NOP53/GAPDH/IL1R2/LRRK2/SORL1/RPL23/ARRB2/CARD16/PICALM/PARK7/N4BP1/SERPINB1	39
BP	GO:0002695	negative regulation of leukocyte activation	27/821	193/18800	8.93880633505097e-08	2.26696849443561e-06	1.59360901644657e-06	CD74/HLA-DRB1/LYN/GRN/TYROBP/LGALS3/ID2/CEBPB/PTPRC/PTPN22/SAMSN1/TNFAIP3/RUNX3/CBLB/SPN/SPI1/LST1/MNDA/LAPTM5/LGALS9/PRNP/ANXA1/RIPOR2/PAG1/BCL6/FGR/PELI1	27
BP	GO:0032637	interleukin-8 production	19/821	103/18800	9.12363055472887e-08	2.29148576106451e-06	1.61084389961956e-06	CD74/KLF4/PTPRC/PTPN22/CD2/HSPA1B/DDIT3/HSPA1A/CD14/CLEC7A/TLR2/IL1B/LGALS9/ANXA1/TMSB4X/STAT3/TLR1/MYD88/PARK7	19
BP	GO:0042102	positive regulation of T cell proliferation	19/821	103/18800	9.12363055472887e-08	2.29148576106451e-06	1.61084389961956e-06	CD3E/RPS3/HLA-DPA1/HLA-DPB1/HLA-DMB/HES1/CCL5/PTPRC/PTPN22/CD55/AIF1/IL1B/RIPK2/LGALS9/ANXA1/CD81/CD6/HLA-A/TNFSF9	19
BP	GO:0051651	maintenance of location in cell	29/821	219/18800	1.01652638668088e-07	2.54082725209321e-06	1.78612328671862e-06	LYN/GSN/S100A9/FTH1/HSP90B1/PLCG2/FTL/PTPRC/PDE4D/DDIT3/S100A8/CCDC88A/GSTO1/CCL3/SRGN/CYBA/LCK/INSIG1/TMSB10/TMSB4X/TSPO/CALM3/DIAPH1/TXN/SORL1/CALM1/CALR/PARK7/MCOLN2	29
BP	GO:0000027	ribosomal large subunit assembly	10/821	27/18800	1.02411479487578e-07	2.54754680313837e-06	1.79084692410412e-06	RPL3/RPL5/RPL23A/RPL24/RPL6/RPL11/RPL10/NOP53/RPL38/RPLP0	10
BP	GO:0050792	regulation of viral process	24/821	159/18800	1.08580152154214e-07	2.68813433833219e-06	1.88967563047335e-06	CD74/HLA-DRB1/HEXIM1/IFITM3/LGALS1/GSN/PLSCR1/CXCL8/CCL5/IFITM2/APOBEC3G/IFI16/LGALS9/RAB7A/STAT1/LY6E/ISG15/PPIA/ZFP36/TRIM25/N4BP1/CIITA/MX1/CXCR4	24
BP	GO:0002440	production of molecular mediator of immune response	36/821	312/18800	1.09628476723782e-07	2.70122488382438e-06	1.8988778806933e-06	CD74/HLA-DRA/HLA-DRB1/HLA-DRB5/HLA-DQB1/HLA-DQA1/HLA-DPA1/HLA-DPB1/HLA-DMB/HLA-DMA/PLCG2/IGKC/PTPRC/PTPN22/CD96/CD55/CLEC7A/TREM1/IL1B/LAPTM5/SAMHD1/STX4/CD81/CD40/SWAP70/HLA-A/TNFRSF1B/XBP1/BCL6/NBN/HSPD1/SLC15A4/POLB/NR4A3/MALT1/SLC7A5	36
BP	GO:0097191	extrinsic apoptotic signaling pathway	29/821	221/18800	1.24026461666762e-07	3.04157346323347e-06	2.13813244740316e-06	LGALS3/ATF3/ICAM1/LMNA/GSTP1/G0S2/BCL2A1/KRT18/PTPRC/TNFAIP3/PIK3R1/HSPA1B/HSPA1A/SPI1/IL1B/PEA15/IL6R/CFLAR/STX4/MCL1/IFI6/HMGB2/TNFRSF1B/TNFRSF1A/PTEN/PARK7/ITM2C/TGFBR1/BID	29
BP	GO:0051250	negative regulation of lymphocyte activation	24/821	161/18800	1.38190100786e-07	3.37300626284701e-06	2.37111949557198e-06	CD74/HLA-DRB1/LYN/TYROBP/LGALS3/ID2/CEBPB/PTPN22/SAMSN1/TNFAIP3/RUNX3/CBLB/SPN/LST1/MNDA/LAPTM5/LGALS9/PRNP/ANXA1/RIPOR2/PAG1/BCL6/FGR/PELI1	24
BP	GO:0032481	positive regulation of type I interferon production	14/821	58/18800	1.39027925846585e-07	3.37759900222615e-06	2.3743480498738e-06	PLCG2/PTPN22/HSP90AA1/CD14/TLR2/RIPK2/STAT1/HMGB2/GAPDH/ISG15/FLOT1/HSPD1/MYD88/IRF7	14
BP	GO:1901798	positive regulation of signal transduction by p53 class mediator	10/821	28/18800	1.5308871293341e-07	3.70189869088744e-06	2.60232074078238e-06	RPL26/HEXIM1/PYHIN1/RPL37/RPS7/RPS15/RPS20/UBB/RPL23/EIF5A	10
BP	GO:0006986	response to unfolded protein	22/821	139/18800	1.56123570912603e-07	3.75780761654918e-06	2.64162299321909e-06	ATF3/HSPB1/HSP90AA1/HSP90AB1/PIK3R1/HSPA1B/DNAJB1/DDIT3/HSPA1A/HSPA6/DNAJA1/HERPUD1/XBP1/RACK1/HSPA8/HSPD1/PPP1R15A/HSPE1/NFE2L2/HSPH1/ERN1/EDEM1	22
BP	GO:0051235	maintenance of location	37/821	331/18800	1.64810900801468e-07	3.94862614408679e-06	2.7757625398142e-06	LYN/GSN/S100A9/FTH1/HSP90B1/PLCG2/FTL/PTPRC/RNF213/PDE4D/DDIT3/S100A8/GM2A/ABCA1/HEXB/IL1B/CCDC88A/GSTO1/CCL3/SRGN/PLIN2/CYBA/NFKB1/NFKBIA/LCK/INSIG1/TMSB10/TMSB4X/TSPO/CALM3/DIAPH1/TXN/SORL1/CALM1/CALR/PARK7/MCOLN2	37
BP	GO:0050921	positive regulation of chemotaxis	22/821	140/18800	1.77735703677162e-07	4.23875194228241e-06	2.97971203846985e-06	CD74/VEGFA/CCL4/CXCL8/CCL5/HSPB1/C5AR1/SPI1/AIF1/LGMN/CCL3/IL6R/RAC1/LGALS9/STX4/RIPOR2/SWAP70/TMSB4X/FPR2/STX3/CALR/CXCR4	22
BP	GO:0007162	negative regulation of cell adhesion	35/821	305/18800	1.88010104411656e-07	4.46330836911506e-06	3.13756828895587e-06	CD74/HLA-DRB1/VEGFA/LGALS3/KLF4/GBP1/CEBPB/PTPRC/PTPN22/RUNX3/DUSP1/PIK3R1/ACTN4/CBLB/SPN/AKNA/SPI1/IL1RN/PLXNC1/CORO1C/LAPTM5/LGALS9/PRNP/ANXA1/RIPOR2/PDE3B/SWAP70/ARHGDIB/PAG1/RGCC/BCL6/PELI1/PTEN/MBP/SH2B3	35
BP	GO:1904667	negative regulation of ubiquitin protein ligase activity	7/821	12/18800	1.93005975770457e-07	4.56108212741184e-06	3.20630022906711e-06	RPL5/RPL37/RPS7/RPS15/RPL11/RPS20/RPL23	7
BP	GO:0051091	positive regulation of DNA-binding transcription factor activity	32/821	265/18800	1.97291242935969e-07	4.64125417205476e-06	3.26265870670961e-06	RPS3/VEGFA/S100A9/APP/PLCG2/HSPA1B/DDIT3/HSPA1A/CLEC7A/TLR2/S100A8/IL1B/RIPK2/ADAM8/CFLAR/LGALS9/NPM1/CD40/STAT3/PRKCH/RGCC/IL1RAP/PPIA/FLOT1/CARD16/PTEN/MYD88/TRIM25/PARK7/HCLS1/MALT1/PRKCB	32
BP	GO:0002687	positive regulation of leukocyte migration	22/821	141/18800	2.02073028140172e-07	4.73233186171512e-06	3.32668351684532e-06	CD74/VEGFA/LGALS3/ICAM1/APP/CCL4/CXCL8/CCL5/SPN/C5AR1/SPI1/AIF1/LGMN/CCL3/ADAM8/IL6R/RAC1/LGALS9/RIPOR2/SWAP70/FPR2/CALR	22
BP	GO:0007015	actin filament organization	45/821	450/18800	2.09076293579537e-07	4.87438408215252e-06	3.4265418518204e-06	MARCKS/PLEK/GSN/PHACTR1/STMN1/TPM4/DSTN/CAPG/TPM1/S100A10/HSP90B1/LCP1/MARCKSL1/PIK3R1/COTL1/EVL/PREX1/GPR65/AIF1/CORO1C/CCDC88A/ARHGAP18/GRB2/RAC1/ARPC5/ACTR2/SPTBN1/RHOH/SWAP70/TMSB10/TMSB4X/PFN1/ACTN1/TPM3/PTGER4/DIAPH1/RGCC/MYO1F/C9orf72/CDC42EP3/VASP/HCLS1/FCHSD2/CD2AP/TGFBR1	45
BP	GO:0032602	chemokine production	18/821	98/18800	2.12221428698729e-07	4.92562146341381e-06	3.46256015245295e-06	CD74/KLF4/GSTP1/HIF1A/APP/EGR1/CLEC7A/TLR2/AIF1/TREM1/IL1B/RIPK2/IL6R/LGALS9/FOXP1/MYD88/MBP/MCOLN2	18
BP	GO:0051090	regulation of DNA-binding transcription factor activity	45/821	452/18800	2.37302485875026e-07	5.48326944028561e-06	3.85456950155832e-06	RPS3/VEGFA/HES1/KLF4/ID2/S100A9/APP/PLCG2/TNFAIP3/HSPA1B/ID3/DDIT3/HSPA1A/SGK1/CLEC7A/SPI1/TLR2/S100A8/IL1B/RIPK2/ADAM8/CFLAR/LGALS9/PRNP/NPM1/NFKBIA/CD40/TMSB4X/STAT3/PRKCH/RGCC/TRIB1/IL1RAP/PELI1/PPIA/FLOT1/ARRB2/CARD16/PTEN/MYD88/TRIM25/PARK7/HCLS1/MALT1/PRKCB	45
BP	GO:0071453	cellular response to oxygen levels	24/821	166/18800	2.47859352165229e-07	5.70186182259745e-06	4.0082332124717e-06	CITED2/CYBB/VEGFA/LMNA/HIF1A/RBPJ/EGR1/ATP6AP1/ADAM8/PTGS2/ATP6V1A/CFLAR/ATP6V0D1/BNIP3L/BACH1/RORA/NOP53/ENO1/PGK1/RGCC/CARD16/PTEN/ZFP36L1/NFE2L2	24
BP	GO:0031348	negative regulation of defense response	32/821	268/18800	2.55420241272366e-07	5.84991116464771e-06	4.11230733919617e-06	HLA-DRB1/LYN/GRN/KLF4/GSTP1/PTPRC/TNFAIP3/FYN/IFI16/CD96/METRNL/ALOX5/ACP5/RPS19/LGALS9/SAMHD1/NFKB1/SERPINB9/RORA/HLA-A/TNFRSF1B/PTGER4/ISG15/TNFAIP6/FPR2/FGR/TNFRSF1A/ARRB2/ZFP36/USP15/SOCS3/SEC14L1	32
BP	GO:0062208	positive regulation of pattern recognition receptor signaling pathway	12/821	44/18800	2.57621139426035e-07	5.87443992928051e-06	4.1295503051117e-06	PTPN22/HSPA1B/HSPA1A/TLR2/NINJ1/RTN4/CYBA/TLR1/PELI1/FLOT1/USP15/SLC15A4	12
BP	GO:0006622	protein targeting to lysosome	9/821	23/18800	2.60089965411189e-07	5.90483724966275e-06	4.15091868493517e-06	ZFYVE16/LAPTM5/LAMP2/SCARB2/NCOA4/RAB7A/M6PR/SORL1/HSPA8	9
BP	GO:0050866	negative regulation of cell activation	28/821	216/18800	2.6368090856745e-07	5.96033497235727e-06	4.18993187435326e-06	CD74/HLA-DRB1/LYN/GRN/TYROBP/LGALS3/ID2/CEBPB/PTPRC/PTPN22/SAMSN1/TNFAIP3/RUNX3/CBLB/SPN/SPI1/LST1/MNDA/LAPTM5/LGALS9/PRNP/ANXA1/RIPOR2/PAG1/BCL6/FGR/PELI1/SH2B3	28
BP	GO:0034113	heterotypic cell-cell adhesion	14/821	61/18800	2.73175059645904e-07	6.14821270605651e-06	4.32200413347268e-06	ITGB1/KLF4/PTPRC/CD2/ITGAX/IL1RN/NINJ1/IL1B/ITGB2/CD44/LCK/SKAP1/FLOT1/MBP	14
BP	GO:0009895	negative regulation of catabolic process	36/821	324/18800	2.80611670983824e-07	6.28836240277974e-06	4.42052505288492e-06	RPL5/CST3/ANXA2/DDIT4/TIMP1/TIMP2/YBX3/SDCBP/PTPN22/FYN/HSP90AB1/ATP2B4/SLC11A1/IL1B/CTSA/RPS7/RPL11/MCL1/TENT5C/NOP53/PDE3B/STAT3/TSPO/HCAR2/LRRK2/SORL1/RPL23/YBX1/ZFP36/MYD88/HNRNPAB/PARK7/N4BP1/SEC22B/RUBCN/MAPKAPK2	36
BP	GO:0045860	positive regulation of protein kinase activity	41/821	396/18800	2.90306432892911e-07	6.47769589961479e-06	4.55362066864327e-06	RPS3/VEGFA/CCL5/PTPRC/HSP90AA1/HSP90AB1/AKAP13/EGR1/ATP2B4/SLC11A1/HBEGF/ACSL1/IL1B/CCDC88A/ADAM8/RPLP1/IL6R/LCP2/PRNP/CDKN1A/NCF1/RASGRP1/CCND2/CD40/LAT/CALM3/RGCC/IQGAP1/TXN/LRRK2/PPIA/CALM1/CKS2/PARK7/RASSF2/ERN1/MALT1/TRAF4/MOB1B/MOB1A/AREG	41
BP	GO:0045730	respiratory burst	11/821	37/18800	3.10626728070953e-07	6.88986177962934e-06	4.84336058530954e-06	GRN/CYBB/CD52/CD55/NCF2/SLC11A1/CLEC7A/RPS19/RAC1/CYBA/NCF1	11
BP	GO:0071347	cellular response to interleukin-1	19/821	111/18800	3.11428643626254e-07	6.88986177962934e-06	4.84336058530954e-06	HES1/HIF1A/GBP1/CCL4/CXCL8/CCL5/CEBPB/KLF2/EGR1/IL1RN/IL1B/CCL3/CCL3L1/NFKB1/RORA/CD40/GBP2/IL1R2/MYD88	19
BP	GO:2000379	positive regulation of reactive oxygen species metabolic process	15/821	71/18800	3.27896572188647e-07	7.22345033393549e-06	5.07786306261812e-06	TYROBP/GSTP1/SOD2/PLCG2/RAB27A/CLEC7A/ITGB2/GRB2/CYBA/CDKN1A/GADD45A/TSPO/FPR2/NFE2L2/PARK7	15
BP	GO:0032757	positive regulation of interleukin-8 production	14/821	62/18800	3.38809973594809e-07	7.43237574987094e-06	5.22473119396481e-06	CD74/CD2/HSPA1B/DDIT3/HSPA1A/CD14/CLEC7A/TLR2/IL1B/LGALS9/STAT3/TLR1/MYD88/PARK7	14
BP	GO:0048525	negative regulation of viral process	17/821	91/18800	3.57016194554478e-07	7.79885376255769e-06	5.48235394733811e-06	HEXIM1/IFITM3/GSN/PLSCR1/CCL5/IFITM2/APOBEC3G/IFI16/STAT1/LY6E/ISG15/PPIA/ZFP36/TRIM25/N4BP1/CIITA/MX1	17
BP	GO:0031334	positive regulation of protein-containing complex assembly	26/821	194/18800	3.64315078528495e-07	7.92499620614913e-06	5.57102819929942e-06	RPS3/VEGFA/PLEK/LGALS3/PLCG2/HSP90AA1/LCP1/HSPA1B/EVL/HSPA1A/CLEC7A/FNIP2/ABCA1/GRB2/RAC1/GBP5/SKAP1/PFN1/ISG15/RACK1/MYD88/CDC42EP3/VASP/PARK7/FCHSD2/BID	26
BP	GO:1904666	regulation of ubiquitin protein ligase activity	9/821	24/18800	4.00045259907439e-07	8.66598044274491e-06	6.09191729122206e-06	RPL5/UBE2S/RPL37/RPS7/RPS15/RPL11/RPS20/RPL23/PTEN	9
BP	GO:0061418	regulation of transcription from RNA polymerase II promoter in response to hypoxia	7/821	13/18800	4.02377228743938e-07	8.68032868149268e-06	6.1020036610568e-06	CITED2/VEGFA/HIF1A/RBPJ/EGR1/BACH1/NFE2L2	7
BP	GO:0002688	regulation of leukocyte chemotaxis	20/821	124/18800	4.1550876738035e-07	8.91248261199955e-06	6.26520072258075e-06	CD74/LYN/VEGFA/CCL4/CXCL8/CCL5/DUSP1/C5AR1/SPI1/AIF1/LGMN/CCL3/IL6R/RAC1/LGALS9/RIPOR2/SWAP70/TNFAIP6/FPR2/CALR	20
BP	GO:0032615	interleukin-12 production	14/821	63/18800	4.18281545937275e-07	8.91248261199955e-06	6.26520072258075e-06	LTB/PLCG2/CLEC7A/TLR2/RIPK2/LAPTM5/ACP5/LGALS9/NFKB1/FOXP1/CD40/IRF8/HSPD1/ARRB2	14
BP	GO:0032655	regulation of interleukin-12 production	14/821	63/18800	4.18281545937275e-07	8.91248261199955e-06	6.26520072258075e-06	LTB/PLCG2/CLEC7A/TLR2/RIPK2/LAPTM5/ACP5/LGALS9/NFKB1/FOXP1/CD40/IRF8/HSPD1/ARRB2	14
BP	GO:0010631	epithelial cell migration	38/821	358/18800	4.23186085153307e-07	8.98018145596752e-06	6.31279092439219e-06	MEF2C/ZEB2/GRN/VEGFA/ITGB1/KLF4/GLUL/CTSH/HIF1A/PLCG2/HSPB1/ETS1/NR4A1/JUN/EVL/PRKX/ATP2B4/HBEGF/CORO1C/LGMN/PTGS2/RTN4/RAC1/ANXA1/GADD45A/FOXP1/CD40/TMSB4X/PFN1/MACF1/MYH9/RGCC/DOCK5/EGR3/PTEN/CALR/NFE2L2/TGFBR1	38
BP	GO:2000377	regulation of reactive oxygen species metabolic process	22/821	147/18800	4.24979593646534e-07	8.98158092426151e-06	6.31377470749151e-06	TYROBP/GSTP1/HIF1A/SOD2/PLCG2/FYN/RAB27A/CLEC7A/ALOX5/ITGB2/ACP5/GRB2/RAC1/CFLAR/CYBA/CDKN1A/STK17A/GADD45A/TSPO/FPR2/NFE2L2/PARK7	22
BP	GO:0061462	protein localization to lysosome	12/821	46/18800	4.38516790544502e-07	9.23015706089419e-06	6.48851607402732e-06	ZFYVE16/MFSD1/LAPTM5/LAMP2/SCARB2/RTN4/NCOA4/RAB7A/M6PR/CD81/SORL1/HSPA8	12
BP	GO:0050730	regulation of peptidyl-tyrosine phosphorylation	31/821	261/18800	4.40865638763604e-07	9.24217925779023e-06	6.49696730809522e-06	CD3E/CD74/LYN/VEGFA/HES1/APP/CCL5/PLCG2/PTPRC/SAMSN1/FYN/CBLB/CLEC7A/HBEGF/RIPK2/ITGB2/CD44/IL6R/OSM/PRNP/CD81/NCF1/CD40/RACK1/TNFRSF1A/ARRB2/SOCS3/HCLS1/SH2B3/RAP2B/AREG	31
BP	GO:0090132	epithelium migration	38/821	361/18800	5.2192993053824e-07	1.08540548354732e-05	7.63006618454219e-06	MEF2C/ZEB2/GRN/VEGFA/ITGB1/KLF4/GLUL/CTSH/HIF1A/PLCG2/HSPB1/ETS1/NR4A1/JUN/EVL/PRKX/ATP2B4/HBEGF/CORO1C/LGMN/PTGS2/RTN4/RAC1/ANXA1/GADD45A/FOXP1/CD40/TMSB4X/PFN1/MACF1/MYH9/RGCC/DOCK5/EGR3/PTEN/CALR/NFE2L2/TGFBR1	38
BP	GO:1901653	cellular response to peptide	38/821	361/18800	5.2192993053824e-07	1.08540548354732e-05	7.63006618454219e-06	LYN/RAB31/ICAM1/APP/PTPN22/KLF2/FYN/PIK3R1/NR4A1/IL1B/RIPK2/LGMN/RHOQ/VIM/PTPRE/GRB2/CFLAR/PRNP/STAT1/CYBA/ATP2B1/NFKB1/INSIG1/PDE3B/LEPROTL1/STAT3/XBP1/PKM/FPR2/SORL1/RPL23/CASP4/ZFP36L1/SOCS3/APRT/NFE2L2/NR4A3/PRKCB	38
BP	GO:0022604	regulation of cell morphogenesis	34/821	305/18800	5.55233338355997e-07	1.15006299845133e-05	8.0845885962341e-06	VEGFA/TPM1/S100A10/GBP1/FYN/ACTN4/PREX1/LST1/FGD4/HEXB/PLXNC1/CORO1C/GNA13/LIMS1/ITGB2/RHOQ/CCL3/ARHGAP18/CD44/RAC1/PLEKHO1/ANXA1/ACTR2/RHOH/ST6GAL1/MYL12B/MACF1/MYH9/DIAPH1/DOCK5/FGR/CALR/CDC42EP3/CXCR4	34
BP	GO:2000516	positive regulation of CD4-positive, alpha-beta T cell activation	11/821	39/18800	5.62070084363651e-07	1.15777016356609e-05	8.13876759275864e-06	HLA-DRA/HLA-DRB1/CD83/CD55/RIPK2/LGALS9/ANXA1/CD81/NFKBID/NFKBIZ/MALT1	11
BP	GO:0036230	granulocyte activation	12/821	47/18800	5.65634971236365e-07	1.15777016356609e-05	8.13876759275864e-06	GRN/TYROBP/FCER1G/CXCL8/CCL5/PREX1/SPI1/ITGB2/CCL3/STX4/ANXA1/MYD88	12
BP	GO:0045646	regulation of erythrocyte differentiation	12/821	47/18800	5.65634971236365e-07	1.15777016356609e-05	8.13876759275864e-06	LYN/HIF1A/ETS1/HSPA1B/HSPA1A/SPI1/STAT1/HMGB2/STAT3/ISG15/ZFP36/ZFP36L1	12
BP	GO:0002690	positive regulation of leukocyte chemotaxis	17/821	94/18800	5.78604007906748e-07	1.17967146553223e-05	8.29272699877081e-06	CD74/VEGFA/CCL4/CXCL8/CCL5/C5AR1/SPI1/AIF1/LGMN/CCL3/IL6R/RAC1/LGALS9/RIPOR2/SWAP70/FPR2/CALR	17
BP	GO:0006457	protein folding	27/821	212/18800	6.13272101036295e-07	1.24546939581551e-05	8.75526617926816e-06	CD74/GRN/PPIF/HSP90B1/HSPB1/HSP90AA1/HSP90AB1/HSPA1B/DNAJB1/HSPA1A/CANX/HSPA6/DNAJA1/FKBP11/PRDX4/FKBP5/FKBP2/PPIA/HSPA8/PFDN5/HSPD1/HSPE1/CALR/HSPH1/PTGES3/RANBP2/PPIB	27
BP	GO:0031330	negative regulation of cellular catabolic process	31/821	265/18800	6.15948568577568e-07	1.24603759067501e-05	8.7592604140951e-06	RPL5/CST3/ANXA2/TIMP1/TIMP2/YBX3/SDCBP/PTPN22/HSP90AB1/ATP2B4/SLC11A1/CTSA/RPS7/RPL11/MCL1/TENT5C/NOP53/STAT3/TSPO/LRRK2/SORL1/RPL23/YBX1/ZFP36/MYD88/HNRNPAB/PARK7/N4BP1/SEC22B/RUBCN/MAPKAPK2	31
BP	GO:0000028	ribosomal small subunit assembly	8/821	19/18800	6.2920608781839e-07	1.26792343045264e-05	8.91311112568523e-06	RPS27/RPS14/RPS19/RPS15/RPSA/RPS5/RPL38/RPS28	8
BP	GO:0042742	defense response to bacterium	38/821	364/18800	6.41837106929693e-07	1.28386814088402e-05	9.02519752816698e-06	RPL30/IL7R/TRBC2/GRN/TRBC1/LYZ/FCER1G/S100A9/CEBPB/IGKC/RNF213/RBPJ/LYST/SPN/C5AR1/SLC11A1/TLR2/CLEC4E/S100A8/TREM1/RIPK2/ACP5/RPS19/IL6R/RPL39/CYBA/FOXP1/HMGB2/IRF8/IGHG4/HLA-A/GBP2/ISG15/FPR2/FGR/TNFRSF1A/MYD88/PLAC8	38
BP	GO:0031098	stress-activated protein kinase signaling cascade	30/821	252/18800	6.42057543046441e-07	1.28386814088402e-05	9.02519752816698e-06	LYN/VEGFA/GADD45B/GSTP1/APP/SDCBP/PTPN22/DUSP1/CLEC7A/SPI1/IL1B/RIPK2/RNF13/LGALS9/NFKB1/NCF1/PRDX1/DNAJA1/RASGRP1/GADD45A/PTGER4/LRRK2/TRIB1/PPIA/ZFP36/ZFP36L1/MYD88/RASSF2/TRAF4/MAPKAPK2	30
BP	GO:0050864	regulation of B cell activation	26/821	200/18800	6.62741814668389e-07	1.3201512239314e-05	9.28025642479793e-06	CD74/LYN/MEF2C/TRBC2/TYROBP/TRBC1/ID2/IGKC/PTPRC/SAMSN1/TNFAIP3/IKZF3/GPR183/MNDA/LAPTM5/ZFP36L2/CDKN1A/CD81/CD40/IGHG4/XBP1/BCL6/PELI1/ZFP36L1/THEMIS2/SLC15A4	26
BP	GO:0006364	rRNA processing	28/821	226/18800	6.72807645861027e-07	1.33508662245476e-05	9.38524767549009e-06	RPS27/RPS21/RPS6/RPS14/RPL26/RPL5/WDR74/RPL7/EIF4A3/RPS19/RPL14/RPS7/RPS15/RPS25/RPL35A/RPL10A/RPL11/RPL7A/RPS8/RPL27/NOP53/RPS17/RPL35/RPS24/RPS16/RPS28/NSA2/PA2G4	28
BP	GO:0002228	natural killer cell mediated immunity	15/821	75/18800	6.9444154230513e-07	1.3727762655682e-05	9.65019425608729e-06	SLAMF7/RAB27A/LYST/CD96/SH2D1A/ARL8B/LGALS9/LAMP1/RNF19B/SERPINB9/PRDX1/RASGRP1/HLA-A/TUBB/ARRB2	15
BP	GO:0002819	regulation of adaptive immune response	25/821	188/18800	7.06277140074076e-07	1.38563579292269e-05	9.74059277194515e-06	HLA-DRA/HLA-DRB1/IL7R/MEF2C/PTPRC/SAMSN1/TNFAIP3/CD55/SLC11A1/CLEC7A/IL1B/RIPK2/ANXA1/CD81/SKAP1/CD40/NFKBID/HLA-A/TNFRSF1B/BCL6/NFKBIZ/HSPD1/IRF7/SLC15A4/MALT1	25
BP	GO:0043123	positive regulation of I-kappaB kinase/NF-kappaB signaling	25/821	188/18800	7.06277140074076e-07	1.38563579292269e-05	9.74059277194515e-06	CD74/HLA-DRB1/LGALS1/LITAF/FYN/AKAP13/BIRC3/CLEC7A/IL1B/RIPK2/CFLAR/LGALS9/CD40/PIM2/S100A4/GAPDH/PELI1/TNFRSF1A/CARD16/MYD88/TRIM25/CASP1/MALT1/SLC20A1/PRKCB	25
BP	GO:0002761	regulation of myeloid leukocyte differentiation	19/821	117/18800	7.23098759897492e-07	1.41330468146882e-05	9.93509653487967e-06	CD74/HLA-DRB1/LYN/TYROBP/ID2/CEBPB/FOS/PIK3R1/LILRB3/CCL3/CAMK4/FOXP1/TNFAIP6/TRIB1/EVI2B/ZFP36L1/HCLS1/IRF7/RASSF2	19
BP	GO:0051098	regulation of binding	38/821	366/18800	7.35539994253237e-07	1.42689269780693e-05	1.00306161038776e-05	ANXA2/CTSZ/HES1/PLAUR/KLF4/STMN1/APP/S100A10/HSP90AB1/JUN/EIF4A3/PYHIN1/IFI16/DDIT3/CBLB/RIPK2/RPL11/CDKN1A/IFIT2/NFKBIA/RIPOR2/HMGB2/TMSB4X/ACTB/CALM3/TXN/LRRK2/SORL1/RACK1/FLOT1/CALM1/C9orf72/ARRB2/CARD16/EIF3E/PARK7/IRF4/TGFBR1	38
BP	GO:0090130	tissue migration	38/821	366/18800	7.35539994253237e-07	1.42689269780693e-05	1.00306161038776e-05	MEF2C/ZEB2/GRN/VEGFA/ITGB1/KLF4/GLUL/CTSH/HIF1A/PLCG2/HSPB1/ETS1/NR4A1/JUN/EVL/PRKX/ATP2B4/HBEGF/CORO1C/LGMN/PTGS2/RTN4/RAC1/ANXA1/GADD45A/FOXP1/CD40/TMSB4X/PFN1/MACF1/MYH9/RGCC/DOCK5/EGR3/PTEN/CALR/NFE2L2/TGFBR1	38
BP	GO:2000514	regulation of CD4-positive, alpha-beta T cell activation	14/821	66/18800	7.66808604827067e-07	1.48202153773083e-05	1.04181548658172e-05	HLA-DRA/HLA-DRB1/CD83/RUNX3/CD55/RIPK2/LGALS9/ANXA1/CD81/NFKBID/BCL6/NFKBIZ/IRF4/MALT1	14
BP	GO:0070228	regulation of lymphocyte apoptotic process	13/821	57/18800	7.86823173246144e-07	1.51507173248396e-05	1.06504875536476e-05	CD74/IL7R/LYN/LGALS3/HIF1A/CCL5/CD3G/ADAM8/LGALS9/TSC22D3/FOXP1/BCL6/PTEN	13
BP	GO:0070997	neuron death	37/821	353/18800	8.16295392316404e-07	1.56602204599741e-05	1.10086525621385e-05	MEF2C/GRN/CTSZ/TYROBP/DDIT4/HIF1A/APP/SOD2/CCL5/CEBPB/FOS/ITGA1/FYN/HSP90AB1/JUN/EGR1/DDIT3/LGMN/PPT1/ITGB2/CCL3/ADAM8/PRNP/MCL1/UBB/GAPDH/TNFRSF1B/AP2B1/LRRK2/SORL1/RACK1/ARRB2/PICALM/PARK7/POLB/NR4A3/BID	37
BP	GO:0033209	tumor necrosis factor-mediated signaling pathway	18/821	107/18800	8.27491729039975e-07	1.5816652570878e-05	1.11186195171316e-05	GSTP1/KRT18/TNFAIP3/HSPA1B/ACTN4/HSPA1A/BIRC3/LIMS1/LAPTM5/STAT1/NFKBIA/TMSB4X/TNFRSF1B/CASP4/TNFRSF1A/CARD16/CASP1/EIF5A	18
BP	GO:0034121	regulation of toll-like receptor signaling pathway	15/821	76/18800	8.30694181691145e-07	1.58197034820962e-05	1.1120764213733e-05	LYN/PTPN22/TNFAIP3/BIRC3/TLR2/NINJ1/RTN4/CYBA/TLR1/PELI1/FLOT1/ARRB2/IRF7/SLC15A4/IRF4	15
BP	GO:2001236	regulation of extrinsic apoptotic signaling pathway	22/821	153/18800	8.56405452373036e-07	1.62498246236767e-05	1.1423126126159e-05	LGALS3/ATF3/ICAM1/LMNA/GSTP1/G0S2/PTPRC/TNFAIP3/HSPA1B/HSPA1A/IL1B/PEA15/CFLAR/STX4/MCL1/IFI6/HMGB2/PTEN/PARK7/ITM2C/TGFBR1/BID	22
BP	GO:0072659	protein localization to plasma membrane	32/821	283/18800	8.69781501982792e-07	1.64436146502129e-05	1.15593545450115e-05	RAB31/LGALS3/ITGB1/S100A10/GBP1/KRT18/PIK3R1/ATP2B4/CCDC88A/RHOQ/ATP6AP1/PRNP/RAB7A/ACSL3/STX4/VAMP5/VAMP8/ATP1B3/CD81/SKAP1/SPTBN1/FYB1/ACTB/SQSTM1/PRKCH/MACF1/STX3/RACK1/FLOT1/TNFRSF1A/PICALM/GGA2	32
BP	GO:0032633	interleukin-4 production	10/821	33/18800	8.85049663628778e-07	1.66114556000217e-05	1.16773415622995e-05	CD3E/HLA-DRB1/FCER1G/CEBPB/CD83/DDIT3/LGALS9/IL1RAP/IRF4/SLC7A5	10
BP	GO:0032673	regulation of interleukin-4 production	10/821	33/18800	8.85049663628778e-07	1.66114556000217e-05	1.16773415622995e-05	CD3E/HLA-DRB1/FCER1G/CEBPB/CD83/DDIT3/LGALS9/IL1RAP/IRF4/SLC7A5	10
BP	GO:0016064	immunoglobulin mediated immune response	27/821	216/18800	8.898963665013e-07	1.66423424800009e-05	1.16990540874385e-05	CD74/HLA-DRA/HLA-DRB1/HLA-DRB5/HLA-DQB1/TRBC2/HLA-DQA1/HLA-DPA1/HLA-DPB1/HLA-DMB/TRBC1/HLA-DMA/FCER1G/IGKC/PTPRC/CD55/CD81/CD40/SWAP70/IGHG4/CSF2RB/BCL6/NBN/HSPD1/MYD88/IRF7/SLC15A4	27
BP	GO:0060759	regulation of response to cytokine stimulus	24/821	178/18800	9.11431241403495e-07	1.6983982165078e-05	1.19392162616598e-05	CD74/KLF4/GSTP1/HIF1A/CCL5/PTPRC/TNFAIP3/HSP90AB1/HSPA1B/HSPA1A/TLR2/IL1RN/RIPK2/LAPTM5/SAMHD1/ISG15/IL1R2/CASP4/TNFRSF1A/CARD16/CASP1/IRF7/SH2B3/CXCR4	24
BP	GO:0032642	regulation of chemokine production	17/821	97/18800	9.18371741185567e-07	1.70521952943706e-05	1.19871679902116e-05	CD74/KLF4/GSTP1/HIF1A/APP/EGR1/CLEC7A/TLR2/AIF1/IL1B/RIPK2/IL6R/LGALS9/FOXP1/MYD88/MBP/MCOLN2	17
BP	GO:0043410	positive regulation of MAPK cascade	46/821	491/18800	9.83170544522117e-07	1.81904044874395e-05	1.27872939898138e-05	RPS3/CD74/HLA-DRB1/VEGFA/ICAM1/GADD45B/APP/CCL4/SDCBP/CCL5/PLCG2/PTPRC/PTPN22/ITGA1/AKAP13/JUN/GPR183/C5AR1/CLEC7A/SPI1/IL1B/RIPK2/LAPTM5/CCL3/ADAM8/CD44/CFLAR/LGALS9/OSM/CCL3L1/CD81/NCF1/RASGRP1/GADD45A/CD40/IQGAP1/FPR2/LRRK2/PPIA/ARRB2/PTEN/MYD88/RASSF2/ERN1/TRAF4/TGFBR1	46
BP	GO:0050777	negative regulation of immune response	24/821	179/18800	1.00991874093846e-06	1.86190338090038e-05	1.30886071987247e-05	HLA-DRB1/IL7R/LYN/GRN/LGALS3/PTPRC/SAMSN1/TNFAIP3/FYN/IFI16/CD96/CD55/SPI1/RPS19/LGALS9/SAMHD1/ANXA1/SERPINB9/HLA-A/ISG15/BCL6/FGR/ARRB2/USP15	24
BP	GO:0071456	cellular response to hypoxia	21/821	143/18800	1.06467638895701e-06	1.9559196276281e-05	1.37495124510275e-05	CITED2/CYBB/VEGFA/LMNA/HIF1A/RBPJ/EGR1/ADAM8/PTGS2/CFLAR/BNIP3L/BACH1/RORA/NOP53/ENO1/PGK1/RGCC/CARD16/PTEN/ZFP36L1/NFE2L2	21
BP	GO:0072665	protein localization to vacuole	14/821	68/18800	1.12555820388546e-06	2.0604848950706e-05	1.44845740692747e-05	GBP1/TNFAIP3/ZFYVE16/MFSD1/LAPTM5/LAMP2/SCARB2/RTN4/NCOA4/RAB7A/M6PR/CD81/SORL1/HSPA8	14
BP	GO:0043370	regulation of CD4-positive, alpha-beta T cell differentiation	12/821	50/18800	1.1647778491192e-06	2.12400706498338e-05	1.49311153554273e-05	HLA-DRA/HLA-DRB1/CD83/RUNX3/RIPK2/LGALS9/ANXA1/NFKBID/BCL6/NFKBIZ/IRF4/MALT1	12
BP	GO:0019724	B cell mediated immunity	27/821	219/18800	1.16842858354539e-06	2.12400706498338e-05	1.49311153554273e-05	CD74/HLA-DRA/HLA-DRB1/HLA-DRB5/HLA-DQB1/TRBC2/HLA-DQA1/HLA-DPA1/HLA-DPB1/HLA-DMB/TRBC1/HLA-DMA/FCER1G/IGKC/PTPRC/CD55/CD81/CD40/SWAP70/IGHG4/CSF2RB/BCL6/NBN/HSPD1/MYD88/IRF7/SLC15A4	27
BP	GO:0033077	T cell differentiation in thymus	15/821	78/18800	1.17746204251219e-06	2.13297043868322e-05	1.49941251113233e-05	BCL11B/CD3E/CD74/RPS6/IL7R/PTPRC/CD3G/IL1B/ADAM8/CD3D/ZFP36L2/CAMK4/RASGRP1/EGR3/ZFP36L1	15
BP	GO:0007041	lysosomal transport	19/821	121/18800	1.22652197648258e-06	2.20838502823377e-05	1.55242664440078e-05	GRN/PSAP/LYST/CHMP1B/HSPA1A/ZFYVE16/ARL8B/LAPTM5/LAMP2/SCARB2/NCOA4/RAB7A/M6PR/LAMP1/LRRK2/SORL1/HSPA8/C9orf72/IGF2R	19
BP	GO:0048545	response to steroid hormone	35/821	330/18800	1.22764168399742e-06	2.20838502823377e-05	1.55242664440078e-05	LBH/CYBB/DDIT4/FOS/HSPA1B/HSPA1A/SGK1/TLR2/AIF1/IL1RN/ZMIZ1/PTGS2/CFLAR/NCOA4/YWHAH/ANXA1/ZFP36L2/CYBA/ATP2B1/RPL27/FOXP1/HMGB2/TSPO/CALM3/ADM/HSPA8/ZFP36/ZFP36L1/CALR/PTGES3/MBP/PARK7/NR4A3/PMEPA1/AREG	35
BP	GO:0045639	positive regulation of myeloid cell differentiation	17/821	99/18800	1.23608394540494e-06	2.20838502823377e-05	1.55242664440078e-05	CD74/HLA-DRB1/TYROBP/ID2/HIF1A/FOS/ETS1/HSPA1B/HSPA1A/STAT1/HMGB2/STAT3/ISG15/TRIB1/EVI2B/ZFP36L1/HCLS1	17
BP	GO:0050764	regulation of phagocytosis	17/821	99/18800	1.23608394540494e-06	2.20838502823377e-05	1.55242664440078e-05	RAB31/PLSCR1/FCER1G/PLCG2/PTPRC/IL2RB/RAB27A/SLC11A1/CLEC7A/TLR2/IL1B/CYBA/FPR2/RACK1/FGR/ATG3/CALR	17
BP	GO:0062197	cellular response to chemical stress	35/821	332/18800	1.41205120900601e-06	2.51412816288433e-05	1.76735464948409e-05	RPS3/YBX3/TPM1/HIF1A/SOD2/PPIF/HSPB1/TNFAIP3/FOS/KLF2/FYN/HSPA1B/JUN/DDIT3/HSPA1A/ALOX5/AIF1/PTGS2/STX4/ANXA1/MCL1/NCF1/PRDX1/DNAJA1/TSPO/TXN/LRRK2/RACK1/PPIA/KDM6B/ZFP36L1/NFE2L2/PARK7/NR4A3/ERN1	35
BP	GO:0031341	regulation of cell killing	17/821	100/18800	1.42957560188634e-06	2.53664285126522e-05	1.78318178183919e-05	HLA-DRA/HLA-DRB1/IL7R/TYROBP/ICAM1/PTPRC/HSP90AB1/CD55/SH2D1A/CLEC7A/SPI1/LGALS9/LAMP1/SERPINB9/RASGRP1/HLA-A/ARRB2	17
BP	GO:0072331	signal transduction by p53 class mediator	23/821	170/18800	1.44125803524231e-06	2.54867364803564e-05	1.79163906135385e-05	CD74/RPL26/RPL5/HEXIM1/DDIT4/PYHIN1/IFI16/SGK1/CD44/RPL37/RPS7/RPS15/RPL11/RPS20/CDKN1A/UBB/NOP53/RPL23/NBN/HINT1/EIF5A/SOX4/TMEM109	23
BP	GO:0032722	positive regulation of chemokine production	14/821	70/18800	1.62759084637684e-06	2.85873135483553e-05	2.00960007774551e-05	CD74/HIF1A/APP/EGR1/CLEC7A/TLR2/AIF1/IL1B/RIPK2/IL6R/LGALS9/MYD88/MBP/MCOLN2	14
BP	GO:0061077	chaperone-mediated protein folding	14/821	70/18800	1.62759084637684e-06	2.85873135483553e-05	2.00960007774551e-05	CD74/HSPB1/HSPA1B/DNAJB1/HSPA1A/HSPA6/FKBP11/FKBP5/FKBP2/HSPA8/HSPE1/HSPH1/PTGES3/PPIB	14
BP	GO:0032970	regulation of actin filament-based process	39/821	393/18800	1.63421253599935e-06	2.86069729786553e-05	2.0109820751337e-05	PLEK/GSN/STMN1/DSTN/CAPG/TPM1/S100A10/PDE4D/PIK3R1/AKAP13/COTL1/EVL/GPR65/ABL2/CCDC88A/RHOQ/ARHGAP18/GRB2/RAC1/ARPC5/SPTBN1/RHOH/SWAP70/TMSB10/TMSB4X/PFN1/ARHGDIB/PTGER4/MYH9/RGCC/IQGAP1/PDE4B/C9orf72/CDC42EP3/VASP/HCLS1/FCHSD2/CD2AP/TGFBR1	39
BP	GO:0042554	superoxide anion generation	11/821	43/18800	1.64374042875237e-06	2.8677202983502e-05	2.01591902812725e-05	CYBB/TYROBP/GSTP1/SOD2/NCF2/CLEC7A/ITGB2/ACP5/CYBA/NCF1/FPR2	11
BP	GO:0008630	intrinsic apoptotic signaling pathway in response to DNA damage	17/821	101/18800	1.65001911375236e-06	2.86904661284231e-05	2.0168513863574e-05	RPS3/CD74/RPL26/DDIT4/SOD2/BCL2A1/PIK3R1/IFI16/FNIP2/CD44/MCL1/CDKN1A/TNFRSF1B/TNFRSF1A/POLB/BID/TMEM109	17
BP	GO:1905475	regulation of protein localization to membrane	23/821	172/18800	1.76990986787018e-06	3.06725380101902e-05	2.15618493377027e-05	GSN/LGALS3/ITGB1/GBP1/FYN/PIK3R1/ATP2B4/ITGB2/RHOQ/PRNP/ACSL3/STX4/VAMP8/CD81/SPTBN1/ACTB/SQSTM1/PRKCH/AP2B1/TNFAIP6/STX3/RACK1/PICALM	23
BP	GO:0045428	regulation of nitric oxide biosynthetic process	13/821	61/18800	1.79536893648815e-06	3.09076923867612e-05	2.17271556203794e-05	KLF4/SOD2/KLF2/HSP90AA1/HSP90AB1/ATP2B4/CLEC7A/AIF1/IL1B/ACP5/PTGS2/RAC1/TSPO	13
BP	GO:2001244	positive regulation of intrinsic apoptotic signaling pathway	13/821	61/18800	1.79536893648815e-06	3.09076923867612e-05	2.17271556203794e-05	RPS3/RPL26/S100A9/DDIT3/S100A8/RPS7/MCL1/UBB/LCK/RACK1/EIF5A/PARK7/BID	13
BP	GO:0034123	positive regulation of toll-like receptor signaling pathway	9/821	28/18800	1.80501936614679e-06	3.09712728864594e-05	2.17718507530369e-05	PTPN22/TLR2/NINJ1/RTN4/CYBA/TLR1/PELI1/FLOT1/SLC15A4	9
BP	GO:0035966	response to topologically incorrect protein	22/821	160/18800	1.84636721798851e-06	3.15765235734285e-05	2.21973233409145e-05	ATF3/HSPB1/HSP90AA1/HSP90AB1/PIK3R1/HSPA1B/DNAJB1/DDIT3/HSPA1A/HSPA6/DNAJA1/HERPUD1/XBP1/RACK1/HSPA8/HSPD1/PPP1R15A/HSPE1/NFE2L2/HSPH1/ERN1/EDEM1	22
BP	GO:0046209	nitric oxide metabolic process	15/821	81/18800	1.94318470473706e-06	3.31233353440262e-05	2.32846843653049e-05	KLF4/SOD2/KLF2/HSP90AA1/HSP90AB1/ATP2B4/CLEC7A/TLR2/AIF1/IL1B/ACP5/PTGS2/RAC1/RORA/TSPO	15
BP	GO:0050920	regulation of chemotaxis	27/821	225/18800	1.98029856293685e-06	3.36456608781329e-05	2.36518631252726e-05	CD74/LYN/VEGFA/CCL4/CXCL8/CCL5/HSPB1/DUSP1/GPR183/C5AR1/SPI1/AIF1/LGMN/CCL3/IL6R/RAC1/LGALS9/STX4/RIPOR2/ST6GAL1/SWAP70/TMSB4X/TNFAIP6/FPR2/STX3/CALR/CXCR4	27
BP	GO:0043280	positive regulation of cysteine-type endopeptidase activity involved in apoptotic process	19/821	125/18800	2.03038046917225e-06	3.43841956326597e-05	2.41710303067583e-05	RPS3/GSN/CTSH/CTSD/S100A9/CLEC7A/S100A8/LAPTM5/CFLAR/LGALS9/LCK/RACK1/HSPD1/CYCS/HSPE1/ANP32B/CASP1/MALT1/BID	19
BP	GO:0032956	regulation of actin cytoskeleton organization	36/821	352/18800	2.04247469697759e-06	3.43956583116189e-05	2.41790882169528e-05	PLEK/GSN/STMN1/DSTN/CAPG/TPM1/S100A10/PIK3R1/AKAP13/COTL1/EVL/GPR65/ABL2/CCDC88A/RHOQ/ARHGAP18/GRB2/RAC1/ARPC5/SPTBN1/RHOH/SWAP70/TMSB10/TMSB4X/PFN1/ARHGDIB/PTGER4/RGCC/IQGAP1/C9orf72/CDC42EP3/VASP/HCLS1/FCHSD2/CD2AP/TGFBR1	36
BP	GO:0022408	negative regulation of cell-cell adhesion	25/821	199/18800	2.04428898216777e-06	3.43956583116189e-05	2.41790882169528e-05	CD74/HLA-DRB1/VEGFA/LGALS3/KLF4/CEBPB/PTPN22/RUNX3/CBLB/SPN/AKNA/SPI1/IL1RN/LAPTM5/LGALS9/PRNP/ANXA1/RIPOR2/SWAP70/PAG1/RGCC/BCL6/PELI1/MBP/SH2B3	25
BP	GO:0050856	regulation of T cell receptor signaling pathway	11/821	44/18800	2.10578019186114e-06	3.53159716693099e-05	2.48260401566787e-05	RPS3/LGALS3/GBP1/PTPN22/CBLB/SH2D1A/LAPTM5/PRNP/CD81/LCK/MALT1	11
BP	GO:0043368	positive T cell selection	10/821	36/18800	2.157467004074e-06	3.60664660906133e-05	2.53536146154846e-05	BCL11B/CD3E/CD74/PTPRC/SPN/CD3G/IL6R/CD3D/STAT3/IRF4	10
BP	GO:1901796	regulation of signal transduction by p53 class mediator	17/821	103/18800	2.18522466755102e-06	3.61814746706935e-05	2.5434462104382e-05	CD74/RPL26/RPL5/HEXIM1/PYHIN1/SGK1/CD44/RPL37/RPS7/RPS15/RPL11/RPS20/UBB/NOP53/RPL23/EIF5A/SOX4	17
BP	GO:1903076	regulation of protein localization to plasma membrane	17/821	103/18800	2.18522466755102e-06	3.61814746706935e-05	2.5434462104382e-05	LGALS3/ITGB1/GBP1/PIK3R1/ATP2B4/RHOQ/PRNP/ACSL3/STX4/VAMP8/SPTBN1/ACTB/SQSTM1/PRKCH/STX3/RACK1/PICALM	17
BP	GO:1905477	positive regulation of protein localization to membrane	17/821	103/18800	2.18522466755102e-06	3.61814746706935e-05	2.5434462104382e-05	LGALS3/ITGB1/FYN/PIK3R1/ATP2B4/ITGB2/PRNP/ACSL3/STX4/CD81/SPTBN1/SQSTM1/PRKCH/AP2B1/TNFAIP6/STX3/RACK1	17
BP	GO:0070482	response to oxygen levels	34/821	324/18800	2.20823887312726e-06	3.64464568298052e-05	2.56207363993245e-05	CITED2/CYBB/VEGFA/DDIT4/LMNA/HIF1A/SOD2/HSP90B1/RBPJ/EGR1/ACTN4/TLR2/PLAU/ATP6AP1/ADAM8/PTGS2/ATP6V1A/CFLAR/ATP6V0D1/BNIP3L/BACH1/CYBA/RORA/NOP53/ENO1/PGK1/RGCC/ADM/CARD16/PTEN/ZFP36L1/NFE2L2/POLB/CXCR4	34
BP	GO:2001057	reactive nitrogen species metabolic process	15/821	82/18800	2.28346075155747e-06	3.75687102764155e-05	2.64096460006914e-05	KLF4/SOD2/KLF2/HSP90AA1/HSP90AB1/ATP2B4/CLEC7A/TLR2/AIF1/IL1B/ACP5/PTGS2/RAC1/RORA/TSPO	15
BP	GO:0006801	superoxide metabolic process	14/821	72/18800	2.320749438407e-06	3.79420639316919e-05	2.66721021189974e-05	CYBB/TYROBP/GSTP1/SOD2/PREX1/NCF2/CLEC7A/ITGB2/ACP5/CYBA/NCF1/PRDX1/FPR2/NFE2L2	14
BP	GO:0042267	natural killer cell mediated cytotoxicity	14/821	72/18800	2.320749438407e-06	3.79420639316919e-05	2.66721021189974e-05	SLAMF7/RAB27A/LYST/SH2D1A/ARL8B/LGALS9/LAMP1/RNF19B/SERPINB9/PRDX1/RASGRP1/HLA-A/TUBB/ARRB2	14
BP	GO:0051444	negative regulation of ubiquitin-protein transferase activity	8/821	22/18800	2.36817641235176e-06	3.85960788959774e-05	2.71318544916196e-05	RPL5/RPL37/RPS7/RPS15/RPL11/RPS20/RPL23/PARK7	8
BP	GO:0070431	nucleotide-binding oligomerization domain containing 2 signaling pathway	7/821	16/18800	2.39009779261426e-06	3.88316200743799e-05	2.72974326840682e-05	PTPN22/TNFAIP3/HSPA1B/HSPA1A/RIPK2/NFKBIA/SLC15A4	7
BP	GO:0002275	myeloid cell activation involved in immune response	16/821	93/18800	2.4652602206582e-06	3.99279996486043e-05	2.80681537502058e-05	LYN/GRN/TYROBP/FCER1G/PLCG2/SPI1/ITGB2/CCL3/LGALS9/STX4/VAMP8/RASGRP1/LAT/FGR/MYD88/NR4A3	16
BP	GO:1903829	positive regulation of protein localization	42/821	446/18800	2.55065816417174e-06	4.11828316631332e-05	2.89502620006678e-05	HLA-DRB1/TYROBP/LGALS3/ITGB1/GLUL/HIF1A/FYN/HSP90AB1/PIK3R1/PYHIN1/ATP2B4/TLR2/IL1B/CCDC88A/ITGB2/ADAM8/PTGS2/RTN4/PRNP/ACSL3/STX4/CD81/TOMM7/CD247/SPTBN1/SQSTM1/PRKCH/AP2B1/HCAR2/TNFAIP6/SORL1/STX3/RACK1/LIMK2/PPIA/ANP32B/GNL3/PARK7/HCLS1/SOX4/CD2AP/EDEM1	42
BP	GO:0008360	regulation of cell shape	21/821	151/18800	2.61744340711086e-06	4.20002724492881e-05	2.95248976916469e-05	VEGFA/TPM1/FYN/LST1/FGD4/HEXB/PLXNC1/GNA13/ITGB2/RHOQ/CCL3/ARHGAP18/RAC1/PLEKHO1/ANXA1/RHOH/MYL12B/MYH9/DIAPH1/FGR/CDC42EP3	21
BP	GO:0036294	cellular response to decreased oxygen levels	21/821	151/18800	2.61744340711086e-06	4.20002724492881e-05	2.95248976916469e-05	CITED2/CYBB/VEGFA/LMNA/HIF1A/RBPJ/EGR1/ADAM8/PTGS2/CFLAR/BNIP3L/BACH1/RORA/NOP53/ENO1/PGK1/RGCC/CARD16/PTEN/ZFP36L1/NFE2L2	21
BP	GO:0055076	transition metal ion homeostasis	20/821	139/18800	2.64400906695673e-06	4.22960096587939e-05	2.97327918395911e-05	S100A9/HIF1A/APP/SOD2/FTH1/FTL/SLC11A1/S100A8/ATP6AP1/ATP6V1A/NCOA4/ATP6V0D1/PRNP/ATOX1/LCK/MT2A/SLC25A37/FBXL5/PICALM/CYB561A3	20
BP	GO:1901214	regulation of neuron death	33/821	313/18800	2.80432830066541e-06	4.47230148317775e-05	3.14389017110439e-05	MEF2C/GRN/CTSZ/TYROBP/DDIT4/HIF1A/SOD2/CCL5/CEBPB/FOS/ITGA1/FYN/HSP90AB1/JUN/EGR1/DDIT3/LGMN/PPT1/ITGB2/CCL3/ADAM8/PRNP/MCL1/UBB/TNFRSF1B/AP2B1/LRRK2/SORL1/RACK1/ARRB2/PICALM/PARK7/NR4A3	33
BP	GO:0030888	regulation of B cell proliferation	13/821	64/18800	3.18229502398288e-06	5.04413165539237e-05	3.54586916664588e-05	CD74/LYN/MEF2C/TYROBP/PTPRC/IKZF3/GPR183/MNDA/CDKN1A/CD81/CD40/BCL6/PELI1	13
BP	GO:0080164	regulation of nitric oxide metabolic process	13/821	64/18800	3.18229502398288e-06	5.04413165539237e-05	3.54586916664588e-05	KLF4/SOD2/KLF2/HSP90AA1/HSP90AB1/ATP2B4/CLEC7A/AIF1/IL1B/ACP5/PTGS2/RAC1/TSPO	13
BP	GO:0038061	NIK/NF-kappaB signaling	20/821	141/18800	3.31084932780463e-06	5.23194700767668e-05	3.67789757355229e-05	RPS3/LITAF/APP/PTPN22/ACTN4/BIRC3/CD14/SPI1/TLR2/IL1B/LIMS1/LAPTM5/LGALS9/PRDX1/NFKBIA/TMSB4X/CALR/RASSF2/MALT1/TRAF4	20
BP	GO:0051403	stress-activated MAPK cascade	28/821	245/18800	3.37633505063386e-06	5.31926240249861e-05	3.73927760631603e-05	VEGFA/GADD45B/GSTP1/APP/SDCBP/PTPN22/DUSP1/CLEC7A/SPI1/IL1B/RIPK2/LGALS9/NFKB1/NCF1/PRDX1/DNAJA1/RASGRP1/GADD45A/PTGER4/LRRK2/TRIB1/PPIA/ZFP36/ZFP36L1/MYD88/RASSF2/TRAF4/MAPKAPK2	28
BP	GO:0001959	regulation of cytokine-mediated signaling pathway	22/821	166/18800	3.43162332693612e-06	5.39003313496704e-05	3.78902725111217e-05	CD74/GSTP1/HIF1A/CCL5/PTPRC/TNFAIP3/HSP90AB1/HSPA1B/HSPA1A/IL1RN/RIPK2/LAPTM5/SAMHD1/ISG15/IL1R2/CASP4/TNFRSF1A/CARD16/CASP1/IRF7/SH2B3/CXCR4	22
BP	GO:0046641	positive regulation of alpha-beta T cell proliferation	8/821	23/18800	3.4924891840534e-06	5.4691118276788e-05	3.84461713602835e-05	CD3E/PTPRC/PTPN22/CD55/RIPK2/LGALS9/CD81/HLA-A	8
BP	GO:1902903	regulation of supramolecular fiber organization	37/821	376/18800	3.66516010385784e-06	5.72227248647355e-05	4.0225812804155e-05	RPS3/PLEK/GSN/STMN1/DSTN/CAPG/TPM1/APP/S100A10/PIK3R1/HSPA1B/AKAP13/COTL1/EVL/HSPA1A/GPR65/CCDC88A/ARHGAP18/GRB2/RAC1/ARPC5/SPTBN1/SWAP70/TMSB10/TMSB4X/PFN1/PTGER4/RGCC/HSPA8/PFDN5/C9orf72/CDC42EP3/VASP/PARK7/HCLS1/FCHSD2/TGFBR1	37
BP	GO:0030316	osteoclast differentiation	16/821	96/18800	3.79371525153331e-06	5.9052471834496e-05	4.15120685575911e-05	JUNB/ANXA2/TYROBP/CEBPB/FOS/PIK3R1/GPR183/LILRB3/SNX10/CCL3/ATP6AP1/CD81/CAMK4/FOXP1/TNFAIP6/RASSF2	16
BP	GO:0006809	nitric oxide biosynthetic process	14/821	75/18800	3.85594175606357e-06	5.96638130648051e-05	4.19418226098143e-05	KLF4/SOD2/KLF2/HSP90AA1/HSP90AB1/ATP2B4/CLEC7A/AIF1/IL1B/ACP5/PTGS2/RAC1/RORA/TSPO	14
BP	GO:0070227	lymphocyte apoptotic process	14/821	75/18800	3.85594175606357e-06	5.96638130648051e-05	4.19418226098143e-05	CD74/RPS6/IL7R/LYN/LGALS3/HIF1A/CCL5/CD3G/ADAM8/LGALS9/TSC22D3/FOXP1/BCL6/PTEN	14
BP	GO:0034134	toll-like receptor 2 signaling pathway	7/821	17/18800	3.90999920478158e-06	6.03207295716897e-05	4.24036146775e-05	LYN/TNFAIP3/TLR2/RIPK2/PIK3AP1/CYBA/TLR1	7
BP	GO:0007034	vacuolar transport	21/821	155/18800	3.99901136052602e-06	6.15114203058426e-05	4.32406335837632e-05	GRN/PSAP/LYST/CHMP1B/HSPA1A/ZFYVE16/ARL8B/LAPTM5/LAMP2/SCARB2/NCOA4/ATP6V0D1/RAB7A/M6PR/LAMP1/LEPROTL1/LRRK2/SORL1/HSPA8/C9orf72/IGF2R	21
BP	GO:0001818	negative regulation of cytokine production	36/821	363/18800	4.14694689854248e-06	6.35987519926914e-05	4.47079634582813e-05	HLA-DRB1/TYROBP/KLF4/GSTP1/GBP1/CD83/PTPRC/PTPN22/TNFAIP3/KLF2/HSP90AB1/DDIT3/CD96/SLC11A1/LAPTM5/ACP5/SRGN/RAC1/LGALS9/PRNP/ANXA1/ATP2B1/NFKB1/TMSB4X/TSPO/PTGER4/RGCC/IL1R2/BCL6/CLEC4A/ARRB2/CARD16/ZFP36/N4BP1/SERPINB1/CD2AP	36
BP	GO:0010632	regulation of epithelial cell migration	31/821	290/18800	4.1995981927215e-06	6.4183162437051e-05	4.51187859975989e-05	MEF2C/GRN/VEGFA/KLF4/GLUL/CTSH/HIF1A/PLCG2/HSPB1/ETS1/JUN/EVL/ATP2B4/HBEGF/CORO1C/LGMN/PTGS2/RTN4/RAC1/ANXA1/GADD45A/FOXP1/CD40/TMSB4X/PFN1/MACF1/RGCC/DOCK5/PTEN/CALR/NFE2L2	31
BP	GO:0051438	regulation of ubiquitin-protein transferase activity	12/821	56/18800	4.2097438720974e-06	6.4183162437051e-05	4.51187859975989e-05	RPL5/UBE2S/RPL37/RPS7/RPS15/RPL11/RPS2/RPS20/RPL23/DCUN1D3/PTEN/PARK7	12
BP	GO:0071677	positive regulation of mononuclear cell migration	13/821	66/18800	4.56961358179384e-06	6.94661433091994e-05	4.88325588057502e-05	LGALS3/APP/CCL4/CCL5/SPN/SPI1/AIF1/LGMN/CCL3/ADAM8/LGALS9/FPR2/CALR	13
BP	GO:0033135	regulation of peptidyl-serine phosphorylation	20/821	144/18800	4.59936704598378e-06	6.97146042917484e-05	4.90072192225125e-05	VEGFA/DDIT4/APP/HSP90AA1/PDE4D/HSP90AB1/ATP2B4/FNIP2/RIPK2/PTGS2/CD44/OSM/GADD45A/TXN/RACK1/ARRB2/PTEN/PARK7/HCLS1/RASSF2	20
BP	GO:0033673	negative regulation of kinase activity	27/821	236/18800	4.92901203811418e-06	7.44939929830106e-05	5.23669822409193e-05	LYN/PIK3IP1/HEXIM1/GADD45B/GSTP1/HSPB1/PTPRC/PTPN22/TNFAIP3/DUSP1/CBLB/CORO1C/IL1B/GNAQ/RGS2/CDKN1A/NPM1/DNAJA1/GADD45A/TRIB1/SORL1/RACK1/PPIA/PTEN/PARK7/SH2B3/RUBCN	27
BP	GO:0016072	rRNA metabolic process	29/821	264/18800	4.99723797119599e-06	7.50885555267282e-05	5.27849413933449e-05	RPS27/RPS21/RPS6/RPS14/RPL26/RPL5/WDR74/RPL7/EIF4A3/RPS19/RPL14/RPS7/RPS15/RPS25/RPL35A/RPL10A/RPL11/RPL7A/RPS8/RPL27/NOP53/RPS17/RPL35/RPS24/RPS16/RPS28/NSA2/PA2G4/TRIR	29
BP	GO:0030522	intracellular receptor signaling pathway	29/821	264/18800	4.99723797119599e-06	7.50885555267282e-05	5.27849413933449e-05	LBH/CITED2/PTPN22/TNFAIP3/KLF2/HSPA1B/NR4A1/ACTN4/HSPA1A/BIRC3/ASXL2/RIPK2/ZMIZ1/NCOA4/YWHAH/RORA/NOP53/NFKBIA/FOXP1/STAT3/USP15/SEC14L1/CALR/PTGES3/PARK7/IRF7/SLC15A4/NR4A3/PMEPA1	29
BP	GO:0036003	positive regulation of transcription from RNA polymerase II promoter in response to stress	8/821	24/18800	5.0387111461264e-06	7.52766070365263e-05	5.29171358117086e-05	VEGFA/ATF3/HIF1A/CEBPB/RBPJ/KLF2/DDIT3/NFE2L2	8
BP	GO:0042026	protein refolding	8/821	24/18800	5.0387111461264e-06	7.52766070365263e-05	5.29171358117086e-05	HSPB1/HSP90AA1/HSPA1B/HSPA1A/HSPA6/DNAJA1/HSPA8/HSPD1	8
BP	GO:0038066	p38MAPK cascade	12/821	57/18800	5.12252272512441e-06	7.63094431172545e-05	5.36431877594088e-05	VEGFA/GADD45B/PTPN22/DUSP1/SPI1/IL1B/LGALS9/NCF1/GADD45A/ZFP36/ZFP36L1/MAPKAPK2	12
BP	GO:0045766	positive regulation of angiogenesis	23/821	183/18800	5.15223055313248e-06	7.6314662808364e-05	5.36468570414634e-05	GRN/CYBB/VEGFA/ITGB1/KLF4/CTSH/HIF1A/CXCL8/HSPB1/ETS1/C5AR1/ITGAX/NINJ1/IL1B/CD40/STAT3/XBP1/PKM/ADM/NFE2L2/BTG1/PRKCB/CXCR4	23
BP	GO:1904018	positive regulation of vasculature development	23/821	183/18800	5.15223055313248e-06	7.6314662808364e-05	5.36468570414634e-05	GRN/CYBB/VEGFA/ITGB1/KLF4/CTSH/HIF1A/CXCL8/HSPB1/ETS1/C5AR1/ITGAX/NINJ1/IL1B/CD40/STAT3/XBP1/PKM/ADM/NFE2L2/BTG1/PRKCB/CXCR4	23
BP	GO:1901222	regulation of NIK/NF-kappaB signaling	17/821	110/18800	5.51430573448822e-06	8.14456690727394e-05	5.72537963820069e-05	RPS3/LITAF/APP/PTPN22/ACTN4/CD14/SPI1/TLR2/IL1B/LIMS1/LAPTM5/LGALS9/PRDX1/NFKBIA/TMSB4X/CALR/RASSF2	17
BP	GO:0032102	negative regulation of response to external stimulus	40/821	429/18800	5.60575427658518e-06	8.25618030707262e-05	5.80384041995043e-05	HLA-DRB1/LYN/GRN/KLF4/GSTP1/PTPRC/TNFAIP3/FYN/DUSP1/IFI16/CD96/METRNL/ALOX5/AIF1/PLAU/ACP5/RPS19/LGALS9/SAMHD1/NFKB1/SERPINB9/RORA/ST6GAL1/HLA-A/TNFRSF1B/PTGER4/ISG15/TNFAIP6/FPR2/TRIB1/FGR/TNFRSF1A/ARRB2/CARD16/PTEN/ZFP36/USP15/SOCS3/SEC14L1/SH2B3	40
BP	GO:0043372	positive regulation of CD4-positive, alpha-beta T cell differentiation	9/821	32/18800	6.26268565770625e-06	9.17174724913093e-05	6.44745577570233e-05	HLA-DRA/HLA-DRB1/CD83/RIPK2/LGALS9/ANXA1/NFKBID/NFKBIZ/MALT1	9
BP	GO:0051085	chaperone cofactor-dependent protein refolding	9/821	32/18800	6.26268565770625e-06	9.17174724913093e-05	6.44745577570233e-05	CD74/HSPA1B/DNAJB1/HSPA1A/HSPA6/HSPA8/HSPE1/HSPH1/PTGES3	9
BP	GO:0042100	B cell proliferation	16/821	100/18800	6.55043730610296e-06	9.56621448158126e-05	6.72475408834698e-05	CD74/IL7R/LYN/MEF2C/TYROBP/PTPRC/IKZF3/GPR183/MNDA/CDKN1A/CD81/RASGRP1/CD40/BCL6/PELI1/HSPD1	16
BP	GO:0001776	leukocyte homeostasis	15/821	89/18800	6.57857855627947e-06	9.58040053616161e-05	6.73472644770819e-05	CD74/RPS6/LYN/MEF2C/HIF1A/TNFAIP3/GPR183/LGALS9/ANXA1/TSC22D3/LAT/HCAR2/PDE4B/SLC15A4/SH2B3	15
BP	GO:0002822	regulation of adaptive immune response based on somatic recombination of immune receptors built from immunoglobulin superfamily domains	22/821	173/18800	6.78594722957458e-06	9.85478761077045e-05	6.92761210852189e-05	HLA-DRA/HLA-DRB1/IL7R/MEF2C/PTPRC/TNFAIP3/CD55/SLC11A1/CLEC7A/IL1B/RIPK2/ANXA1/CD81/CD40/NFKBID/HLA-A/TNFRSF1B/BCL6/NFKBIZ/HSPD1/SLC15A4/MALT1	22
BP	GO:0006469	negative regulation of protein kinase activity	25/821	213/18800	6.98359916032481e-06	0.000101135743828771	7.10953123725194e-05	LYN/HEXIM1/GADD45B/GSTP1/HSPB1/PTPRC/PTPN22/TNFAIP3/DUSP1/CBLB/CORO1C/IL1B/GNAQ/RGS2/CDKN1A/NPM1/DNAJA1/GADD45A/TRIB1/SORL1/RACK1/PPIA/PTEN/PARK7/SH2B3	25
BP	GO:0034114	regulation of heterotypic cell-cell adhesion	8/821	25/18800	7.12709319365011e-06	0.000102641987572817	7.21541553239632e-05	KLF4/IL1RN/IL1B/CD44/LCK/SKAP1/FLOT1/MBP	8
BP	GO:0070423	nucleotide-binding oligomerization domain containing signaling pathway	8/821	25/18800	7.12709319365011e-06	0.000102641987572817	7.21541553239632e-05	PTPN22/TNFAIP3/HSPA1B/HSPA1A/BIRC3/RIPK2/NFKBIA/SLC15A4	8
BP	GO:0022618	ribonucleoprotein complex assembly	24/821	200/18800	7.25172834315536e-06	0.000104148441038853	7.32131457035052e-05	RPS27/RPL3/RPS14/RPL5/HSP90AA1/HSP90AB1/RPL23A/RPS19/RPL13A/RPL24/RPS15/RPSA/RPS5/RPL6/RPL11/RPL10/NOP53/RPL38/RPLP0/RPS28/SNRPD2/EIF4B/SNRPF/PTGES3	24
BP	GO:0110053	regulation of actin filament organization	29/821	270/18800	7.75734534746483e-06	0.000111103136257492	7.8102082199211e-05	PLEK/GSN/STMN1/DSTN/CAPG/TPM1/S100A10/PIK3R1/COTL1/EVL/GPR65/CCDC88A/ARHGAP18/GRB2/RAC1/ARPC5/SPTBN1/SWAP70/TMSB10/TMSB4X/PFN1/PTGER4/RGCC/C9orf72/CDC42EP3/VASP/HCLS1/FCHSD2/TGFBR1	29
BP	GO:0006458	'de novo' protein folding	10/821	41/18800	7.80389302759403e-06	0.000111157369453319	7.81402064651953e-05	CD74/HSPA1B/DNAJB1/HSPA1A/HSPA6/HSPA8/HSPD1/HSPE1/HSPH1/PTGES3	10
BP	GO:0042119	neutrophil activation	10/821	41/18800	7.80389302759403e-06	0.000111157369453319	7.81402064651953e-05	GRN/TYROBP/FCER1G/CXCL8/CCL5/PREX1/SPI1/ITGB2/ANXA1/MYD88	10
BP	GO:0031623	receptor internalization	17/821	113/18800	7.99452705246819e-06	0.000113561601491208	7.9830307524215e-05	CD63/ANXA2/RAB31/VEGFA/ITGB1/FCER1G/CXCL8/SDCBP/PLCG2/AHI1/ITGB2/GRB2/CD81/ADM/FLOT1/ARRB2/PICALM	17
BP	GO:0051604	protein maturation	32/821	314/18800	8.04509070395816e-06	0.000113968464768061	8.01163198742084e-05	ANXA2/CTSZ/GSN/YME1L1/CTSH/CTSS/S100A10/IFI16/PLAU/RIPK2/LGMN/ADAM8/SRGN/PRNP/ATP6AP2/SEC11C/PRDX4/ENO1/MYH9/PGK1/IL1R2/LRRK2/CPD/SORL1/CASP4/HSPD1/CYCS/CARD16/CALR/CASP1/SOX4/SPCS1	32
BP	GO:0052372	modulation by symbiont of entry into host	11/821	50/18800	8.07137993448318e-06	0.000114030174672223	8.01597000358284e-05	CD74/HLA-DRB1/IFITM3/LGALS1/GSN/CXCL8/IFITM2/LGALS9/LY6E/TRIM25/CIITA	11
BP	GO:0016485	protein processing	27/821	243/18800	8.50629470742152e-06	0.000119848851446841	8.42500505610256e-05	ANXA2/CTSZ/GSN/YME1L1/CTSH/CTSS/S100A10/IFI16/PLAU/RIPK2/LGMN/ADAM8/SRGN/PRNP/ATP6AP2/SEC11C/ENO1/MYH9/PGK1/IL1R2/LRRK2/CPD/CASP4/CYCS/CARD16/CASP1/SPCS1	27
BP	GO:0001666	response to hypoxia	30/821	286/18800	8.70698524732159e-06	0.000122344908921148	8.60047020731168e-05	CITED2/CYBB/VEGFA/DDIT4/LMNA/HIF1A/SOD2/HSP90B1/RBPJ/EGR1/ACTN4/TLR2/PLAU/ADAM8/PTGS2/CFLAR/BNIP3L/BACH1/CYBA/RORA/NOP53/ENO1/PGK1/RGCC/ADM/CARD16/PTEN/ZFP36L1/NFE2L2/CXCR4	30
BP	GO:0070424	regulation of nucleotide-binding oligomerization domain containing signaling pathway	6/821	13/18800	8.97720350148736e-06	0.000125115149996563	8.79520962104186e-05	PTPN22/TNFAIP3/HSPA1B/HSPA1A/BIRC3/SLC15A4	6
BP	GO:0002753	cytoplasmic pattern recognition receptor signaling pathway	12/821	60/18800	8.98554420394154e-06	0.000125115149996563	8.79520962104186e-05	PTPN22/TNFAIP3/HSPA1B/HSPA1A/BIRC3/RIPK2/NOP53/NFKBIA/USP15/SEC14L1/IRF7/SLC15A4	12
BP	GO:1903078	positive regulation of protein localization to plasma membrane	12/821	60/18800	8.98554420394154e-06	0.000125115149996563	8.79520962104186e-05	LGALS3/ITGB1/PIK3R1/ATP2B4/PRNP/ACSL3/STX4/SPTBN1/SQSTM1/PRKCH/STX3/RACK1	12
BP	GO:0002705	positive regulation of leukocyte mediated immunity	19/821	138/18800	9.00039740309958e-06	0.000125115149996563	8.79520962104186e-05	HLA-DRA/HLA-DRB1/TYROBP/PLCG2/PTPRC/CD55/SH2D1A/CLEC7A/SPI1/IL1B/ITGB2/STX4/LAMP1/CD81/RASGRP1/CD40/HLA-A/HSPD1/MALT1	19
BP	GO:0002548	monocyte chemotaxis	13/821	70/18800	9.02740482452576e-06	0.000125155940487225	8.79807706687816e-05	LYN/LGALS3/CCL4/CCL5/DUSP1/AIF1/LGMN/CCL3/RPS19/IL6R/ANXA1/CCL3L1/FPR2	13
BP	GO:1903362	regulation of cellular protein catabolic process	28/821	258/18800	9.11253818700419e-06	0.000126000228814454	8.85742793540833e-05	RPL5/ANXA2/CTSC/SDCBP/TNFAIP3/RNF19A/HSP90AA1/HSP90AB1/HSPA1B/PYHIN1/HSPA1A/LAPTM5/RPS7/RPL11/RNF19B/CD81/UBB/NOP53/HERPUD1/LRRK2/TRIB1/FBXL5/RACK1/RPL23/PTEN/NFE2L2/PARK7/N4BP1	28
BP	GO:0000302	response to reactive oxygen species	24/821	203/18800	9.36382063093162e-06	0.000129131308913033	9.07753322088359e-05	RPS3/GSTP1/TPM1/HIF1A/SOD2/PPIF/TNFAIP3/FOS/KLF2/FYN/JUN/ANXA1/STAT1/NCF1/PRDX1/TXN/LRRK2/RACK1/KDM6B/NFE2L2/PARK7/NR4A3/ERN1/AREG	24
BP	GO:0050731	positive regulation of peptidyl-tyrosine phosphorylation	23/821	190/18800	9.67509137224857e-06	0.000133070899588149	9.35447430923059e-05	CD3E/CD74/LYN/VEGFA/HES1/CCL5/PLCG2/PTPRC/FYN/CLEC7A/HBEGF/RIPK2/CD44/IL6R/OSM/PRNP/CD81/NCF1/CD40/TNFRSF1A/ARRB2/HCLS1/AREG	23
BP	GO:0006605	protein targeting	32/821	317/18800	9.7845002639479e-06	0.000134220624992784	9.43529646338761e-05	SDCBP/FYN/HSP90AA1/RAB27A/ZFYVE16/LAPTM5/LAMP2/SCARB2/ITGB2/NCOA4/PRNP/RAB7A/M6PR/RPL11/BNIP3L/TOMM7/NCF1/HERPUD1/TSPO/LRRK2/SORL1/HSPA8/NACA/ATG3/HSPD1/SSR2/SEC61B/MAN1A1/EDEM1/BID/SSR1/SPCS1	32
BP	GO:0032735	positive regulation of interleukin-12 production	10/821	42/18800	9.84475079805904e-06	0.000134338213645955	9.44356258346761e-05	LTB/PLCG2/CLEC7A/TLR2/RIPK2/LAPTM5/LGALS9/CD40/IRF8/HSPD1	10
BP	GO:0034142	toll-like receptor 4 signaling pathway	10/821	42/18800	9.84475079805904e-06	0.000134338213645955	9.44356258346761e-05	LYN/PTPN22/TNFAIP3/CD14/NINJ1/RIPK2/PIK3AP1/LY96/NFKBIA/PELI1	10
BP	GO:0035872	nucleotide-binding domain, leucine rich repeat containing receptor signaling pathway	8/821	26/18800	9.90202427351561e-06	0.000134414162396887	9.44890154669402e-05	PTPN22/TNFAIP3/HSPA1B/HSPA1A/BIRC3/RIPK2/NFKBIA/SLC15A4	8
BP	GO:0042832	defense response to protozoan	8/821	26/18800	9.90202427351561e-06	0.000134414162396887	9.44890154669402e-05	LYST/SLC11A1/CLEC7A/CD40/IRF8/GBP2/MYD88/IRF4	8
BP	GO:1903900	regulation of viral life cycle	19/821	139/18800	1.00068255563222e-05	0.000135483036633643	9.52404011281541e-05	CD74/HLA-DRB1/IFITM3/LGALS1/GSN/PLSCR1/CXCL8/CCL5/IFITM2/APOBEC3G/IFI16/LGALS9/LY6E/ISG15/PPIA/TRIM25/N4BP1/CIITA/MX1	19
BP	GO:0071675	regulation of mononuclear cell migration	17/821	116/18800	1.14301020330344e-05	0.000154350910311028	0.000108503935088709	LYN/LGALS3/APP/CCL4/CCL5/DUSP1/SPN/C5AR1/SPI1/AIF1/LGMN/CCL3/ADAM8/LGALS9/RIPOR2/FPR2/CALR	17
BP	GO:0045732	positive regulation of protein catabolic process	26/821	233/18800	1.15135479532923e-05	0.000155074963236184	0.000109012921990267	CTSC/TNFAIP3/RNF19A/HSP90AA1/HSPA1B/PYHIN1/HSPA1A/CBLB/IL1B/LAPTM5/ADAM8/RAB7A/RNF19B/CD81/NOP53/HERPUD1/TNFRSF1B/LRRK2/TRIB1/SORL1/FBXL5/RACK1/LPCAT1/PTEN/NFE2L2/SEC22B	26
BP	GO:2000058	regulation of ubiquitin-dependent protein catabolic process	21/821	166/18800	1.1841890582224e-05	0.000159085243248016	0.000111832025299827	RPL5/SDCBP/RNF19A/HSP90AB1/HSPA1B/PYHIN1/HSPA1A/LAPTM5/RPS7/RPL11/RNF19B/NOP53/HERPUD1/LRRK2/TRIB1/RACK1/RPL23/PTEN/NFE2L2/PARK7/N4BP1	21
BP	GO:0010466	negative regulation of peptidase activity	28/821	262/18800	1.21683092144678e-05	0.000163049071149531	0.000114618474206815	CST3/SPOCK2/ANXA2/VEGFA/PLAUR/KLF4/SERPINA1/TIMP1/TIMP2/CTSB/CSTB/APP/NR4A1/IFI16/BIRC3/APLP2/PTGS2/CD44/PRNP/IFI6/SERPINB9/GAPDH/SORL1/ARRB2/CARD16/PICALM/PARK7/SERPINB1	28
BP	GO:0046596	regulation of viral entry into host cell	10/821	43/18800	1.23299054554248e-05	0.000164789661857978	0.000115842055855053	CD74/HLA-DRB1/IFITM3/LGALS1/GSN/IFITM2/LGALS9/LY6E/TRIM25/CIITA	10
BP	GO:0009266	response to temperature stimulus	22/821	180/18800	1.28817728766653e-05	0.000171723941502007	0.00012071664083072	LYN/SOD2/HSPB1/FOS/HSP90AA1/HSP90AB1/HSPA1B/DNAJB1/HSPA1A/METRNL/CD14/PTGS2/ATP2B1/NFKBIA/HSPA6/DNAJA1/ADM/HSPD1/ARRB2/PLAC8/MAPKAPK2/CXCR4	22
BP	GO:0007596	blood coagulation	25/821	221/18800	1.33293235016974e-05	0.000177235685128708	0.000124591226808166	LYN/ANXA5/PLEK/PLAUR/PLSCR1/SERPINA1/FCER1G/PLCG2/HSPB1/RAB27A/PLAU/GNA13/GNAQ/LCK/CD40/ACTB/MYL12A/MYH9/PPIA/JMJD1C/PABPC4/NFE2L2/SH2B3/RAP2B/FERMT3	25
BP	GO:0001562	response to protozoan	8/821	27/18800	1.353485905976e-05	0.000179509521050235	0.000126189663414304	LYST/SLC11A1/CLEC7A/CD40/IRF8/GBP2/MYD88/IRF4	8
BP	GO:0044089	positive regulation of cellular component biogenesis	43/821	494/18800	1.41232315654271e-05	0.00018627538614414	0.000130945858149331	RPS3/VEGFA/PLEK/LGALS3/TPM1/S100A10/SDCBP/PLCG2/HSP90AA1/LCP1/PIK3R1/HSPA1B/EVL/HSPA1A/GPR65/CLEC7A/FNIP2/ABCA1/CCDC88A/LIMS1/RHOQ/GRB2/RAC1/RAB7A/ACTR2/GBP5/RIPOR2/SKAP1/CNOT6L/SWAP70/PFN1/RGCC/ISG15/IL1RAP/RACK1/FLOT1/MYD88/CDC42EP3/VASP/PARK7/FCHSD2/TGFBR1/BID	43
BP	GO:0072503	cellular divalent inorganic cation homeostasis	43/821	494/18800	1.41232315654271e-05	0.00018627538614414	0.000130945858149331	LYN/S100A9/APP/HSP90B1/CCL5/PLCG2/PTPRC/CD52/FYN/PDE4D/DDIT3/CD55/ATP2B4/GPR65/C5AR1/SLC11A1/FPR1/S100A8/HEXB/ABL2/ATP13A3/GRINA/GNA13/GSTO1/CCL3/PRNP/CYBA/ATP2B1/LCK/CD40/HERPUD1/SWAP70/MT2A/PTGER4/CALM3/DIAPH1/FPR2/ADM/CALM1/CALR/MCOLN2/PRKCB/CXCR4	43
BP	GO:0071826	ribonucleoprotein complex subunit organization	24/821	208/18800	1.41524865410532e-05	0.00018627538614414	0.000130945858149331	RPS27/RPL3/RPS14/RPL5/HSP90AA1/HSP90AB1/RPL23A/RPS19/RPL13A/RPL24/RPS15/RPSA/RPS5/RPL6/RPL11/RPL10/NOP53/RPL38/RPLP0/RPS28/SNRPD2/EIF4B/SNRPF/PTGES3	24
BP	GO:0072594	establishment of protein localization to organelle	39/821	431/18800	1.46758735371807e-05	0.000192676430605561	0.000135445595218212	LMNA/TNFAIP3/HSP90AA1/HSP90AB1/PIK3R1/DDIT3/CBLB/CD68/ZFYVE16/LAPTM5/LAMP2/SCARB2/PTGS2/NCOA4/RAB7A/M6PR/BNIP3L/LAMP1/CDKN1A/TOMM7/NFKBIA/DNAJA1/HERPUD1/STAT3/SQSTM1/TSPO/CALM3/LRRK2/SORL1/RPL23/HSPA8/HSPD1/HCLS1/SEC61B/MAN1A1/EDEM1/BID/RANBP2/SPCS1	39
BP	GO:0050728	negative regulation of inflammatory response	22/821	182/18800	1.53623258124956e-05	0.000201077710826478	0.000141351436407716	HLA-DRB1/LYN/GRN/KLF4/GSTP1/PTPRC/TNFAIP3/FYN/METRNL/ALOX5/ACP5/RPS19/NFKB1/RORA/TNFRSF1B/PTGER4/TNFAIP6/FPR2/FGR/TNFRSF1A/ZFP36/SOCS3	22
BP	GO:0010951	negative regulation of endopeptidase activity	27/821	251/18800	1.53931388553449e-05	0.000201077710826478	0.000141351436407716	CST3/SPOCK2/ANXA2/VEGFA/PLAUR/KLF4/SERPINA1/TIMP1/TIMP2/CSTB/APP/NR4A1/IFI16/BIRC3/APLP2/PTGS2/CD44/PRNP/IFI6/SERPINB9/GAPDH/SORL1/ARRB2/CARD16/PICALM/PARK7/SERPINB1	27
BP	GO:0061515	myeloid cell development	13/821	74/18800	1.69428832019668e-05	0.00022076704202262	0.000155192429698532	RPS6/ANXA2/CITED2/TYROBP/APP/KLF2/TLR2/ATP6AP1/FOXP1/BCL6/EVI2B/PABPC4/SH2B3	13
BP	GO:0048660	regulation of smooth muscle cell proliferation	21/821	170/18800	1.71105504747855e-05	0.000222394379796024	0.00015633639802225	MEF2C/ID2/TPM1/SOD2/CCL5/TNFAIP3/JUN/AIF1/HBEGF/GNA13/PTGS2/IL6R/STAT1/CYBA/CDKN1A/FOXP1/TRIB1/PTEN/MYD88/NR4A3/ERN1	21
BP	GO:0001910	regulation of leukocyte mediated cytotoxicity	14/821	85/18800	1.74368841975544e-05	0.000225508360554938	0.000158525430567973	HLA-DRA/HLA-DRB1/IL7R/TYROBP/ICAM1/PTPRC/SH2D1A/SPI1/LGALS9/LAMP1/SERPINB9/RASGRP1/HLA-A/ARRB2	14
BP	GO:0008625	extrinsic apoptotic signaling pathway via death domain receptors	14/821	85/18800	1.74368841975544e-05	0.000225508360554938	0.000158525430567973	LGALS3/ATF3/ICAM1/TNFAIP3/PIK3R1/SPI1/PEA15/CFLAR/STX4/HMGB2/TNFRSF1A/PTEN/PARK7/BID	14
BP	GO:0071900	regulation of protein serine/threonine kinase activity	35/821	372/18800	1.76295405293417e-05	0.000226942813472469	0.00015953380677993	RPS3/LYN/HEXIM1/VEGFA/GSTP1/PTPRC/PTPN22/TNFAIP3/DUSP1/HSP90AB1/AKAP13/ATP2B4/ACSL1/IL1B/ADAM8/RGS2/CDKN1A/DNAJA1/RASGRP1/GADD45A/CCND2/CD40/ACTB/CALM3/RGCC/IQGAP1/LRRK2/TRIB1/SORL1/CALM1/PTEN/CCNL1/CKS2/SH2B3/ERN1	35
BP	GO:1903202	negative regulation of oxidative stress-induced cell death	11/821	54/18800	1.763510225868e-05	0.000226942813472469	0.00015953380677993	HIF1A/SOD2/HSPB1/FYN/TXN/LRRK2/RACK1/PPIA/NFE2L2/PARK7/NR4A3	11
BP	GO:0030224	monocyte differentiation	9/821	36/18800	1.79639397913944e-05	0.000230043466886272	0.000161713470612595	CD74/HLA-DRB1/VEGFA/JUN/IFI16/FOXP1/MYH9/ZFP36L1/IRF7	9
BP	GO:0009620	response to fungus	12/821	64/18800	1.79645407878104e-05	0.000230043466886272	0.000161713470612595	S100A9/PLCG2/COTL1/CLEC7A/SPI1/CLEC4E/S100A8/GAPDH/CLEC4A/USP15/MYD88/MALT1	12
BP	GO:0043434	response to peptide hormone	37/821	404/18800	1.85886279863562e-05	0.000237450311796231	0.000166920254412592	LYN/RAB31/CYBB/TIMP1/PIK3R1/NR4A1/EGR1/TLR2/IL1B/RHOQ/PTPRE/PTGS2/GRB2/CFLAR/ANXA1/STAT1/CYBA/LTA4H/ATP2B1/NFKB1/JUND/INSIG1/PDE3B/LEPROTL1/STAT3/XBP1/PKM/ADM/SORL1/ZFP36L1/SOCS3/APRT/NFE2L2/NR4A3/BTG1/PRKCB/AREG	37
BP	GO:0051099	positive regulation of binding	21/821	171/18800	1.87207657271243e-05	0.000238552110331665	0.000167694784841526	ANXA2/HES1/PLAUR/KLF4/STMN1/APP/S100A10/HSP90AB1/PYHIN1/RIPK2/RPL11/RIPOR2/HMGB2/CALM3/TXN/LRRK2/FLOT1/CALM1/EIF3E/PARK7/IRF4	21
BP	GO:0051017	actin filament bundle assembly	20/821	158/18800	1.88190836548846e-05	0.000239218620835562	0.000168163321193564	MARCKS/PLEK/PHACTR1/STMN1/TPM1/S100A10/HSP90B1/LCP1/PIK3R1/EVL/GPR65/AIF1/CCDC88A/RAC1/SWAP70/PFN1/ACTN1/PTGER4/RGCC/TGFBR1	20
BP	GO:0002532	production of molecular mediator involved in inflammatory response	15/821	97/18800	1.92811079055791e-05	0.00024389897810488	0.000171453468173058	LYN/GRN/HIF1A/ALOX5AP/CLEC7A/ALOX5/PLD3/RPS19/VAMP8/GBP5/NCF1/CD6/STAT3/IL1R2/MYD88	15
BP	GO:2001237	negative regulation of extrinsic apoptotic signaling pathway	15/821	97/18800	1.92811079055791e-05	0.00024389897810488	0.000171453468173058	LGALS3/ICAM1/LMNA/GSTP1/TNFAIP3/HSPA1B/HSPA1A/IL1B/PEA15/CFLAR/MCL1/IFI6/HMGB2/PARK7/TGFBR1	15
BP	GO:0050817	coagulation	25/821	226/18800	1.95937514117876e-05	0.000247252217451174	0.000173810692135223	LYN/ANXA5/PLEK/PLAUR/PLSCR1/SERPINA1/FCER1G/PLCG2/HSPB1/RAB27A/PLAU/GNA13/GNAQ/LCK/CD40/ACTB/MYL12A/MYH9/PPIA/JMJD1C/PABPC4/NFE2L2/SH2B3/RAP2B/FERMT3	25
BP	GO:0050848	regulation of calcium-mediated signaling	13/821	75/18800	1.96869193115916e-05	0.000247826376515654	0.000174214308270285	CD3E/PLEK/GBP1/CCL4/PLCG2/ATP2B4/CLEC7A/CCL3/PRNP/CALM3/LRRK2/CALM1/HINT1	13
BP	GO:0002312	B cell activation involved in immune response	14/821	86/18800	2.00025998213738e-05	0.000250586786677885	0.000176154791578465	LGALS1/PLCG2/PTPRC/GPR183/SPI1/ITM2A/CD40/SWAP70/IRF8/XBP1/BCL6/NBN/HSPD1/SLC15A4	14
BP	GO:0033627	cell adhesion mediated by integrin	14/821	86/18800	2.00025998213738e-05	0.000250586786677885	0.000176154791578465	CD3E/LYN/ITGB1/ICAM1/CCL5/ITGA1/ITGAE/ITGAX/PLAU/ITGB2/SKAP1/PDE3B/SWAP70/FERMT3	14
BP	GO:0034599	cellular response to oxidative stress	29/821	284/18800	2.03710668174937e-05	0.000254589366308052	0.000178968481756928	RPS3/TPM1/HIF1A/SOD2/PPIF/HSPB1/TNFAIP3/FOS/KLF2/FYN/HSPA1B/JUN/HSPA1A/ALOX5/AIF1/STX4/ANXA1/MCL1/NCF1/PRDX1/TXN/LRRK2/RACK1/PPIA/KDM6B/NFE2L2/PARK7/NR4A3/ERN1	29
BP	GO:0036293	response to decreased oxygen levels	30/821	299/18800	2.06882307364872e-05	0.00025793312134052	0.000181319038538643	CITED2/CYBB/VEGFA/DDIT4/LMNA/HIF1A/SOD2/HSP90B1/RBPJ/EGR1/ACTN4/TLR2/PLAU/ADAM8/PTGS2/CFLAR/BNIP3L/BACH1/CYBA/RORA/NOP53/ENO1/PGK1/RGCC/ADM/CARD16/PTEN/ZFP36L1/NFE2L2/CXCR4	30
BP	GO:0007599	hemostasis	25/821	227/18800	2.11281213899856e-05	0.000262787328006066	0.000184731396288165	LYN/ANXA5/PLEK/PLAUR/PLSCR1/SERPINA1/FCER1G/PLCG2/HSPB1/RAB27A/PLAU/GNA13/GNAQ/LCK/CD40/ACTB/MYL12A/MYH9/PPIA/JMJD1C/PABPC4/NFE2L2/SH2B3/RAP2B/FERMT3	25
BP	GO:0045765	regulation of angiogenesis	33/821	345/18800	2.17945248981661e-05	0.000269967569798025	0.000189778885076835	GRN/CYBB/VEGFA/ITGB1/KLF4/GLUL/CTSH/HIF1A/CXCL8/HSPB1/TNFAIP3/KLF2/ETS1/ATP2B4/C5AR1/ITGAX/ALOX5/NINJ1/IL1B/STAT1/GADD45A/PDE3B/CD40/STAT3/PGK1/RGCC/XBP1/PKM/ADM/NFE2L2/BTG1/PRKCB/CXCR4	33
BP	GO:0032479	regulation of type I interferon production	15/821	98/18800	2.18611938613135e-05	0.000269967569798025	0.000189778885076835	PLCG2/PTPN22/HSP90AA1/CD14/TLR2/RIPK2/STAT1/HMGB2/IRF8/GAPDH/ISG15/FLOT1/HSPD1/MYD88/IRF7	15
BP	GO:0032606	type I interferon production	15/821	98/18800	2.18611938613135e-05	0.000269967569798025	0.000189778885076835	PLCG2/PTPN22/HSP90AA1/CD14/TLR2/RIPK2/STAT1/HMGB2/IRF8/GAPDH/ISG15/FLOT1/HSPD1/MYD88/IRF7	15
BP	GO:0048659	smooth muscle cell proliferation	21/821	173/18800	2.23559469564325e-05	0.000275423147456144	0.00019361398810859	MEF2C/ID2/TPM1/SOD2/CCL5/TNFAIP3/JUN/AIF1/HBEGF/GNA13/PTGS2/IL6R/STAT1/CYBA/CDKN1A/FOXP1/TRIB1/PTEN/MYD88/NR4A3/ERN1	21
BP	GO:0034614	cellular response to reactive oxygen species	19/821	147/18800	2.24695123780556e-05	0.000276167836533123	0.000194137481589172	RPS3/TPM1/SOD2/PPIF/TNFAIP3/FOS/KLF2/JUN/ANXA1/NCF1/PRDX1/TXN/LRRK2/RACK1/KDM6B/NFE2L2/PARK7/NR4A3/ERN1	19
BP	GO:0043299	leukocyte degranulation	13/821	76/18800	2.28126676093951e-05	0.000277905785339682	0.000195359206061768	LYN/RAB27A/SPI1/ITGB2/CCL3/LGALS9/STX4/VAMP8/LAMP1/RASGRP1/LAT/FGR/NR4A3	13
BP	GO:0006623	protein targeting to vacuole	9/821	37/18800	2.2824729821128e-05	0.000277905785339682	0.000195359206061768	ZFYVE16/LAPTM5/LAMP2/SCARB2/NCOA4/RAB7A/M6PR/SORL1/HSPA8	9
BP	GO:0046640	regulation of alpha-beta T cell proliferation	9/821	37/18800	2.2824729821128e-05	0.000277905785339682	0.000195359206061768	CD3E/PTPRC/PTPN22/CD55/CBLB/RIPK2/LGALS9/CD81/HLA-A	9
BP	GO:0051084	'de novo' post-translational protein folding	9/821	37/18800	2.2824729821128e-05	0.000277905785339682	0.000195359206061768	CD74/HSPA1B/DNAJB1/HSPA1A/HSPA6/HSPA8/HSPE1/HSPH1/PTGES3	9
BP	GO:0002468	dendritic cell antigen processing and presentation	6/821	15/18800	2.42841377666566e-05	0.000294984187497308	0.000207364796669532	CD74/HLA-DRA/HLA-DRB1/SLC11A1/CD68/CLEC4A	6
BP	GO:0010634	positive regulation of epithelial cell migration	21/821	174/18800	2.4401222469329e-05	0.000295715514261168	0.000207878896855625	GRN/VEGFA/CTSH/HIF1A/PLCG2/HSPB1/ETS1/JUN/HBEGF/LGMN/PTGS2/RTN4/RAC1/ANXA1/FOXP1/CD40/TMSB4X/PFN1/DOCK5/CALR/NFE2L2	21
BP	GO:0006959	humoral immune response	31/821	317/18800	2.5046181248779e-05	0.00030282580537768	0.000212877212474323	RPL30/HLA-DRB1/MEF2C/HLA-DQB1/TRBC2/TRBC1/LYZ/CXCL2/S100A9/CXCL8/IGKC/CD83/PTPRC/RBPJ/CD55/SH2D1A/GPR183/SLC11A1/ALOX5/TREM1/IL1B/RPS19/RPL39/CD81/ST6GAL1/POU2F2/IGHG4/HLA-A/GAPDH/RGCC/CXCL1	31
BP	GO:0043903	regulation of biological process involved in symbiotic interaction	11/821	56/18800	2.53321226636259e-05	0.00030557240308165	0.000214807986049845	CD74/HLA-DRB1/IFITM3/LGALS1/GSN/CXCL8/IFITM2/LGALS9/LY6E/TRIM25/CIITA	11
BP	GO:0002706	regulation of lymphocyte mediated immunity	21/821	175/18800	2.66128635578797e-05	0.000320278420456983	0.000225145863238203	HLA-DRA/HLA-DRB1/IL7R/PTPRC/CD96/CD55/SH2D1A/IL1B/LGALS9/LAMP1/CD81/SERPINB9/RASGRP1/CD40/HLA-A/TNFRSF1B/BCL6/HSPD1/ARRB2/SLC15A4/MALT1	21
BP	GO:0061572	actin filament bundle organization	20/821	162/18800	2.7199531558598e-05	0.000326582828113513	0.000229577667610191	MARCKS/PLEK/PHACTR1/STMN1/TPM1/S100A10/HSP90B1/LCP1/PIK3R1/EVL/GPR65/AIF1/CCDC88A/RAC1/SWAP70/PFN1/ACTN1/PTGER4/RGCC/TGFBR1	20
BP	GO:1904375	regulation of protein localization to cell periphery	17/821	124/18800	2.78601044018512e-05	0.000333305593102246	0.000234303564299005	LGALS3/ITGB1/GBP1/PIK3R1/ATP2B4/RHOQ/PRNP/ACSL3/STX4/VAMP8/SPTBN1/ACTB/SQSTM1/PRKCH/STX3/RACK1/PICALM	17
BP	GO:0002367	cytokine production involved in immune response	15/821	100/18800	2.79517673769147e-05	0.000333305593102246	0.000234303564299005	CD74/PLCG2/CD96/CD55/CLEC7A/TREM1/IL1B/LAPTM5/CD81/HLA-A/TNFRSF1B/BCL6/NR4A3/MALT1/SLC7A5	15
BP	GO:0019080	viral gene expression	15/821	100/18800	2.79517673769147e-05	0.000333305593102246	0.000234303564299005	HEXIM1/IFITM3/CCL4/CCL5/JUN/MGAT1/CCL3/CANX/ST6GAL1/ZFP36/CHD1/EIF3G/EIF3F/SSB/SPCS1	15
BP	GO:0032928	regulation of superoxide anion generation	7/821	22/18800	2.83047184602798e-05	0.000336741947997699	0.000236719215931811	TYROBP/GSTP1/CLEC7A/ITGB2/ACP5/CYBA/FPR2	7
BP	GO:0002456	T cell mediated immunity	16/821	112/18800	2.84260662314685e-05	0.000337413512185855	0.000237191304868201	HLA-DRA/HLA-DRB1/IL7R/ICAM1/CTSH/CTSC/PTPRC/RAB27A/CD55/CD8A/IL1B/CD81/HLA-A/TNFRSF1B/HSPD1/MALT1	16
BP	GO:0045622	regulation of T-helper cell differentiation	9/821	38/18800	2.87580386763744e-05	0.000340576407923623	0.000239414723137206	HLA-DRA/HLA-DRB1/RIPK2/ANXA1/NFKBID/BCL6/NFKBIZ/IRF4/MALT1	9
BP	GO:1902905	positive regulation of supramolecular fiber organization	21/821	176/18800	2.9002623391817e-05	0.000342170324550648	0.000240535197424575	RPS3/PLEK/GSN/DSTN/TPM1/APP/S100A10/HSPA1B/EVL/HSPA1A/GPR65/CCDC88A/GRB2/RAC1/SWAP70/PFN1/RGCC/CDC42EP3/VASP/FCHSD2/TGFBR1	21
BP	GO:0046637	regulation of alpha-beta T cell differentiation	12/821	67/18800	2.9090071831388e-05	0.000342170324550648	0.000240535197424575	HLA-DRA/HLA-DRB1/CD83/RUNX3/RIPK2/LGALS9/ANXA1/NFKBID/BCL6/NFKBIZ/IRF4/MALT1	12
BP	GO:1904377	positive regulation of protein localization to cell periphery	12/821	67/18800	2.9090071831388e-05	0.000342170324550648	0.000240535197424575	LGALS3/ITGB1/PIK3R1/ATP2B4/PRNP/ACSL3/STX4/SPTBN1/SQSTM1/PRKCH/STX3/RACK1	12
BP	GO:0070371	ERK1 and ERK2 cascade	32/821	335/18800	2.96941046561741e-05	0.000348486794824942	0.000244975481445257	CD74/HLA-DRB1/LYN/ATF3/ICAM1/CTSH/GSTP1/APP/GBP1/CCL4/CCL5/PTPRC/PTPN22/DUSP4/JUN/GPR183/C5AR1/IL1B/RIPK2/CCL3/CD44/CFLAR/LGALS9/CCL3L1/ZFP36L2/RASGRP1/PTGER4/FPR2/ARRB2/PTEN/ZFP36L1/DUSP5	32
BP	GO:1901342	regulation of vasculature development	33/821	351/18800	3.08602350507175e-05	0.000361356671235766	0.000254022608098841	GRN/CYBB/VEGFA/ITGB1/KLF4/GLUL/CTSH/HIF1A/CXCL8/HSPB1/TNFAIP3/KLF2/ETS1/ATP2B4/C5AR1/ITGAX/ALOX5/NINJ1/IL1B/STAT1/GADD45A/PDE3B/CD40/STAT3/PGK1/RGCC/XBP1/PKM/ADM/NFE2L2/BTG1/PRKCB/CXCR4	33
BP	GO:0042063	gliogenesis	29/821	291/18800	3.20455678431741e-05	0.000374393049925083	0.000263186780725016	LYN/GRN/HES1/ID2/S100A9/APP/GPR183/C5AR1/TLR2/S100A8/HEXB/IL1B/IFNGR1/ZMIZ1/VIM/CCL3/RTN4/ANXA1/SYNE2/STAT3/PRKCH/TNFRSF1B/TSPO/FPR2/MBOAT7/PTEN/SOX4/CXCR4/AREG	29
BP	GO:0033002	muscle cell proliferation	25/821	233/18800	3.28455589302378e-05	0.000382842135747633	0.000269126227779792	MEF2C/CITED2/ID2/TPM1/SOD2/CCL5/TNFAIP3/RBPJ/JUN/AIF1/HBEGF/GNA13/PTGS2/IL6R/CFLAR/STAT1/CYBA/CDKN1A/FOXP1/TRIB1/PTEN/MYD88/NR4A3/ERN1/TGFBR1	25
BP	GO:0002291	T cell activation via T cell receptor contact with antigen bound to MHC molecule on antigen presenting cell	5/821	10/18800	3.29160289823412e-05	0.000382842135747633	0.000269126227779792	HLA-DMB/LGALS3/ICAM1/LGALS9/CD81	5
BP	GO:1990778	protein localization to cell periphery	32/821	337/18800	3.33757518301457e-05	0.000387322620010999	0.000272275870193294	RAB31/LGALS3/ITGB1/S100A10/GBP1/KRT18/PIK3R1/ATP2B4/CCDC88A/RHOQ/ATP6AP1/PRNP/RAB7A/ACSL3/STX4/VAMP5/VAMP8/ATP1B3/CD81/SKAP1/SPTBN1/FYB1/ACTB/SQSTM1/PRKCH/MACF1/STX3/RACK1/FLOT1/TNFRSF1A/PICALM/GGA2	32
BP	GO:1903317	regulation of protein maturation	12/821	68/18800	3.3937932165476e-05	0.000392969508526303	0.000276245458864219	ANXA2/CTSZ/GSN/S100A10/ADAM8/PRNP/ENO1/MYH9/IL1R2/LRRK2/CARD16/SOX4	12
BP	GO:0001667	ameboidal-type cell migration	41/821	480/18800	3.44176083108488e-05	0.00039763810135134	0.000279527335801795	MEF2C/ZEB2/GRN/VEGFA/ITGB1/KLF4/GLUL/CTSH/TIMP1/HIF1A/PLCG2/HSPB1/ETS1/NR4A1/JUN/EVL/PRKX/ATP2B4/HBEGF/CORO1C/LGMN/PTGS2/RTN4/RAC1/ANXA1/GADD45A/FOXP1/CD40/TMSB4X/PFN1/ARHGDIB/MACF1/MYH9/RGCC/IQGAP1/DOCK5/EGR3/PTEN/CALR/NFE2L2/TGFBR1	41
BP	GO:1901184	regulation of ERBB signaling pathway	13/821	79/18800	3.49424784190201e-05	0.000402806974058727	0.000283160894085279	PLAUR/ITGA1/RBPJ/CBLB/HBEGF/CCDC88A/PTPN12/LGMN/RTN4/RAB7A/IFI6/NCF1/AREG	13
BP	GO:0006979	response to oxidative stress	38/821	433/18800	3.69573713993855e-05	0.000425091535188949	0.000298826254072348	RPS3/GSTP1/TPM1/HIF1A/APP/SOD2/PPIF/HSPB1/TNFAIP3/FOS/KLF2/FYN/HSPA1B/JUN/HSPA1A/ALOX5/AIF1/PTGS2/PRNP/ATOX1/STX4/ANXA1/STAT1/MCL1/NCF1/PRDX1/PRDX4/TXN/LRRK2/RACK1/PPIA/KDM6B/NFE2L2/PARK7/NR4A3/ERN1/BTG1/AREG	38
BP	GO:0002821	positive regulation of adaptive immune response	16/821	115/18800	3.9612347370859e-05	0.000453622453702854	0.000318882610877863	HLA-DRA/HLA-DRB1/PTPRC/CD55/SLC11A1/CLEC7A/IL1B/RIPK2/CD81/SKAP1/CD40/NFKBID/HLA-A/NFKBIZ/HSPD1/MALT1	16
BP	GO:0046916	cellular transition metal ion homeostasis	16/821	115/18800	3.9612347370859e-05	0.000453622453702854	0.000318882610877863	S100A9/HIF1A/APP/FTH1/FTL/SLC11A1/S100A8/ATP6AP1/ATP6V1A/NCOA4/ATP6V0D1/PRNP/ATOX1/LCK/MT2A/CYB561A3	16
BP	GO:0045058	T cell selection	10/821	49/18800	4.16829423395565e-05	0.000476284873018361	0.000334813593529069	BCL11B/CD3E/CD74/PTPRC/SPN/CD3G/IL6R/CD3D/STAT3/IRF4	10
BP	GO:0030100	regulation of endocytosis	23/821	208/18800	4.18717892792527e-05	0.000477393492243058	0.000335592918692441	CD63/ANXA2/RAB31/VEGFA/LGALS3/SDCBP/PLCG2/AHI1/CD14/ZFYVE16/ABL2/BMP2K/PPT1/RAC1/AAK1/CALM3/AP2B1/LRRK2/FLOT1/ARRB2/PICALM/RUBCN/CD2AP	23
BP	GO:0042542	response to hydrogen peroxide	17/821	128/18800	4.2164621548604e-05	0.000478795152636974	0.000336578242770487	RPS3/SOD2/PPIF/TNFAIP3/KLF2/FYN/ANXA1/STAT1/TXN/LRRK2/RACK1/KDM6B/NFE2L2/PARK7/NR4A3/ERN1/AREG	17
BP	GO:0055074	calcium ion homeostasis	40/821	468/18800	4.21789151582485e-05	0.000478795152636974	0.000336578242770487	LYN/APP/HSP90B1/CCL5/PLCG2/PTPRC/CD52/FYN/PDE4D/DDIT3/CD55/ATP2B4/GPR65/C5AR1/FPR1/SNX10/HEXB/ABL2/ATP13A3/GRINA/GNA13/GSTO1/CCL3/PRNP/CYBA/ATP2B1/LCK/CD40/HERPUD1/SWAP70/PTGER4/CALM3/DIAPH1/FPR2/ADM/CALM1/CALR/MCOLN2/PRKCB/CXCR4	40
BP	GO:0002700	regulation of production of molecular mediator of immune response	20/821	167/18800	4.22822718949291e-05	0.000478922726757595	0.000336667923447297	CD74/PLCG2/PTPRC/PTPN22/CD96/CD55/CLEC7A/IL1B/LAPTM5/STX4/CD81/CD40/HLA-A/TNFRSF1B/XBP1/BCL6/SLC15A4/NR4A3/MALT1/SLC7A5	20
BP	GO:0018108	peptidyl-tyrosine phosphorylation	34/821	373/18800	4.41546929831145e-05	0.000499044019172201	0.000350812572167903	CD3E/CD74/LYN/VEGFA/HES1/APP/CCL5/PLCG2/PTPRC/SAMSN1/FYN/CBLB/CLEC7A/HBEGF/ABL2/RIPK2/ITGB2/CD44/IL6R/OSM/PRNP/CD81/NCF1/LCK/CD40/RACK1/FGR/TNFRSF1A/ARRB2/SOCS3/HCLS1/SH2B3/RAP2B/AREG	34
BP	GO:0046633	alpha-beta T cell proliferation	9/821	40/18800	4.46025962991593e-05	0.000502677781796616	0.000353366995352923	CD3E/PTPRC/PTPN22/CD55/CBLB/RIPK2/LGALS9/CD81/HLA-A	9
BP	GO:0002444	myeloid leukocyte mediated immunity	15/821	104/18800	4.47662652378983e-05	0.000502677781796616	0.000353366995352923	LYN/TYROBP/SPI1/TREM1/ITGB2/CCL3/LGALS9/STX4/VAMP8/SERPINB9/RASGRP1/LAT/FGR/MYD88/NR4A3	15
BP	GO:0014812	muscle cell migration	15/821	104/18800	4.47662652378983e-05	0.000502677781796616	0.000353366995352923	MEF2C/S100A11/TPM1/CCL5/AIF1/PLAU/GNA13/PLEKHO1/ARPC5/ANXA1/TRIB1/DOCK5/SORL1/NFE2L2/NR4A3	15
BP	GO:0051495	positive regulation of cytoskeleton organization	22/821	195/18800	4.50037933760895e-05	0.000504255865867003	0.000354476339840705	RPS3/PLEK/GSN/DSTN/TPM1/S100A10/HSPA1B/EVL/HSPA1A/GPR65/CCDC88A/GRB2/RAC1/SWAP70/PFN1/RGCC/KATNBL1/CDC42EP3/VASP/HCLS1/FCHSD2/TGFBR1	22
BP	GO:0030183	B cell differentiation	18/821	142/18800	4.76078629006564e-05	0.000532286621979596	0.000374181097885861	LGALS1/ITGB1/ID2/PLCG2/PTPRC/RBPJ/IKZF3/GPR183/SPI1/ZFP36L2/KLF6/ITM2A/IRF8/XBP1/BCL6/ZFP36L1/MALT1/IRF2BP2	18
BP	GO:0046638	positive regulation of alpha-beta T cell differentiation	10/821	50/18800	5.00858329408249e-05	0.000555215875179848	0.000390299656538086	HLA-DRA/HLA-DRB1/CD83/RUNX3/RIPK2/LGALS9/ANXA1/NFKBID/NFKBIZ/MALT1	10
BP	GO:0072666	establishment of protein localization to vacuole	10/821	50/18800	5.00858329408249e-05	0.000555215875179848	0.000390299656538086	TNFAIP3/ZFYVE16/LAPTM5/LAMP2/SCARB2/NCOA4/RAB7A/M6PR/SORL1/HSPA8	10
BP	GO:1902041	regulation of extrinsic apoptotic signaling pathway via death domain receptors	10/821	50/18800	5.00858329408249e-05	0.000555215875179848	0.000390299656538086	LGALS3/ATF3/ICAM1/TNFAIP3/PEA15/CFLAR/STX4/HMGB2/PTEN/PARK7	10
BP	GO:2000107	negative regulation of leukocyte apoptotic process	10/821	50/18800	5.00858329408249e-05	0.000555215875179848	0.000390299656538086	CD74/IL7R/HIF1A/CCL5/TSC22D3/FOXP1/ST6GAL1/BCL6/HCLS1/IRF7	10
BP	GO:0006874	cellular calcium ion homeostasis	39/821	456/18800	5.16856164421211e-05	0.000571730893367208	0.000401909205570089	LYN/APP/HSP90B1/CCL5/PLCG2/PTPRC/CD52/FYN/PDE4D/DDIT3/CD55/ATP2B4/GPR65/C5AR1/FPR1/HEXB/ABL2/ATP13A3/GRINA/GNA13/GSTO1/CCL3/PRNP/CYBA/ATP2B1/LCK/CD40/HERPUD1/SWAP70/PTGER4/CALM3/DIAPH1/FPR2/ADM/CALM1/CALR/MCOLN2/PRKCB/CXCR4	39
BP	GO:0018212	peptidyl-tyrosine modification	34/821	376/18800	5.18464610580998e-05	0.000572292465055331	0.000402303973167332	CD3E/CD74/LYN/VEGFA/HES1/APP/CCL5/PLCG2/PTPRC/SAMSN1/FYN/CBLB/CLEC7A/HBEGF/ABL2/RIPK2/ITGB2/CD44/IL6R/OSM/PRNP/CD81/NCF1/LCK/CD40/RACK1/FGR/TNFRSF1A/ARRB2/SOCS3/HCLS1/SH2B3/RAP2B/AREG	34
BP	GO:1905897	regulation of response to endoplasmic reticulum stress	13/821	82/18800	5.23543602314576e-05	0.000576674404329127	0.000405384341488896	PIK3R1/DDIT3/HSPA1A/ALOX5/GRINA/HERPUD1/XBP1/LRRK2/RACK1/PPP1R15A/NFE2L2/PARK7/ERN1	13
BP	GO:0035456	response to interferon-beta	8/821	32/18800	5.28159478056979e-05	0.000580453223163942	0.000408040734721294	IFITM3/PLSCR1/IFITM2/PYHIN1/IFI16/XAF1/MNDA/STAT1	8
BP	GO:0050766	positive regulation of phagocytosis	12/821	71/18800	5.2920720865495e-05	0.000580453223163942	0.000408040734721294	RAB31/FCER1G/PLCG2/PTPRC/IL2RB/RAB27A/SLC11A1/CLEC7A/IL1B/CYBA/FPR2/CALR	12
BP	GO:1901522	positive regulation of transcription from RNA polymerase II promoter involved in cellular response to chemical stimulus	7/821	24/18800	5.32100395543648e-05	0.000582397885564511	0.000409407772482559	VEGFA/HIF1A/RBPJ/JUN/XBP1/NFE2L2/RUNX2	7
BP	GO:0032733	positive regulation of interleukin-10 production	9/821	41/18800	5.49522315942873e-05	0.000597691740708576	0.000420158881513687	PLCG2/CD83/CLEC7A/TLR2/LGALS9/STAT3/ISG15/HSPD1/IRF4	9
BP	GO:0045429	positive regulation of nitric oxide biosynthetic process	9/821	41/18800	5.49522315942873e-05	0.000597691740708576	0.000420158881513687	KLF4/SOD2/KLF2/HSP90AA1/HSP90AB1/CLEC7A/AIF1/IL1B/PTGS2	9
BP	GO:0150077	regulation of neuroinflammatory response	9/821	41/18800	5.49522315942873e-05	0.000597691740708576	0.000420158881513687	GRN/CTSC/PLCG2/PTPRC/IL1B/CCL3/PTGS2/TNFRSF1B/LRRK2	9
BP	GO:0033631	cell-cell adhesion mediated by integrin	6/821	17/18800	5.56990504127007e-05	0.000604549818571254	0.0004249798989845	CD3E/ITGB1/CCL5/SKAP1/SWAP70/FERMT3	6
BP	GO:0033632	regulation of cell-cell adhesion mediated by integrin	5/821	11/18800	5.81741375712188e-05	0.000630098627568263	0.000442939924665069	CD3E/CCL5/SKAP1/SWAP70/FERMT3	5
BP	GO:0032233	positive regulation of actin filament bundle assembly	11/821	61/18800	5.82996031221799e-05	0.000630144774703146	0.000442972364679306	PLEK/TPM1/S100A10/EVL/GPR65/CCDC88A/RAC1/SWAP70/PFN1/RGCC/TGFBR1	11
BP	GO:0008154	actin polymerization or depolymerization	22/821	199/18800	6.12395441209911e-05	0.000660548526732434	0.000464345265752525	PLEK/GSN/DSTN/CAPG/COTL1/EVL/PREX1/AIF1/ARHGAP18/GRB2/RAC1/ARPC5/SPTBN1/SWAP70/TMSB10/TMSB4X/PFN1/DIAPH1/CDC42EP3/VASP/HCLS1/FCHSD2	22
BP	GO:0007229	integrin-mediated signaling pathway	15/821	107/18800	6.2665188065359e-05	0.000674526527436442	0.000474171369647873	CD63/PLEK/ITGB1/TIMP1/ITGA1/ITGAE/ITGAX/LIMS1/ITGB2/FYB1/LAT/MYH9/ISG15/FGR/FERMT3	15
BP	GO:0034976	response to endoplasmic reticulum stress	26/821	257/18800	6.28694610929897e-05	0.000675327124426557	0.000474734164669118	ATF3/HSP90B1/CXCL8/CEBPB/PIK3R1/JUN/DDIT3/HSPA1A/ALOX5/GRINA/CANX/HERPUD1/XBP1/LRRK2/RACK1/FLOT1/CASP4/PPP1R15A/CALR/TRIM25/NFE2L2/PARK7/SEC61B/ERN1/MAN1A1/EDEM1	26
BP	GO:0002702	positive regulation of production of molecular mediator of immune response	16/821	120/18800	6.70092261663001e-05	0.000716506063827204	0.000503681690529161	CD74/PLCG2/PTPRC/PTPN22/CD55/CLEC7A/IL1B/LAPTM5/STX4/CD81/CD40/HLA-A/XBP1/NR4A3/MALT1/SLC7A5	16
BP	GO:0045648	positive regulation of erythrocyte differentiation	8/821	33/18800	6.70676753737659e-05	0.000716506063827204	0.000503681690529161	HIF1A/ETS1/HSPA1B/HSPA1A/STAT1/HMGB2/STAT3/ISG15	8
BP	GO:0030890	positive regulation of B cell proliferation	9/821	42/18800	6.72542718114399e-05	0.000716506063827204	0.000503681690529161	CD74/MEF2C/PTPRC/GPR183/CDKN1A/CD81/CD40/BCL6/PELI1	9
BP	GO:0031952	regulation of protein autophosphorylation	9/821	42/18800	6.72542718114399e-05	0.000716506063827204	0.000503681690529161	VEGFA/PTPRC/JUN/CALM3/NBN/CALM1/RASSF2/MOB1B/RAP2B	9
BP	GO:0045824	negative regulation of innate immune response	12/821	73/18800	7.01593809086415e-05	0.000745927651010281	0.000524364159971593	GRN/TNFAIP3/IFI16/CD96/RPS19/LGALS9/SAMHD1/SERPINB9/HLA-A/ISG15/ARRB2/USP15	12
BP	GO:0050878	regulation of body fluid levels	34/821	382/18800	7.09821775923928e-05	0.000749026804173612	0.000526542769174392	LYN/ANXA5/VEGFA/PLEK/PLAUR/PLSCR1/SERPINA1/FCER1G/STMN1/HIF1A/PLCG2/HSPB1/RAB27A/PLAU/GNA13/GNAQ/VAMP8/CYBA/LCK/CD40/ACTB/MYL12A/MYH9/XBP1/ADM/PPIA/JMJD1C/PABPC4/APRT/NFE2L2/SH2B3/UGCG/RAP2B/FERMT3	34
BP	GO:0031579	membrane raft organization	7/821	25/18800	7.11311853613097e-05	0.000749026804173612	0.000526542769174392	ANXA2/GSN/S100A10/PTPRC/CD2/PPT1/FLOT1	7
BP	GO:0032753	positive regulation of interleukin-4 production	7/821	25/18800	7.11311853613097e-05	0.000749026804173612	0.000526542769174392	CD3E/FCER1G/CEBPB/LGALS9/IL1RAP/IRF4/SLC7A5	7
BP	GO:0050860	negative regulation of T cell receptor signaling pathway	7/821	25/18800	7.11311853613097e-05	0.000749026804173612	0.000526542769174392	LGALS3/GBP1/PTPN22/CBLB/SH2D1A/LAPTM5/PRNP	7
BP	GO:0070302	regulation of stress-activated protein kinase signaling cascade	22/821	201/18800	7.11712331721032e-05	0.000749026804173612	0.000526542769174392	LYN/VEGFA/GADD45B/GSTP1/APP/SDCBP/PTPN22/DUSP1/CLEC7A/SPI1/IL1B/RIPK2/RNF13/NCF1/PRDX1/DNAJA1/RASGRP1/GADD45A/PPIA/MYD88/RASSF2/TRAF4	22
BP	GO:0038127	ERBB signaling pathway	16/821	121/18800	7.41496598903212e-05	0.000778796124787435	0.000547469684506529	PLAUR/ITGA1/RBPJ/CBLB/HBEGF/CCDC88A/PTPN12/LGMN/GRB2/RTN4/RAB7A/IFI6/NCF1/IQGAP1/RASSF2/AREG	16
BP	GO:0055072	iron ion homeostasis	13/821	85/18800	7.68643197170826e-05	0.000802444976323519	0.000564094098621244	HIF1A/SOD2/FTH1/FTL/SLC11A1/ATP6AP1/ATP6V1A/NCOA4/ATP6V0D1/SLC25A37/FBXL5/PICALM/CYB561A3	13
BP	GO:0098586	cellular response to virus	13/821	85/18800	7.68643197170826e-05	0.000802444976323519	0.000564094098621244	HIF1A/CCL5/HSP90AA1/BIRC3/LGALS9/NFKB1/IFI6/NOP53/POU2F2/USP15/SEC14L1/EIF5A/IRF7	13
BP	GO:2000117	negative regulation of cysteine-type endopeptidase activity	13/821	85/18800	7.68643197170826e-05	0.000802444976323519	0.000564094098621244	VEGFA/PLAUR/KLF4/NR4A1/IFI16/BIRC3/PTGS2/CD44/IFI6/SERPINB9/ARRB2/CARD16/PARK7	13
BP	GO:0032613	interleukin-10 production	11/821	63/18800	7.93074388915456e-05	0.000822992764066159	0.000578538560419049	HLA-DRB1/TYROBP/PLCG2/CD83/CLEC7A/TLR2/LGALS9/STAT3/ISG15/HSPD1/IRF4	11
BP	GO:0032653	regulation of interleukin-10 production	11/821	63/18800	7.93074388915456e-05	0.000822992764066159	0.000578538560419049	HLA-DRB1/TYROBP/PLCG2/CD83/CLEC7A/TLR2/LGALS9/STAT3/ISG15/HSPD1/IRF4	11
BP	GO:0070059	intrinsic apoptotic signaling pathway in response to endoplasmic reticulum stress	11/821	63/18800	7.93074388915456e-05	0.000822992764066159	0.000578538560419049	CEBPB/DDIT3/HSPA1A/GRINA/HERPUD1/XBP1/LRRK2/CASP4/PPP1R15A/PARK7/ERN1	11
BP	GO:0007040	lysosome organization	12/821	74/18800	8.04593482067076e-05	0.000828442682967408	0.000582369685519045	GRN/LYST/ABCA1/HEXB/TPP1/ARL8B/LAPTM5/SCARB2/PPT1/ATP6AP2/RAB7A/LRRK2	12
BP	GO:0080171	lytic vacuole organization	12/821	74/18800	8.04593482067076e-05	0.000828442682967408	0.000582369685519045	GRN/LYST/ABCA1/HEXB/TPP1/ARL8B/LAPTM5/SCARB2/PPT1/ATP6AP2/RAB7A/LRRK2	12
BP	GO:0072567	chemokine (C-X-C motif) ligand 2 production	6/821	18/18800	8.0470004789102e-05	0.000828442682967408	0.000582369685519045	CD74/KLF4/FOXP1/MYD88/MBP/MCOLN2	6
BP	GO:2000341	regulation of chemokine (C-X-C motif) ligand 2 production	6/821	18/18800	8.0470004789102e-05	0.000828442682967408	0.000582369685519045	CD74/KLF4/FOXP1/MYD88/MBP/MCOLN2	6
BP	GO:0014002	astrocyte development	9/821	43/18800	8.17930746703851e-05	0.000838742002389216	0.000589609789796693	GRN/S100A9/APP/C5AR1/S100A8/IL1B/IFNGR1/VIM/FPR2	9
BP	GO:1904407	positive regulation of nitric oxide metabolic process	9/821	43/18800	8.17930746703851e-05	0.000838742002389216	0.000589609789796693	KLF4/SOD2/KLF2/HSP90AA1/HSP90AB1/CLEC7A/AIF1/IL1B/PTGS2	9
BP	GO:0002335	mature B cell differentiation	8/821	34/18800	8.43727896147701e-05	0.000860979091156925	0.000605241778175326	LGALS1/PLCG2/GPR183/SPI1/ITM2A/IRF8/XBP1/MALT1	8
BP	GO:0090322	regulation of superoxide metabolic process	8/821	34/18800	8.43727896147701e-05	0.000860979091156925	0.000605241778175326	TYROBP/GSTP1/CLEC7A/ITGB2/ACP5/CYBA/FPR2/NFE2L2	8
BP	GO:0050832	defense response to fungus	10/821	53/18800	8.44584220984865e-05	0.000860979091156925	0.000605241778175326	S100A9/PLCG2/COTL1/CLEC7A/SPI1/CLEC4E/S100A8/GAPDH/CLEC4A/USP15	10
BP	GO:0002824	positive regulation of adaptive immune response based on somatic recombination of immune receptors built from immunoglobulin superfamily domains	15/821	110/18800	8.65439549952867e-05	0.000880512763249502	0.000618973347911495	HLA-DRA/HLA-DRB1/PTPRC/CD55/SLC11A1/CLEC7A/IL1B/RIPK2/CD81/CD40/NFKBID/HLA-A/NFKBIZ/HSPD1/MALT1	15
BP	GO:0002718	regulation of cytokine production involved in immune response	14/821	98/18800	8.8613058348459e-05	0.000898049298934968	0.00063130099227629	CD74/PLCG2/CD96/CD55/CLEC7A/IL1B/LAPTM5/CD81/HLA-A/TNFRSF1B/BCL6/NR4A3/MALT1/SLC7A5	14
BP	GO:0034620	cellular response to unfolded protein	14/821	98/18800	8.8613058348459e-05	0.000898049298934968	0.00063130099227629	ATF3/PIK3R1/HSPA1B/DDIT3/HSPA1A/HSPA6/HERPUD1/XBP1/RACK1/HSPA8/HSPD1/PPP1R15A/NFE2L2/ERN1	14
BP	GO:0019216	regulation of lipid metabolic process	31/821	339/18800	8.91632659366231e-05	0.000900073200153821	0.000632723732485815	BCL11B/CD74/LYN/PIK3IP1/PSAP/ID2/NPC2/ASAH1/PLCG2/RNF213/EGR1/LACTB/IL1B/PTGS2/ACSL3/ANXA1/NFKB1/CD81/RORA/INSIG1/PDE3B/TSPO/HCAR2/FPR2/MBOAT7/ADM/SORL1/FGR/LPCAT1/RUBCN/NR4A3	31
BP	GO:0006913	nucleocytoplasmic transport	29/821	308/18800	8.93321352720469e-05	0.000900073200153821	0.000632723732485815	LMNA/HSP90AB1/PIK3R1/AKAP13/CBLB/ATXN1/IL1B/PTGS2/RPS15/CDKN1A/NPM1/NFKBIA/SRSF3/STAT3/SQSTM1/TXN/LRRK2/RPL23/HNRNPA1/ANP32B/CALR/ANP32A/SSB/PARK7/HCLS1/MALT1/MX2/FYTTD1/RANBP2	29
BP	GO:0051169	nuclear transport	29/821	308/18800	8.93321352720469e-05	0.000900073200153821	0.000632723732485815	LMNA/HSP90AB1/PIK3R1/AKAP13/CBLB/ATXN1/IL1B/PTGS2/RPS15/CDKN1A/NPM1/NFKBIA/SRSF3/STAT3/SQSTM1/TXN/LRRK2/RPL23/HNRNPA1/ANP32B/CALR/ANP32A/SSB/PARK7/HCLS1/MALT1/MX2/FYTTD1/RANBP2	29
BP	GO:0051346	negative regulation of hydrolase activity	33/821	371/18800	9.13504951747736e-05	0.000918629060761408	0.000645767930870027	CST3/SPOCK2/ANXA2/VEGFA/LGALS3/PLAUR/KLF4/SERPINA1/TIMP1/TIMP2/CTSB/CSTB/APP/NR4A1/IFI16/BIRC3/APLP2/PTGS2/CD44/PRNP/ANXA1/RGS2/IFI6/SERPINB9/GAPDH/LRRK2/SORL1/ARRB2/PPP1R15A/CARD16/PICALM/PARK7/SERPINB1	33
BP	GO:0002437	inflammatory response to antigenic stimulus	12/821	75/18800	9.20350489486342e-05	0.000920212839764267	0.000646881278719902	HLA-DRB1/LYN/RBPJ/FYN/CD68/IL1RN/CD81/RASGRP1/CD6/HMGB2/FGR/PARK7	12
BP	GO:0031638	zymogen activation	11/821	64/18800	9.2038983781e-05	0.000920212839764267	0.000646881278719902	ANXA2/CTSZ/CTSH/S100A10/IFI16/PLAU/RIPK2/LGMN/ENO1/PGK1/CYCS	11
BP	GO:0060760	positive regulation of response to cytokine stimulus	11/821	64/18800	9.2038983781e-05	0.000920212839764267	0.000646881278719902	CD74/HIF1A/HSPA1B/HSPA1A/TLR2/RIPK2/LAPTM5/CASP4/CASP1/IRF7/CXCR4	11
BP	GO:0050857	positive regulation of antigen receptor-mediated signaling pathway	7/821	26/18800	9.36892973410228e-05	0.000933123863747084	0.000655957330849024	RPS3/PTPRC/CD81/LCK/FOXP1/PRKCH/PRKCB	7
BP	GO:1903901	negative regulation of viral life cycle	7/821	26/18800	9.36892973410228e-05	0.000933123863747084	0.000655957330849024	IFITM3/GSN/IFITM2/LY6E/PPIA/TRIM25/CIITA	7
BP	GO:0045055	regulated exocytosis	24/821	234/18800	9.59644515528163e-05	0.000953956374040329	0.000670601943828879	LYN/RAB31/PLEK/RAB27A/SPI1/STX11/ARL8B/ITGB2/CCL3/LGALS9/STX4/VAMP8/LAMP1/RASGRP1/LAT/MYH9/CALM3/LRRK2/STX3/FGR/RAB11FIP1/NR4A3/SYNGR2/PRKCB	24
BP	GO:0043542	endothelial cell migration	27/821	279/18800	9.77624731172947e-05	0.000969975377360334	0.000681862809689126	MEF2C/GRN/VEGFA/ITGB1/KLF4/GLUL/HIF1A/HSPB1/ETS1/NR4A1/PRKX/ATP2B4/LGMN/PTGS2/RAC1/ANXA1/GADD45A/FOXP1/CD40/TMSB4X/MYH9/RGCC/EGR3/PTEN/CALR/NFE2L2/TGFBR1	27
BP	GO:1901216	positive regulation of neuron death	13/821	87/18800	9.82503996438745e-05	0.000972959671901912	0.000683960676819113	GRN/TYROBP/DDIT4/FOS/ITGA1/FYN/EGR1/DDIT3/ITGB2/CCL3/PRNP/MCL1/PICALM	13
BP	GO:1903573	negative regulation of response to endoplasmic reticulum stress	9/821	44/18800	9.88817792973243e-05	0.000977350514385531	0.000687047303822914	HSPA1A/ALOX5/GRINA/HERPUD1/XBP1/LRRK2/RACK1/PPP1R15A/PARK7	9
BP	GO:0006968	cellular defense response	10/821	54/18800	9.96455402438972e-05	0.000983030671210668	0.000691040279090804	TYROBP/ITGB1/LSP1/SH2D1A/SPN/NCF2/C5AR1/MNDA/LY96/NCF1	10
BP	GO:0050869	negative regulation of B cell activation	8/821	35/18800	0.000105220335694831	0.00103606160090422	0.000728319389020041	LYN/TYROBP/ID2/SAMSN1/TNFAIP3/MNDA/LAPTM5/BCL6	8
BP	GO:0070613	regulation of protein processing	11/821	65/18800	0.000106475879988	0.00104644253319019	0.000735616864627075	ANXA2/CTSZ/GSN/S100A10/ADAM8/PRNP/ENO1/MYH9/IL1R2/LRRK2/CARD16	11
BP	GO:0050868	negative regulation of T cell activation	16/821	125/18800	0.000109828273595615	0.00107735319702566	0.00075734610908436	CD74/HLA-DRB1/LGALS3/CEBPB/PTPN22/RUNX3/CBLB/SPN/LAPTM5/LGALS9/PRNP/ANXA1/RIPOR2/PAG1/BCL6/PELI1	16
BP	GO:0032930	positive regulation of superoxide anion generation	6/821	19/18800	0.000113279958963944	0.00110911959821759	0.000779676910541802	TYROBP/GSTP1/CLEC7A/ITGB2/CYBA/FPR2	6
BP	GO:0002832	negative regulation of response to biotic stimulus	15/821	113/18800	0.000118011200579622	0.0011532711124313	0.000810714064923716	GRN/TNFAIP3/IFI16/CD96/RPS19/LGALS9/SAMHD1/SERPINB9/HLA-A/ISG15/TRIB1/ARRB2/CARD16/USP15/SEC14L1	15
BP	GO:1902622	regulation of neutrophil migration	9/821	45/18800	0.000118863751727383	0.00115725214462671	0.000813512607919323	CD74/CXCL8/C5AR1/ADAM8/RAC1/RIPOR2/RHOH/TNFAIP6/MYD88	9
BP	GO:1902895	positive regulation of miRNA transcription	9/821	45/18800	0.000118863751727383	0.00115725214462671	0.000813512607919323	KLF4/HIF1A/FOS/ETS1/JUN/EGR1/SPI1/STAT3/GNL3	9
BP	GO:0006919	activation of cysteine-type endopeptidase activity involved in apoptotic process	12/821	77/18800	0.000119534232306691	0.00115727834965081	0.000813531029244008	CTSH/S100A9/S100A8/LAPTM5/CFLAR/LCK/RACK1/HSPD1/CYCS/HSPE1/ANP32B/BID	12
BP	GO:0043154	negative regulation of cysteine-type endopeptidase activity involved in apoptotic process	12/821	77/18800	0.000119534232306691	0.00115727834965081	0.000813531029244008	VEGFA/PLAUR/KLF4/NR4A1/BIRC3/PTGS2/CD44/IFI6/SERPINB9/ARRB2/CARD16/PARK7	12
BP	GO:1903201	regulation of oxidative stress-induced cell death	12/821	77/18800	0.000119534232306691	0.00115727834965081	0.000813531029244008	HIF1A/SOD2/HSPB1/FYN/MCL1/TXN/LRRK2/RACK1/PPIA/NFE2L2/PARK7/NR4A3	12
BP	GO:2000108	positive regulation of leukocyte apoptotic process	7/821	27/18800	0.000121743350739465	0.0011764752425548	0.000827025853585255	LYN/MEF2C/CCL5/ADAM8/LGALS9/ANXA1/HCAR2	7
BP	GO:1903050	regulation of proteolysis involved in cellular protein catabolic process	23/821	223/18800	0.00012239601781302	0.00118058793434117	0.000829916949217472	RPL5/CTSC/SDCBP/RNF19A/HSP90AB1/HSPA1B/PYHIN1/HSPA1A/LAPTM5/RPS7/RPL11/RNF19B/UBB/NOP53/HERPUD1/LRRK2/TRIB1/RACK1/RPL23/PTEN/NFE2L2/PARK7/N4BP1	23
BP	GO:0046700	heterocycle catabolic process	37/821	443/18800	0.000129717881961871	0.0012488949413329	0.000877934670899836	YBX3/TYMP/APOBEC3G/PDE4D/HSPA1B/EIF4A3/KCNQ1OT1/HSPA1A/SLC11A1/KYNU/ADA2/MGAT1/DPYD/TET2/VIM/SAMHD1/ZFP36L2/NPM1/TENT5C/CNOT6L/TNFRSF1B/PDE4B/YBX1/ZFP36/ZFP36L1/ETF1/EIF3E/MYD88/PABPC4/NFE2L2/HINT1/TRIR/HNRNPAB/SSB/ERN1/MAPKAPK2/RNASET2	37
BP	GO:0010922	positive regulation of phosphatase activity	8/821	36/18800	0.000130150734524385	0.00124954715894614	0.00087839315979004	MEF2C/PLEK/PTPRC/ITGA1/HSP90AB1/CALM3/CALM1/PPP1R15A	8
BP	GO:0034250	positive regulation of cellular amide metabolic process	19/821	167/18800	0.000130266312781075	0.00124954715894614	0.00087839315979004	RPL26/RPL5/YBX3/CCL5/EIF4A3/IFNGR1/VIM/RPS4X/NPM1/PKM/EEF2/RPS9/YBX1/PPP1R15A/EIF3E/PICALM/NFE2L2/EIF5A/SOX4	19
BP	GO:0018105	peptidyl-serine phosphorylation	29/821	315/18800	0.000132395967323727	0.00126763652691723	0.000891109428221342	VEGFA/DDIT4/APP/HSP90AA1/PDE4D/HSP90AB1/PRKX/SGK1/ATP2B4/FNIP2/RIPK2/PTGS2/CD44/OSM/CAMK4/GADD45A/PRKCH/TXN/LRRK2/RACK1/ARRB2/PTEN/PARK7/HCLS1/RASSF2/ERN1/MAPKAPK2/TGFBR1/PRKCB	29
BP	GO:0140694	non-membrane-bounded organelle assembly	33/821	379/18800	0.000136855735497028	0.00130792825156075	0.00091943326943824	RPS3/RPS27/RPL3/RPS14/RPL5/RPS23/GSN/ITGB1/TPM1/RNF213/LCP1/HSPA1B/AKAP13/CHMP1B/HSPA1A/RPL23A/RPS19/CFLAR/RPL24/RPS15/RPSA/RPS5/RPL6/RPL11/RPL10/NPM1/NOP53/CNOT6L/TUBB/RPL38/RPLP0/RPS28/C9orf72	33
BP	GO:0070301	cellular response to hydrogen peroxide	13/821	90/18800	0.000139906944071769	0.00133463523344794	0.000938207454982486	RPS3/PPIF/TNFAIP3/KLF2/ANXA1/TXN/LRRK2/RACK1/KDM6B/NFE2L2/PARK7/NR4A3/ERN1	13
BP	GO:0031589	cell-substrate adhesion	32/821	364/18800	0.000144164989635603	0.00137273586284891	0.000964991023741691	CD3E/CD63/SPOCK2/VEGFA/ITGB1/S100A10/GBP1/ITGA1/PIK3R1/ACTN4/CD96/PREX1/PRKX/ITGAE/PLEKHA2/ITGAX/CORO1C/PLAU/LIMS1/ITGB2/CD44/RAC1/SKAP1/ST6GAL1/ACTN1/MACF1/BCL6/DOCK5/PTEN/MEGF9/CALR/FERMT3	32
BP	GO:0070486	leukocyte aggregation	5/821	13/18800	0.000150619462484709	0.00142896092236862	0.00100451550854189	S100A9/S100A8/IL1B/CD44/NR4A3	5
BP	GO:1903265	positive regulation of tumor necrosis factor-mediated signaling pathway	5/821	13/18800	0.000150619462484709	0.00142896092236862	0.00100451550854189	HSPA1B/HSPA1A/LAPTM5/CASP4/CASP1	5
BP	GO:0006417	regulation of translation	38/821	463/18800	0.00015138061420613	0.00143356614436734	0.00100775283774074	RPS3/RPS14/RPL26/RPL5/YBX3/APP/CCL5/HSPB1/EIF4A3/QKI/VIM/RPLP1/RPL13A/RPS4X/RPL10/ZFP36L2/RGS2/RPL22/NPM1/EIF4A2/CNOT6L/GAPDH/PKM/RPL38/RACK1/EEF2/RPS9/YBX1/PPP1R15A/ZFP36/ZFP36L1/ETF1/EIF3E/CALR/EIF4B/PA2G4/EIF5A/SOX4	38
BP	GO:0030041	actin filament polymerization	19/821	169/18800	0.000152510164090983	0.00144163698747094	0.00101342639181606	GSN/CAPG/COTL1/EVL/PREX1/AIF1/ARHGAP18/GRB2/RAC1/ARPC5/SPTBN1/TMSB10/TMSB4X/PFN1/DIAPH1/CDC42EP3/VASP/HCLS1/FCHSD2	19
BP	GO:0048708	astrocyte differentiation	12/821	79/18800	0.000153795951141072	0.00145115272229117	0.00102011566025752	GRN/HES1/ID2/S100A9/APP/C5AR1/S100A8/IL1B/IFNGR1/VIM/STAT3/FPR2	12
BP	GO:1902176	negative regulation of oxidative stress-induced intrinsic apoptotic signaling pathway	6/821	20/18800	0.00015587547379808	0.00145841628671418	0.00102522172228903	HIF1A/SOD2/HSPB1/PPIA/NFE2L2/PARK7	6
BP	GO:1902236	negative regulation of endoplasmic reticulum stress-induced intrinsic apoptotic signaling pathway	6/821	20/18800	0.00015587547379808	0.00145841628671418	0.00102522172228903	HSPA1A/GRINA/HERPUD1/XBP1/LRRK2/PARK7	6
BP	GO:1903206	negative regulation of hydrogen peroxide-induced cell death	6/821	20/18800	0.00015587547379808	0.00145841628671418	0.00102522172228903	TXN/LRRK2/RACK1/NFE2L2/PARK7/NR4A3	6
BP	GO:0031342	negative regulation of cell killing	7/821	28/18800	0.000156248869340219	0.00145841628671418	0.00102522172228903	IL7R/PTPRC/HSP90AB1/LGALS9/SERPINB9/HLA-A/ARRB2	7
BP	GO:0072539	T-helper 17 cell differentiation	7/821	28/18800	0.000156248869340219	0.00145841628671418	0.00102522172228903	IL6R/RORA/NFKBID/STAT3/NFKBIZ/IRF4/MALT1	7
BP	GO:1903319	positive regulation of protein maturation	7/821	28/18800	0.000156248869340219	0.00145841628671418	0.00102522172228903	ANXA2/GSN/S100A10/ADAM8/ENO1/MYH9/SOX4	7
BP	GO:0014909	smooth muscle cell migration	13/821	91/18800	0.000156812551273418	0.00145844088384704	0.00102523901331571	MEF2C/S100A11/TPM1/CCL5/AIF1/PLAU/GNA13/ARPC5/TRIB1/DOCK5/SORL1/NFE2L2/NR4A3	13
BP	GO:0070664	negative regulation of leukocyte proliferation	13/821	91/18800	0.000156812551273418	0.00145844088384704	0.00102523901331571	HLA-DRB1/LYN/TYROBP/GSTP1/CEBPB/TNFAIP3/CBLB/SPN/LST1/MNDA/LGALS9/PRNP/PELI1	13
BP	GO:0001961	positive regulation of cytokine-mediated signaling pathway	10/821	57/18800	0.000159763856508005	0.00148059231726403	0.00104081078862144	CD74/HIF1A/HSPA1B/HSPA1A/RIPK2/LAPTM5/CASP4/CASP1/IRF7/CXCR4	10
BP	GO:0043388	positive regulation of DNA binding	10/821	57/18800	0.000159763856508005	0.00148059231726403	0.00104081078862144	HES1/PLAUR/KLF4/PYHIN1/HMGB2/CALM3/TXN/CALM1/PARK7/IRF4	10
BP	GO:0002720	positive regulation of cytokine production involved in immune response	11/821	68/18800	0.000161908424957644	0.00149779697749963	0.00105290513476857	CD74/PLCG2/CD55/CLEC7A/IL1B/LAPTM5/CD81/HLA-A/NR4A3/MALT1/SLC7A5	11
BP	GO:0010038	response to metal ion	31/821	351/18800	0.000167635701973826	0.00154802489264995	0.00108821381182224	MEF2C/JUNB/CYBB/PLSCR1/HIF1A/APP/SOD2/PPIF/PLCG2/FOS/ALOX5AP/JUN/CD14/AQP9/S100A8/LGMN/PTGS2/PRNP/LTA4H/NCF1/JUND/MT2A/TSPO/CALM3/IQGAP1/LRRK2/CALM1/CALR/NFE2L2/MBP/PARK7	31
BP	GO:0002200	somatic diversification of immune receptors	12/821	80/18800	0.000173863727215729	0.00160269063438755	0.00112664214425721	BCL11B/TCF7/PTPRC/SAMHD1/HMGB2/CD40/SWAP70/BCL6/NBN/HSPD1/SLC15A4/POLB	12
BP	GO:0030168	platelet activation	16/821	130/18800	0.000174875337350918	0.00160916261749986	0.00113119174901237	LYN/PLEK/PLSCR1/FCER1G/PLCG2/HSPB1/GNA13/LCK/CD40/ACTB/MYL12A/MYH9/PPIA/SH2B3/RAP2B/FERMT3	16
BP	GO:1900407	regulation of cellular response to oxidative stress	13/821	92/18800	0.000175445079705899	0.00161155294945401	0.00113287207874071	HIF1A/SOD2/HSPB1/FYN/ALOX5/MCL1/TXN/LRRK2/RACK1/PPIA/NFE2L2/PARK7/NR4A3	13
BP	GO:0031960	response to corticosteroid	18/821	157/18800	0.000176077909688716	0.00161167086702753	0.00113295497116239	CYBB/DDIT4/FOS/SGK1/AIF1/IL1RN/PTGS2/CFLAR/ANXA1/ZFP36L2/CYBA/ATP2B1/RPL27/CALM3/ADM/ZFP36/ZFP36L1/AREG	18
BP	GO:1903364	positive regulation of cellular protein catabolic process	18/821	157/18800	0.000176077909688716	0.00161167086702753	0.00113295497116239	CTSC/TNFAIP3/RNF19A/HSP90AA1/HSPA1B/PYHIN1/HSPA1A/LAPTM5/RNF19B/CD81/NOP53/HERPUD1/LRRK2/TRIB1/FBXL5/RACK1/PTEN/NFE2L2	18
BP	GO:1903038	negative regulation of leukocyte cell-cell adhesion	17/821	144/18800	0.000185281933450923	0.00169282524480274	0.00119000399873561	CD74/HLA-DRB1/LGALS3/KLF4/CEBPB/PTPN22/RUNX3/CBLB/SPN/LAPTM5/LGALS9/PRNP/ANXA1/RIPOR2/PAG1/BCL6/PELI1	17
BP	GO:1900024	regulation of substrate adhesion-dependent cell spreading	10/821	58/18800	0.000185595381715245	0.00169282524480274	0.00119000399873561	S100A10/GBP1/ACTN4/PREX1/CORO1C/LIMS1/RAC1/ST6GAL1/DOCK5/CALR	10
BP	GO:0008064	regulation of actin polymerization or depolymerization	18/821	158/18800	0.000190790080764123	0.00173715872135319	0.00122116906703481	PLEK/GSN/DSTN/CAPG/COTL1/EVL/ARHGAP18/GRB2/ARPC5/SPTBN1/SWAP70/TMSB10/TMSB4X/PFN1/CDC42EP3/VASP/HCLS1/FCHSD2	18
BP	GO:0050853	B cell receptor signaling pathway	16/821	131/18800	0.000191300261042612	0.00173875884118975	0.00122229390198739	LYN/MEF2C/TRBC2/TRBC1/PLCG2/IGKC/PTPRC/PTPN22/MNDA/CD81/LCK/FOXP1/IGHG4/PRKCH/PRKCB/KLHL6	16
BP	GO:0018209	peptidyl-serine modification	30/821	338/18800	0.00019477219504769	0.00176722625140129	0.00124230561441275	SPOCK2/VEGFA/DDIT4/APP/HSP90AA1/PDE4D/HSP90AB1/PRKX/SGK1/ATP2B4/FNIP2/RIPK2/PTGS2/CD44/OSM/CAMK4/GADD45A/PRKCH/TXN/LRRK2/RACK1/ARRB2/PTEN/PARK7/HCLS1/RASSF2/ERN1/MAPKAPK2/TGFBR1/PRKCB	30
BP	GO:0002313	mature B cell differentiation involved in immune response	7/821	29/18800	0.000198260673392931	0.00179262128864322	0.00126015754328651	LGALS1/PLCG2/GPR183/SPI1/ITM2A/IRF8/XBP1	7
BP	GO:1902175	regulation of oxidative stress-induced intrinsic apoptotic signaling pathway	7/821	29/18800	0.000198260673392931	0.00179262128864322	0.00126015754328651	HIF1A/SOD2/HSPB1/MCL1/PPIA/NFE2L2/PARK7	7
BP	GO:0032271	regulation of protein polymerization	21/821	201/18800	0.000198684998232424	0.00179333907258745	0.0012606621232876	RPS3/GSN/STMN1/CAPG/HSP90AA1/HSPA1B/COTL1/EVL/HSPA1A/ARHGAP18/GRB2/RAC1/ARPC5/SPTBN1/TMSB10/TMSB4X/PFN1/CDC42EP3/VASP/HCLS1/FCHSD2	21
BP	GO:0043491	protein kinase B signaling	22/821	216/18800	0.000204117178572593	0.00183917714280574	0.0012928848745855	ITGB1/CCL5/HSP90AA1/HSP90AB1/DDIT3/HBEGF/IL1B/CCL3/ADAM8/RTN4/OSM/NOP53/CD40/TXN/RACK1/ARRB2/PTEN/ZFP36L1/PARK7/HCLS1/SH2B3/TGFBR1	22
BP	GO:0030832	regulation of actin filament length	18/821	159/18800	0.000206565929827071	0.00185802122693934	0.00130613168522963	PLEK/GSN/DSTN/CAPG/COTL1/EVL/ARHGAP18/GRB2/ARPC5/SPTBN1/SWAP70/TMSB10/TMSB4X/PFN1/CDC42EP3/VASP/HCLS1/FCHSD2	18
BP	GO:0032231	regulation of actin filament bundle assembly	14/821	106/18800	0.000208063702986111	0.00186826112577684	0.00131333001866699	PLEK/STMN1/TPM1/S100A10/PIK3R1/EVL/GPR65/CCDC88A/RAC1/SWAP70/PFN1/PTGER4/RGCC/TGFBR1	14
BP	GO:0061760	antifungal innate immune response	6/821	21/18800	0.000210204790375664	0.00188423225028117	0.00132455722719475	PLCG2/CLEC7A/SPI1/CLEC4E/CLEC4A/USP15	6
BP	GO:0002562	somatic diversification of immune receptors via germline recombination within a single locus	11/821	70/18800	0.000211111365450949	0.0018858556511675	0.00132569842800813	BCL11B/TCF7/PTPRC/HMGB2/CD40/SWAP70/BCL6/NBN/HSPD1/SLC15A4/POLB	11
BP	GO:0016444	somatic cell DNA recombination	11/821	70/18800	0.000211111365450949	0.0018858556511675	0.00132569842800813	BCL11B/TCF7/PTPRC/HMGB2/CD40/SWAP70/BCL6/NBN/HSPD1/SLC15A4/POLB	11
BP	GO:0002218	activation of innate immune response	10/821	59/18800	0.00021484839040301	0.00191594645232462	0.00134685133425883	LYN/HEXIM1/TYROBP/PLCG2/FYN/HSP90AA1/PYHIN1/IFI16/CLEC7A/MNDA	10
BP	GO:0034655	nucleobase-containing compound catabolic process	34/821	405/18800	0.000218049789152662	0.00194116584555598	0.00136457979080397	YBX3/TYMP/APOBEC3G/PDE4D/HSPA1B/EIF4A3/KCNQ1OT1/HSPA1A/SLC11A1/ADA2/MGAT1/DPYD/VIM/SAMHD1/ZFP36L2/NPM1/TENT5C/CNOT6L/TNFRSF1B/PDE4B/YBX1/ZFP36/ZFP36L1/ETF1/EIF3E/MYD88/PABPC4/HINT1/TRIR/HNRNPAB/SSB/ERN1/MAPKAPK2/RNASET2	34
BP	GO:0045059	positive thymic T cell selection	5/821	14/18800	0.000225891755860965	0.00200411474184498	0.0014088309257217	CD3E/CD74/PTPRC/CD3G/CD3D	5
BP	GO:1902947	regulation of tau-protein kinase activity	5/821	14/18800	0.000225891755860965	0.00200411474184498	0.0014088309257217	HSP90AA1/HSP90AB1/EGR1/C5AR1/SORL1	5
BP	GO:0071383	cellular response to steroid hormone stimulus	21/821	203/18800	0.000227881013360296	0.00201831923076691	0.00141881624385716	LBH/DDIT4/HSPA1B/HSPA1A/SGK1/ZMIZ1/CFLAR/NCOA4/YWHAH/ANXA1/ZFP36L2/ATP2B1/FOXP1/HSPA8/ZFP36/ZFP36L1/CALR/PTGES3/PARK7/NR4A3/PMEPA1	21
BP	GO:0033138	positive regulation of peptidyl-serine phosphorylation	14/821	107/18800	0.000229951651468804	0.0020331949591604	0.00142927342266325	VEGFA/APP/HSP90AA1/HSP90AB1/ATP2B4/FNIP2/RIPK2/PTGS2/CD44/OSM/TXN/ARRB2/PARK7/HCLS1	14
BP	GO:2000059	negative regulation of ubiquitin-dependent protein catabolic process	9/821	49/18800	0.000235725555226727	0.00208070825403015	0.00146267380528496	RPL5/SDCBP/HSP90AB1/RPS7/RPL11/NOP53/RPL23/PARK7/N4BP1	9
BP	GO:0048661	positive regulation of smooth muscle cell proliferation	13/821	95/18800	0.000243172927213064	0.00214280686200122	0.00150632721370876	ID2/CCL5/JUN/AIF1/HBEGF/PTGS2/IL6R/STAT1/CYBA/FOXP1/MYD88/NR4A3/ERN1	13
BP	GO:0014910	regulation of smooth muscle cell migration	12/821	83/18800	0.000248006272148865	0.00218169984585778	0.00153366778324136	MEF2C/S100A11/TPM1/CCL5/AIF1/PLAU/GNA13/TRIB1/DOCK5/SORL1/NFE2L2/NR4A3	12
BP	GO:0070304	positive regulation of stress-activated protein kinase signaling cascade	16/821	134/18800	0.000248875732842322	0.00218565022812032	0.00153644478027834	LYN/VEGFA/GADD45B/APP/SDCBP/CLEC7A/SPI1/IL1B/RIPK2/RNF13/NCF1/RASGRP1/GADD45A/MYD88/RASSF2/TRAF4	16
BP	GO:0051101	regulation of DNA binding	15/821	121/18800	0.00025490486376646	0.00223482358637745	0.00157101213632227	HES1/PLAUR/KLF4/JUN/PYHIN1/IFI16/DDIT3/NFKBIA/HMGB2/TMSB4X/CALM3/TXN/CALM1/PARK7/IRF4	15
BP	GO:0007160	cell-matrix adhesion	23/821	235/18800	0.000265597860863132	0.00232465198422125	0.00163415873279602	CD3E/CD63/VEGFA/ITGB1/S100A10/ITGA1/PIK3R1/CD96/ITGAE/PLEKHA2/ITGAX/CORO1C/PLAU/LIMS1/ITGB2/CD44/RAC1/SKAP1/ACTN1/MACF1/BCL6/PTEN/FERMT3	23
BP	GO:0071248	cellular response to metal ion	20/821	191/18800	0.00027108891940806	0.00236872486050841	0.00166514060713805	MEF2C/JUNB/CYBB/APP/PPIF/PLCG2/FOS/ALOX5AP/JUN/LGMN/PTGS2/PRNP/NCF1/JUND/MT2A/TSPO/IQGAP1/LRRK2/CALR/NFE2L2	20
BP	GO:1901361	organic cyclic compound catabolic process	39/821	494/18800	0.000275743739876691	0.00240535520741429	0.00169089061259603	YBX3/TYMP/APOBEC3G/PDE4D/HSPA1B/EIF4A3/KCNQ1OT1/HSPA1A/SLC11A1/KYNU/ADA2/MGAT1/DPYD/TET2/VIM/SAMHD1/YWHAH/ZFP36L2/NPM1/TENT5C/CNOT6L/TNFRSF1B/SCARF1/PDE4B/YBX1/ZFP36/ZFP36L1/ETF1/EIF3E/MYD88/PABPC4/NFE2L2/HINT1/TRIR/HNRNPAB/SSB/ERN1/MAPKAPK2/RNASET2	39
BP	GO:0032516	positive regulation of phosphoprotein phosphatase activity	6/821	22/18800	0.000278417317343934	0.00241651357741421	0.00169873460296659	PTPRC/ITGA1/HSP90AB1/CALM3/CALM1/PPP1R15A	6
BP	GO:0046597	negative regulation of viral entry into host cell	6/821	22/18800	0.000278417317343934	0.00241651357741421	0.00169873460296659	IFITM3/GSN/IFITM2/LY6E/TRIM25/CIITA	6
BP	GO:1901032	negative regulation of response to reactive oxygen species	6/821	22/18800	0.000278417317343934	0.00241651357741421	0.00169873460296659	TXN/LRRK2/RACK1/NFE2L2/PARK7/NR4A3	6
BP	GO:0051924	regulation of calcium ion transport	24/821	251/18800	0.000279616703687994	0.00242287873745646	0.00170320911439423	LYN/HES1/LGALS3/CCL4/CCL5/PLCG2/FYN/PDE4D/GSTO1/CCL3/PTGS2/PRNP/CYBA/ATP2B1/TSPO/CALM3/VMP1/DIAPH1/BEST1/PDE4B/CALM1/ARRB2/TSPAN13/CXCR4	24
BP	GO:0071241	cellular response to inorganic substance	22/821	221/18800	0.000282340287672202	0.00244240791282492	0.00171693752307187	MEF2C/JUNB/CYBB/APP/PPIF/PLCG2/FOS/ALOX5AP/JUN/EIF4A3/LGMN/PTGS2/CFLAR/PRNP/NCF1/JUND/MT2A/TSPO/IQGAP1/LRRK2/CALR/NFE2L2	22
BP	GO:0043001	Golgi to plasma membrane protein transport	8/821	40/18800	0.0002834207489887	0.00244362267660406	0.00171779146458718	RAB31/KRT18/ACSL3/VAMP5/SPTBN1/MACF1/RACK1/GGA2	8
BP	GO:0072538	T-helper 17 type immune response	8/821	40/18800	0.0002834207489887	0.00244362267660406	0.00171779146458718	CLEC7A/IL6R/RORA/NFKBID/STAT3/NFKBIZ/IRF4/MALT1	8
BP	GO:0061951	establishment of protein localization to plasma membrane	10/821	61/18800	0.000285044471126665	0.00244949786014468	0.00172192153762815	RAB31/KRT18/ATP6AP1/RAB7A/ACSL3/VAMP5/SPTBN1/MACF1/RACK1/GGA2	10
BP	GO:1903409	reactive oxygen species biosynthetic process	10/821	61/18800	0.000285044471126665	0.00244949786014468	0.00172192153762815	CYBB/SOD2/PLCG2/FYN/RAB27A/ALOX5/CFLAR/CYBA/NCF1/PARK7	10
BP	GO:0048259	regulation of receptor-mediated endocytosis	14/821	110/18800	0.000307894483267493	0.00264149078961666	0.00185688665260507	CD63/ANXA2/VEGFA/SDCBP/PLCG2/AHI1/BMP2K/PPT1/RAC1/AAK1/FLOT1/ARRB2/PICALM/CD2AP	14
BP	GO:0009409	response to cold	9/821	51/18800	0.000322886962395611	0.00276555077017263	0.00194409699720379	SOD2/FOS/HSP90AA1/METRNL/ATP2B1/NFKBIA/ADM/HSPD1/PLAC8	9
BP	GO:0051051	negative regulation of transport	37/821	464/18800	0.000323453356129954	0.00276584539230202	0.00194430410748476	CD74/ANXA2/HES1/LGALS3/PLSCR1/PPIF/SDCBP/SPI1/TLR2/SLC43A2/IL1B/PEA15/GSTO1/PTGS2/RAC1/LGALS9/OSM/RAB7A/VAMP8/ANXA1/RGS2/NFKB1/INSIG1/TNFRSF1B/CALM3/TXN/LRRK2/RACK1/ATG3/CALM1/TNFRSF1A/PTEN/PICALM/PARK7/RUBCN/RAB11FIP1/PRKCB	37
BP	GO:0034116	positive regulation of heterotypic cell-cell adhesion	5/821	15/18800	0.000326695564908119	0.00278898233490527	0.00196056866538932	IL1B/CD44/LCK/SKAP1/FLOT1	5
BP	GO:0042177	negative regulation of protein catabolic process	15/821	124/18800	0.000333655259643632	0.00284372736866761	0.00199905273767505	RPL5/CST3/ANXA2/TIMP1/TIMP2/SDCBP/FYN/HSP90AB1/CTSA/RPS7/RPL11/NOP53/RPL23/PARK7/N4BP1	15
BP	GO:0044270	cellular nitrogen compound catabolic process	36/821	449/18800	0.000349695640697578	0.00297556077902899	0.00209172756396243	YBX3/TYMP/APOBEC3G/PDE4D/HSPA1B/EIF4A3/KCNQ1OT1/HSPA1A/SLC11A1/KYNU/ADA2/MGAT1/DPYD/TET2/VIM/SAMHD1/ZFP36L2/NPM1/TENT5C/CNOT6L/TNFRSF1B/PDE4B/YBX1/ZFP36/ZFP36L1/ETF1/EIF3E/MYD88/PABPC4/HINT1/TRIR/HNRNPAB/SSB/ERN1/MAPKAPK2/RNASET2	36
BP	GO:0072677	eosinophil migration	6/821	23/18800	0.000362861052135217	0.00308254021250162	0.00216693081013669	LGALS3/CCL4/CCL5/CCL3/ADAM8/PTGER4	6
BP	GO:0002698	negative regulation of immune effector process	14/821	112/18800	0.000371590521065228	0.00315154831813723	0.002215441382568	IL7R/GRN/LGALS3/PTPRC/CD96/CD55/SPI1/RPS19/LGALS9/ANXA1/SERPINB9/HLA-A/BCL6/ARRB2	14
BP	GO:0051385	response to mineralocorticoid	7/821	32/18800	0.000381411062053242	0.00322431888067448	0.00226659684629671	CYBB/FOS/SGK1/CYBA/ATP2B1/RPL27/CALM3	7
BP	GO:1902235	regulation of endoplasmic reticulum stress-induced intrinsic apoptotic signaling pathway	7/821	32/18800	0.000381411062053242	0.00322431888067448	0.00226659684629671	DDIT3/HSPA1A/GRINA/HERPUD1/XBP1/LRRK2/PARK7	7
BP	GO:0046034	ATP metabolic process	25/821	273/18800	0.000406183519364537	0.00342816252788348	0.00240989265077524	DDIT4/HIF1A/APP/PPIF/HSPA1B/HSPA1A/ATP6V1B2/ATP6V1A/TMSB4X/STAT3/GAPDH/LDHA/ENO1/TSPO/PGK1/PKM/HSPA8/COX7C/CYCS/COX4I1/UQCRB/ATP5MG/ATP5MC2/PARK7/BID	25
BP	GO:0002526	acute inflammatory response	14/821	113/18800	0.000407450222952082	0.00343327991754922	0.00241349001806641	PLSCR1/SERPINA1/GSTP1/CEBPB/ALOX5AP/S100A8/TREM1/IL1B/ADAM8/PTGS2/IL6R/OSM/CD6/PARK7	14
BP	GO:1903322	positive regulation of protein modification by small protein conjugation or removal	16/821	140/18800	0.000410225692192797	0.00345107342024329	0.00242599830232225	UBE2S/PTPN22/CBLB/BIRC3/RIPK2/LAPTM5/RPS2/UBB/NOP53/LRRK2/PELI1/DCUN1D3/PTEN/GNL3/UBE2D1/MALT1	16
BP	GO:0010638	positive regulation of organelle organization	38/821	487/18800	0.000412634071977187	0.00346572623620257	0.00243629878055402	RPS3/ANXA2/GRN/PLEK/GSN/PLAUR/DSTN/TPM1/HIF1A/S100A10/PPIF/SDCBP/LCP1/HSPA1B/EVL/HSPA1A/GPR65/IL1B/CCDC88A/GRB2/RAC1/ANXA1/CNOT6L/SWAP70/PFN1/RGCC/NBN/HNRNPA1/KATNBL1/UBE2B/CDC42EP3/GNL3/VASP/PARK7/HCLS1/FCHSD2/TGFBR1/BID	38
BP	GO:0043405	regulation of MAP kinase activity	19/821	183/18800	0.000424965025559233	0.00356282286681458	0.00250455472076213	RPS3/LYN/VEGFA/GSTP1/PTPRC/PTPN22/DUSP1/AKAP13/IL1B/ADAM8/RGS2/DNAJA1/RASGRP1/CD40/LRRK2/TRIB1/SORL1/SH2B3/ERN1	19
BP	GO:0032507	maintenance of protein location in cell	10/821	64/18800	0.000425565108730882	0.00356282286681458	0.00250455472076213	GSN/CCDC88A/SRGN/INSIG1/TMSB10/TMSB4X/TSPO/TXN/SORL1/PARK7	10
BP	GO:0001701	in utero embryonic development	32/821	387/18800	0.000430637393597802	0.00359949165484722	0.00253033174914802	RPL13/JUNB/WDR74/CITED2/VEGFA/HES1/ITGB1/KLF4/YBX3/HIF1A/CEBPB/RBPJ/KLF2/MGAT1/GNA13/ZMIZ1/GRB2/RTN4/TENT5C/SMIM14/LY6E/MYH9/ADM/NBN/YBX1/BTF3/ZFP36L1/SOCS3/UBE2B/NASP/POLB/TGFBR1	32
BP	GO:0032872	regulation of stress-activated MAPK cascade	20/821	198/18800	0.000434543184202035	0.00362630820973737	0.0025491829611379	VEGFA/GADD45B/GSTP1/APP/SDCBP/PTPN22/DUSP1/CLEC7A/SPI1/IL1B/RIPK2/NCF1/PRDX1/DNAJA1/RASGRP1/GADD45A/PPIA/MYD88/RASSF2/TRAF4	20
BP	GO:0090150	establishment of protein localization to membrane	24/821	259/18800	0.000443209344632287	0.00369270093388343	0.00259585500095024	RAB31/SDCBP/KRT18/FYN/HSP90AA1/ITGB2/ATP6AP1/PRNP/RAB7A/ACSL3/VAMP5/NCF1/SPTBN1/MACF1/CALM3/STX3/RACK1/NACA/ATG3/SSR2/SEC61B/GGA2/BID/SSR1	24
BP	GO:0045727	positive regulation of translation	16/821	141/18800	0.000444408951623858	0.0036967714231879	0.00259871642953774	RPL26/RPL5/YBX3/CCL5/EIF4A3/VIM/RPS4X/NPM1/PKM/EEF2/RPS9/YBX1/PPP1R15A/EIF3E/EIF5A/SOX4	16
BP	GO:0110020	regulation of actomyosin structure organization	13/821	101/18800	0.000447359923774706	0.00370944855455294	0.00260762806236175	STMN1/TPM1/S100A10/PIK3R1/AKAP13/EVL/GPR65/CCDC88A/RAC1/PFN1/PTGER4/RGCC/TGFBR1	13
BP	GO:1902882	regulation of response to oxidative stress	13/821	101/18800	0.000447359923774706	0.00370944855455294	0.00260762806236175	HIF1A/SOD2/HSPB1/FYN/ALOX5/MCL1/TXN/LRRK2/RACK1/PPIA/NFE2L2/PARK7/NR4A3	13
BP	GO:0017014	protein nitrosylation	5/821	16/18800	0.000458184202706769	0.0037811105870992	0.00265800426365564	S100A9/ATP2B4/S100A8/GAPDH/TXN	5
BP	GO:0018119	peptidyl-cysteine S-nitrosylation	5/821	16/18800	0.000458184202706769	0.0037811105870992	0.00265800426365564	S100A9/ATP2B4/S100A8/GAPDH/TXN	5
BP	GO:0061684	chaperone-mediated autophagy	5/821	16/18800	0.000458184202706769	0.0037811105870992	0.00265800426365564	HSP90AA1/LAMP2/CTSA/EEF1A1/HSPA8	5
BP	GO:0002431	Fc receptor mediated stimulatory signaling pathway	7/821	33/18800	0.000466041973851561	0.0037980247881718	0.00266989442595894	LYN/PLSCR1/FCER1G/PTPRC/FYN/FGR/NR4A3	7
BP	GO:0036336	dendritic cell migration	7/821	33/18800	0.000466041973851561	0.0037980247881718	0.00266989442595894	CCL5/GPR183/SPI1/ALOX5/LGALS9/CALR/CXCR4	7
BP	GO:0050858	negative regulation of antigen receptor-mediated signaling pathway	7/821	33/18800	0.000466041973851561	0.0037980247881718	0.00266989442595894	LGALS3/GBP1/PTPN22/CBLB/SH2D1A/LAPTM5/PRNP	7
BP	GO:0055094	response to lipoprotein particle	7/821	33/18800	0.000466041973851561	0.0037980247881718	0.00266989442595894	ITGB1/FCER1G/CD68/ABCA1/ITGB2/CD81/MYD88	7
BP	GO:0070229	negative regulation of lymphocyte apoptotic process	7/821	33/18800	0.000466041973851561	0.0037980247881718	0.00266989442595894	CD74/IL7R/HIF1A/CCL5/TSC22D3/FOXP1/BCL6	7
BP	GO:0007035	vacuolar acidification	6/821	24/18800	0.000466078056328834	0.0037980247881718	0.00266989442595894	GRN/SLC11A1/DMXL2/PPT1/ATP6V0D1/ATP6AP2	6
BP	GO:0048143	astrocyte activation	6/821	24/18800	0.000466078056328834	0.0037980247881718	0.00266989442595894	GRN/APP/C5AR1/IL1B/IFNGR1/FPR2	6
BP	GO:0050855	regulation of B cell receptor signaling pathway	6/821	24/18800	0.000466078056328834	0.0037980247881718	0.00266989442595894	LYN/PTPN22/CD81/FOXP1/PRKCH/PRKCB	6
BP	GO:0051208	sequestering of calcium ion	15/821	128/18800	0.000470537987519841	0.00382836775761448	0.00269122459874621	LYN/HSP90B1/PLCG2/PTPRC/PDE4D/DDIT3/GSTO1/CCL3/CYBA/LCK/CALM3/DIAPH1/CALM1/CALR/MCOLN2	15
BP	GO:0031343	positive regulation of cell killing	10/821	65/18800	0.000483581332138679	0.00392221426800155	0.00275719580455783	HLA-DRA/HLA-DRB1/TYROBP/PTPRC/SH2D1A/CLEC7A/SPI1/LAMP1/RASGRP1/HLA-A	10
BP	GO:0045576	mast cell activation	10/821	65/18800	0.000483581332138679	0.00392221426800155	0.00275719580455783	LYN/PLSCR1/LCP2/LGALS9/VAMP8/RASGRP1/RHOH/LAT/FGR/NR4A3	10
BP	GO:0006887	exocytosis	30/821	357/18800	0.000492709013527928	0.00399002205814906	0.00280486259217735	LYN/TNFAIP2/RAB31/PLEK/SDCBP/CCL5/RAB27A/SYTL3/SPI1/STX11/ARL8B/ITGB2/CCL3/LGALS9/RAB7A/STX4/VAMP8/ANXA1/LAMP1/RASGRP1/LAT/MYH9/CALM3/LRRK2/STX3/FGR/RAB11FIP1/NR4A3/SYNGR2/PRKCB	30
BP	GO:0045744	negative regulation of G protein-coupled receptor signaling pathway	9/821	54/18800	0.000502178984487156	0.00406038653242414	0.00285432664997856	PLEK/STMN1/CXCL8/CCL5/ATP2B4/RGS2/ADM/PDE4B/ARRB2	9
BP	GO:0051258	protein polymerization	25/821	277/18800	0.000504167567538541	0.00407013537831192	0.00286117978831941	RPS3/UBE2S/GSN/STMN1/CAPG/HSP90AA1/HSPA1B/COTL1/EVL/HSPA1A/PREX1/AIF1/ARHGAP18/GRB2/RAC1/ARPC5/SPTBN1/TMSB10/TMSB4X/PFN1/DIAPH1/CDC42EP3/VASP/HCLS1/FCHSD2	25
BP	GO:0007204	positive regulation of cytosolic calcium ion concentration	28/821	325/18800	0.00050644101015277	0.00408215009578953	0.00286962576458656	LYN/PLCG2/PTPRC/CD52/FYN/PDE4D/DDIT3/CD55/ATP2B4/GPR65/C5AR1/FPR1/ABL2/GNA13/GSTO1/CCL3/PRNP/CYBA/LCK/SWAP70/PTGER4/CALM3/DIAPH1/FPR2/ADM/CALM1/MCOLN2/CXCR4	28
BP	GO:0071496	cellular response to external stimulus	27/821	309/18800	0.000509207425085649	0.004098095051115	0.00288083457698774	LYN/ATF3/GLUL/PTPRC/FOS/IFI16/CD68/AIF1/IL1B/LAMP2/PTGS2/CYBA/ATP2B1/NFKB1/CDKN1A/GADD45A/CD40/PTGER4/XBP1/LRRK2/HSPA8/MAP1LC3B/HNRNPA1/TNFRSF1A/MYD88/NFE2L2/CASP1	27
BP	GO:0071375	cellular response to peptide hormone stimulus	26/821	294/18800	0.0005354715148743	0.00430280742786937	0.00302474107157499	LYN/RAB31/PIK3R1/NR4A1/IL1B/RHOQ/PTPRE/GRB2/CFLAR/STAT1/CYBA/ATP2B1/NFKB1/INSIG1/PDE3B/LEPROTL1/STAT3/XBP1/PKM/SORL1/ZFP36L1/SOCS3/APRT/NFE2L2/NR4A3/PRKCB	26
BP	GO:0070265	necrotic cell death	10/821	66/18800	0.000548006568750337	0.00439673788724229	0.00309077129093757	YBX3/ASAH1/PPIF/BIRC3/NINJ1/CFLAR/TSPO/PELI1/IPMK/SLC6A6	10
BP	GO:0050673	epithelial cell proliferation	35/821	443/18800	0.000549251845692868	0.00439993889947184	0.0030930215039261	BCL11B/NEAT1/MEF2C/GRN/VEGFA/HES1/GLUL/ID2/HIF1A/CEBPB/TNFAIP3/RUNX3/NR4A1/JUN/PRKX/C5AR1/ALOX5/RTN4/CFLAR/STAT1/CYBA/HMGB2/STAT3/RGCC/XBP1/EGR3/PTEN/ZFP36/ZFP36L1/SERPINB1/NR4A3/ERN1/TGFBR1/JAML/AREG	35
BP	GO:0021762	substantia nigra development	8/821	44/18800	0.000559868095285255	0.00447808342675083	0.0031479546993205	BASP1/GNB4/YWHAH/ACTB/CALM3/CALM1/DYNLL1/MBP	8
BP	GO:0019722	calcium-mediated signaling	20/821	202/18800	0.00056200143638813	0.00448553184054732	0.00315319070476717	CD3E/PLEK/GBP1/CCL4/CXCL8/PLCG2/PTPRC/ATP2B4/CLEC7A/GSTO1/CCL3/PRNP/LAT/CALM3/FPR2/LRRK2/CALM1/HINT1/MCTP2/CXCR4	20
BP	GO:0070372	regulation of ERK1 and ERK2 cascade	27/821	311/18800	0.000562524862480641	0.00448553184054732	0.00315319070476717	CD74/HLA-DRB1/LYN/ATF3/ICAM1/GSTP1/APP/GBP1/CCL4/CCL5/PTPRC/PTPN22/DUSP4/JUN/GPR183/C5AR1/IL1B/RIPK2/CCL3/CD44/CFLAR/LGALS9/CCL3L1/RASGRP1/FPR2/ARRB2/PTEN	27
BP	GO:0034405	response to fluid shear stress	7/821	34/18800	0.000564993243838879	0.00449143711730631	0.00315734193241363	MEF2C/CITED2/KLF4/KLF2/ABCA1/PTGS2/NFE2L2	7
BP	GO:0070232	regulation of T cell apoptotic process	7/821	34/18800	0.000564993243838879	0.00449143711730631	0.00315734193241363	IL7R/LGALS3/HIF1A/CCL5/ADAM8/LGALS9/TSC22D3	7
BP	GO:0002707	negative regulation of lymphocyte mediated immunity	9/821	55/18800	0.000577524116783816	0.00457705469993759	0.00321752845550932	IL7R/PTPRC/CD96/CD55/LGALS9/SERPINB9/HLA-A/BCL6/ARRB2	9
BP	GO:0002763	positive regulation of myeloid leukocyte differentiation	9/821	55/18800	0.000577524116783816	0.00457705469993759	0.00321752845550932	CD74/HLA-DRB1/TYROBP/ID2/FOS/TRIB1/EVI2B/ZFP36L1/HCLS1	9
BP	GO:0035967	cellular response to topologically incorrect protein	14/821	117/18800	0.000581936887964101	0.00460500742850131	0.0032371783625913	ATF3/PIK3R1/HSPA1B/DDIT3/HSPA1A/HSPA6/HERPUD1/XBP1/RACK1/HSPA8/HSPD1/PPP1R15A/NFE2L2/ERN1	14
BP	GO:0006401	RNA catabolic process	25/821	280/18800	0.000590681418000232	0.00463981787050245	0.00326164903096436	YBX3/HSPA1B/EIF4A3/KCNQ1OT1/HSPA1A/SLC11A1/VIM/ZFP36L2/NPM1/TENT5C/CNOT6L/TNFRSF1B/YBX1/ZFP36/ZFP36L1/ETF1/EIF3E/MYD88/PABPC4/TRIR/HNRNPAB/SSB/ERN1/MAPKAPK2/RNASET2	25
BP	GO:0001911	negative regulation of leukocyte mediated cytotoxicity	6/821	25/18800	0.000590798120844897	0.00463981787050245	0.00326164903096436	IL7R/PTPRC/LGALS9/SERPINB9/HLA-A/ARRB2	6
BP	GO:0031639	plasminogen activation	6/821	25/18800	0.000590798120844897	0.00463981787050245	0.00326164903096436	ANXA2/CTSZ/S100A10/PLAU/ENO1/PGK1	6
BP	GO:0098581	detection of external biotic stimulus	6/821	25/18800	0.000590798120844897	0.00463981787050245	0.00326164903096436	HLA-DRB1/CLEC7A/TLR2/LY96/HLA-A/TLR1	6
BP	GO:1905048	regulation of metallopeptidase activity	6/821	25/18800	0.000590798120844897	0.00463981787050245	0.00326164903096436	TIMP1/TIMP2/STAT3/SORL1/PICALM/MBP	6
BP	GO:0002377	immunoglobulin production	21/821	218/18800	0.000595134287636828	0.00466682226459105	0.00328063228812426	HLA-DRA/HLA-DRB1/HLA-DRB5/HLA-DQB1/HLA-DQA1/HLA-DPA1/HLA-DPB1/HLA-DMB/HLA-DMA/IGKC/PTPRC/SAMHD1/STX4/CD40/SWAP70/XBP1/BCL6/NBN/HSPD1/SLC15A4/POLB	21
BP	GO:0033089	positive regulation of T cell differentiation in thymus	4/821	10/18800	0.000613821610848938	0.00479167951171716	0.00336840308656158	IL7R/ADAM8/RASGRP1/EGR3	4
BP	GO:0050861	positive regulation of B cell receptor signaling pathway	4/821	10/18800	0.000613821610848938	0.00479167951171716	0.00336840308656158	CD81/FOXP1/PRKCH/PRKCB	4
BP	GO:2000434	regulation of protein neddylation	4/821	10/18800	0.000613821610848938	0.00479167951171716	0.00336840308656158	RPL5/HIF1A/RPL11/DCUN1D3	4
BP	GO:0072332	intrinsic apoptotic signaling pathway by p53 class mediator	11/821	79/18800	0.000617609328787561	0.00480616401577728	0.00337858524671318	CD74/RPL26/DDIT4/IFI16/CD44/RPS7/CDKN1A/UBB/HINT1/EIF5A/TMEM109	11
BP	GO:0002704	negative regulation of leukocyte mediated immunity	10/821	67/18800	0.000619374858736445	0.00480616401577728	0.00337858524671318	IL7R/PTPRC/CD96/CD55/SPI1/LGALS9/SERPINB9/HLA-A/BCL6/ARRB2	10
BP	GO:0072678	T cell migration	10/821	67/18800	0.000619374858736445	0.00480616401577728	0.00337858524671318	ICAM1/APP/CCL5/SPN/GPR183/CXCL16/AIF1/CCL3/ADAM8/RIPOR2	10
BP	GO:1901224	positive regulation of NIK/NF-kappaB signaling	10/821	67/18800	0.000619374858736445	0.00480616401577728	0.00337858524671318	RPS3/APP/ACTN4/CD14/TLR2/IL1B/LIMS1/LAPTM5/LGALS9/CALR	10
BP	GO:0086103	G protein-coupled receptor signaling pathway involved in heart process	5/821	17/18800	0.000625886349495965	0.00484945325041658	0.00340901624511725	PDE4D/AKAP13/ATP2B4/RGS2/PDE4B	5
BP	GO:0051492	regulation of stress fiber assembly	12/821	92/18800	0.000649549650512612	0.00502531046579624	0.00353263845015631	STMN1/TPM1/S100A10/PIK3R1/EVL/GPR65/CCDC88A/RAC1/PFN1/PTGER4/RGCC/TGFBR1	12
BP	GO:0007520	myoblast fusion	8/821	45/18800	0.000655220385784253	0.0050616504987999	0.0035581843738843	ITGB1/CFLAR/PLEKHO1/CD53/CD81/RIPOR2/MYH9/FLOT1	8
BP	GO:0010332	response to gamma radiation	9/821	56/18800	0.000661874592270818	0.00509790519291257	0.00358367030700083	RPL26/SOD2/PTPRC/EGR1/CYBA/CDKN1A/DCUN1D3/POLB/TMEM109	9
BP	GO:0031529	ruffle organization	9/821	56/18800	0.000661874592270818	0.00509790519291257	0.00358367030700083	PLEK/ICAM1/TPM1/EVL/AIF1/SNX10/CORO1C/RAC1/PFN1	9
BP	GO:0007254	JNK cascade	18/821	175/18800	0.00066578523261313	0.00511287655000836	0.00359419470983874	GADD45B/GSTP1/APP/SDCBP/PTPN22/IL1B/RIPK2/NFKB1/NCF1/DNAJA1/RASGRP1/GADD45A/PTGER4/LRRK2/TRIB1/MYD88/RASSF2/TRAF4	18
BP	GO:0043534	blood vessel endothelial cell migration	18/821	175/18800	0.00066578523261313	0.00511287655000836	0.00359419470983874	MEF2C/VEGFA/ITGB1/KLF4/HIF1A/HSPB1/ETS1/NR4A1/ATP2B4/PTGS2/ANXA1/GADD45A/CD40/TMSB4X/MYH9/RGCC/EGR3/NFE2L2	18
BP	GO:0070374	positive regulation of ERK1 and ERK2 cascade	21/821	220/18800	0.000670647374082561	0.0051426190233853	0.00361510275239039	CD74/HLA-DRB1/ICAM1/APP/CCL4/CCL5/PTPRC/PTPN22/JUN/GPR183/C5AR1/RIPK2/CCL3/CD44/CFLAR/LGALS9/CCL3L1/RASGRP1/FPR2/ARRB2/PTEN	21
BP	GO:0019439	aromatic compound catabolic process	36/821	466/18800	0.000695148545335201	0.00532264696199958	0.00374165684738209	YBX3/TYMP/APOBEC3G/PDE4D/HSPA1B/EIF4A3/KCNQ1OT1/HSPA1A/SLC11A1/KYNU/ADA2/MGAT1/DPYD/TET2/VIM/SAMHD1/ZFP36L2/NPM1/TENT5C/CNOT6L/TNFRSF1B/PDE4B/YBX1/ZFP36/ZFP36L1/ETF1/EIF3E/MYD88/PABPC4/HINT1/TRIR/HNRNPAB/SSB/ERN1/MAPKAPK2/RNASET2	36
BP	GO:0030101	natural killer cell activation	12/821	93/18800	0.000716750037852306	0.00547192870307509	0.00384659731265663	TYROBP/SLAMF7/PTPRC/PTPN22/IL2RB/CD2/RAB27A/LAMP1/PRDX1/RASGRP1/FGR/NFIL3	12
BP	GO:0034109	homotypic cell-cell adhesion	12/821	93/18800	0.000716750037852306	0.00547192870307509	0.00384659731265663	LYN/PLEK/PLAUR/CCL5/HSPB1/ACTB/MYL12A/MYH9/PPIA/SH2B3/RAP2B/FERMT3	12
BP	GO:0045444	fat cell differentiation	22/821	237/18800	0.00073601288851936	0.00561074927773043	0.00394418390019944	HES1/CEBPD/KLF4/ID2/SOD2/CEBPB/NR4A1/DDIT3/METRNL/ASXL2/ALOX5/PTGS2/ZFP36L2/RGS2/RORA/INSIG1/XBP1/ZFP36/ZFP36L1/PLAC8/NR4A3/ATF5	22
BP	GO:0002407	dendritic cell chemotaxis	6/821	26/18800	0.000739930767896058	0.00561591249969578	0.00394781348618535	CCL5/GPR183/SPI1/LGALS9/CALR/CXCR4	6
BP	GO:0010954	positive regulation of protein processing	6/821	26/18800	0.000739930767896058	0.00561591249969578	0.00394781348618535	ANXA2/GSN/S100A10/ADAM8/ENO1/MYH9	6
BP	GO:0031954	positive regulation of protein autophosphorylation	6/821	26/18800	0.000739930767896058	0.00561591249969578	0.00394781348618535	VEGFA/CALM3/NBN/CALM1/RASSF2/RAP2B	6
BP	GO:0006413	translational initiation	14/821	120/18800	0.000751177830505569	0.00569296434518725	0.00400197855994374	RPS3/RPS3A/CCL5/HSPB1/RPL13A/RPS5/NPM1/RPS17/EIF4A2/PPP1R15A/EIF3E/EIF3G/EIF4B/EIF3F	14
BP	GO:0010803	regulation of tumor necrosis factor-mediated signaling pathway	9/821	57/18800	0.000756020355226348	0.00571300846921771	0.0040160689616675	GSTP1/TNFAIP3/HSPA1B/HSPA1A/LAPTM5/CASP4/TNFRSF1A/CARD16/CASP1	9
BP	GO:0045071	negative regulation of viral genome replication	9/821	57/18800	0.000756020355226348	0.00571300846921771	0.0040160689616675	IFITM3/PLSCR1/CCL5/IFITM2/APOBEC3G/IFI16/ISG15/N4BP1/MX1	9
BP	GO:0010939	regulation of necrotic cell death	8/821	46/18800	0.000763242787987157	0.00575086848513801	0.00404268338656203	YBX3/ASAH1/PPIF/BIRC3/CFLAR/TSPO/PELI1/SLC6A6	8
BP	GO:1900744	regulation of p38MAPK cascade	8/821	46/18800	0.000763242787987157	0.00575086848513801	0.00404268338656203	VEGFA/GADD45B/PTPN22/DUSP1/SPI1/IL1B/NCF1/GADD45A	8
BP	GO:0030038	contractile actin filament bundle assembly	13/821	107/18800	0.000781473659869851	0.00587121612379097	0.00412728406916356	PHACTR1/STMN1/TPM1/S100A10/PIK3R1/EVL/GPR65/CCDC88A/RAC1/PFN1/PTGER4/RGCC/TGFBR1	13
BP	GO:0043149	stress fiber assembly	13/821	107/18800	0.000781473659869851	0.00587121612379097	0.00412728406916356	PHACTR1/STMN1/TPM1/S100A10/PIK3R1/EVL/GPR65/CCDC88A/RAC1/PFN1/PTGER4/RGCC/TGFBR1	13
BP	GO:0070527	platelet aggregation	10/821	69/18800	0.000785217733320265	0.00589083260538537	0.00414107385142851	LYN/PLEK/HSPB1/ACTB/MYL12A/MYH9/PPIA/SH2B3/RAP2B/FERMT3	10
BP	GO:0007568	aging	17/821	163/18800	0.000794286871414367	0.00595028450213731	0.00418286670339858	TIMP1/SOD2/CTSC/FOS/CD68/GNA13/PTGS2/GRB2/CANX/ATP2B1/JUND/TNFRSF1B/TSPO/ADM/NFE2L2/MBP/POLB	17
BP	GO:0090066	regulation of anatomical structure size	37/821	487/18800	0.000801592395243393	0.00599637246456172	0.00421526512121932	IL7R/VEGFA/PLEK/GSN/DSTN/CAPG/SOD2/ITGA1/KLF2/HSP90AB1/COTL1/EVL/SCPEP1/PTGS2/ARHGAP18/GRB2/RTN4/RAC1/ARPC5/RGS2/ATP2B1/SPTBN1/SWAP70/TMSB10/TMSB4X/PFN1/MACF1/LRRK2/DOCK5/ADM/PPP1R15A/PTEN/PICALM/CDC42EP3/VASP/HCLS1/FCHSD2	37
BP	GO:0071402	cellular response to lipoprotein particle stimulus	7/821	36/18800	0.000812643372752597	0.00607030588353556	0.00426723803720057	ITGB1/FCER1G/CD68/ABCA1/ITGB2/CD81/MYD88	7
BP	GO:0031398	positive regulation of protein ubiquitination	14/821	121/18800	0.000816110742041524	0.00608746018346325	0.00427929698160262	UBE2S/PTPN22/CBLB/BIRC3/RIPK2/LAPTM5/RPS2/UBB/LRRK2/PELI1/DCUN1D3/PTEN/UBE2D1/MALT1	14
BP	GO:0034138	toll-like receptor 3 signaling pathway	5/821	18/18800	0.000835661866690914	0.00620658006418009	0.00436303458819677	PTPN22/TNFAIP3/PELI1/FLOT1/UNC93B1	5
BP	GO:0060263	regulation of respiratory burst	5/821	18/18800	0.000835661866690914	0.00620658006418009	0.00436303458819677	GRN/CLEC7A/RPS19/RAC1/NCF1	5
BP	GO:0150078	positive regulation of neuroinflammatory response	5/821	18/18800	0.000835661866690914	0.00620658006418009	0.00436303458819677	CTSC/PLCG2/IL1B/CCL3/LRRK2	5
BP	GO:0019932	second-messenger-mediated signaling	26/821	303/18800	0.000838729616033403	0.00622047827925486	0.00437280460525261	CD3E/VEGFA/PLEK/GBP1/CCL4/CXCL8/PLCG2/PTPRC/PDE4D/ATP2B4/CLEC7A/FPR1/GSTO1/CCL3/PRNP/PDE3B/LAT/CALM3/FPR2/LRRK2/ADM/CALM1/HINT1/UBE2B/MCTP2/CXCR4	26
BP	GO:0007173	epidermal growth factor receptor signaling pathway	13/821	108/18800	0.000853682859803005	0.0063133672661676	0.00443810270155879	PLAUR/ITGA1/CBLB/HBEGF/CCDC88A/PTPN12/GRB2/RAB7A/IFI6/NCF1/IQGAP1/RASSF2/AREG	13
BP	GO:2000060	positive regulation of ubiquitin-dependent protein catabolic process	13/821	108/18800	0.000853682859803005	0.0063133672661676	0.00443810270155879	RNF19A/HSPA1B/PYHIN1/HSPA1A/LAPTM5/RNF19B/NOP53/HERPUD1/LRRK2/TRIB1/RACK1/PTEN/NFE2L2	13
BP	GO:0001912	positive regulation of leukocyte mediated cytotoxicity	9/821	58/18800	0.000860792289136549	0.00634788526414314	0.00446236779079074	HLA-DRA/HLA-DRB1/TYROBP/PTPRC/SH2D1A/SPI1/LAMP1/RASGRP1/HLA-A	9
BP	GO:0071709	membrane assembly	9/821	58/18800	0.000860792289136549	0.00634788526414314	0.00446236779079074	ANXA2/S100A10/CHMP1B/STX4/SPTBN1/FLOT1/PTEN/PICALM/UGCG	9
BP	GO:0071260	cellular response to mechanical stimulus	10/821	70/18800	0.000880902127965153	0.00648698323412299	0.00456014937870137	IL1B/PTGS2/CYBA/NFKB1/GADD45A/CD40/PTGER4/TNFRSF1A/MYD88/CASP1	10
BP	GO:0097028	dendritic cell differentiation	8/821	47/18800	0.000885130462171433	0.00650401242740935	0.00457212037698855	LYN/CEBPB/RBPJ/SPI1/LGALS9/CAMK4/IRF8/IRF4	8
BP	GO:0071901	negative regulation of protein serine/threonine kinase activity	14/821	122/18800	0.000885716637546802	0.00650401242740935	0.00457212037698855	LYN/HEXIM1/GSTP1/PTPN22/TNFAIP3/DUSP1/IL1B/RGS2/CDKN1A/DNAJA1/GADD45A/SORL1/PTEN/SH2B3	14
BP	GO:0051100	negative regulation of binding	17/821	165/18800	0.000911165651940415	0.00668145306690863	0.0046968556804055	CTSZ/JUN/EIF4A3/IFI16/DDIT3/CDKN1A/IFIT2/NFKBIA/TMSB4X/ACTB/LRRK2/SORL1/RACK1/C9orf72/ARRB2/CARD16/PARK7	17
BP	GO:0002675	positive regulation of acute inflammatory response	6/821	27/18800	0.000916555744226514	0.00668327253048197	0.00469813470724803	ALOX5AP/IL1B/ADAM8/PTGS2/OSM/PARK7	6
BP	GO:0033032	regulation of myeloid cell apoptotic process	6/821	27/18800	0.000916555744226514	0.00668327253048197	0.00469813470724803	MEF2C/ANXA1/ST6GAL1/HCAR2/PTEN/IRF7	6
BP	GO:1900017	positive regulation of cytokine production involved in inflammatory response	6/821	27/18800	0.000916555744226514	0.00668327253048197	0.00469813470724803	HIF1A/CLEC7A/GBP5/CD6/STAT3/MYD88	6
BP	GO:1902883	negative regulation of response to oxidative stress	6/821	27/18800	0.000916555744226514	0.00668327253048197	0.00469813470724803	TXN/LRRK2/RACK1/NFE2L2/PARK7/NR4A3	6
BP	GO:0051402	neuron apoptotic process	22/821	241/18800	0.000918888960534992	0.0066909015487695	0.0047034976720883	MEF2C/GRN/TYROBP/HIF1A/APP/SOD2/CEBPB/ITGA1/HSP90AB1/JUN/DDIT3/LGMN/PPT1/CCL3/ADAM8/PRNP/MCL1/GAPDH/ARRB2/PARK7/POLB/BID	22
BP	GO:0046598	positive regulation of viral entry into host cell	4/821	11/18800	0.000931334452721919	0.00673488615964975	0.00473441749856833	CD74/HLA-DRB1/LGALS1/LGALS9	4
BP	GO:0046643	regulation of gamma-delta T cell activation	4/821	11/18800	0.000931334452721919	0.00673488615964975	0.00473441749856833	TCF7/PTPRC/EGR3/SOX4	4
BP	GO:0075294	positive regulation by symbiont of entry into host	4/821	11/18800	0.000931334452721919	0.00673488615964975	0.00473441749856833	CD74/HLA-DRB1/LGALS1/LGALS9	4
BP	GO:0090084	negative regulation of inclusion body assembly	4/821	11/18800	0.000931334452721919	0.00673488615964975	0.00473441749856833	HSPA1B/DNAJB1/HSPA1A/SORL1	4
BP	GO:0034446	substrate adhesion-dependent cell spreading	13/821	109/18800	0.000931406645275663	0.00673488615964975	0.00473441749856833	S100A10/GBP1/PIK3R1/ACTN4/PREX1/CORO1C/LIMS1/RAC1/ST6GAL1/DOCK5/MEGF9/CALR/FERMT3	13
BP	GO:0042509	regulation of tyrosine phosphorylation of STAT protein	11/821	83/18800	0.000942117568565298	0.00679343861161024	0.00477557806855787	LYN/HES1/CCL5/FYN/IL6R/OSM/CD40/TNFRSF1A/SOCS3/HCLS1/SH2B3	11
BP	GO:0048678	response to axon injury	11/821	83/18800	0.000942117568565298	0.00679343861161024	0.00477557806855787	LYN/GRN/TYROBP/KLF4/SOD2/PLCG2/JUN/AIF1/TSPO/SCARF1/PTEN	11
BP	GO:0032434	regulation of proteasomal ubiquitin-dependent protein catabolic process	15/821	137/18800	0.000962288387093335	0.00692927607271226	0.00487106761916906	SDCBP/RNF19A/HSP90AB1/HSPA1B/HSPA1A/RPL11/RNF19B/NOP53/HERPUD1/LRRK2/TRIB1/RACK1/NFE2L2/PARK7/N4BP1	15
BP	GO:2000403	positive regulation of lymphocyte migration	7/821	37/18800	0.000964983314473224	0.00693907088789252	0.00487795307250642	APP/CCL4/CCL5/SPN/AIF1/CCL3/ADAM8	7
BP	GO:0050679	positive regulation of epithelial cell proliferation	20/821	211/18800	0.000972113723879636	0.00697767353095293	0.00490508954140342	NEAT1/GRN/VEGFA/GLUL/HIF1A/TNFAIP3/NR4A1/JUN/C5AR1/RTN4/CFLAR/CYBA/HMGB2/STAT3/XBP1/EGR3/NR4A3/TGFBR1/JAML/AREG	20
BP	GO:0000768	syncytium formation by plasma membrane fusion	9/821	59/18800	0.000977062190908585	0.00697767353095293	0.00490508954140342	TYROBP/ITGB1/CFLAR/PLEKHO1/CD53/CD81/RIPOR2/MYH9/FLOT1	9
BP	GO:0002711	positive regulation of T cell mediated immunity	9/821	59/18800	0.000977062190908585	0.00697767353095293	0.00490508954140342	HLA-DRA/HLA-DRB1/PTPRC/CD55/IL1B/CD81/HLA-A/HSPD1/MALT1	9
BP	GO:0140253	cell-cell fusion	9/821	59/18800	0.000977062190908585	0.00697767353095293	0.00490508954140342	TYROBP/ITGB1/CFLAR/PLEKHO1/CD53/CD81/RIPOR2/MYH9/FLOT1	9
BP	GO:1902893	regulation of miRNA transcription	9/821	59/18800	0.000977062190908585	0.00697767353095293	0.00490508954140342	KLF4/HIF1A/FOS/ETS1/JUN/EGR1/SPI1/STAT3/GNL3	9
BP	GO:0051480	regulation of cytosolic calcium ion concentration	29/821	356/18800	0.000991383862941724	0.00707023964805764	0.00497016067018073	LYN/PLCG2/PTPRC/CD52/FYN/PDE4D/DDIT3/CD55/ATP2B4/GPR65/C5AR1/FPR1/ABL2/GNA13/GSTO1/CCL3/PRNP/CYBA/ATP2B1/LCK/SWAP70/PTGER4/CALM3/DIAPH1/FPR2/ADM/CALM1/MCOLN2/CXCR4	29
BP	GO:0033628	regulation of cell adhesion mediated by integrin	8/821	48/18800	0.00102213953954399	0.00726963538452694	0.00511032973042944	CD3E/LYN/CCL5/PLAU/SKAP1/PDE3B/SWAP70/FERMT3	8
BP	GO:1903426	regulation of reactive oxygen species biosynthetic process	8/821	48/18800	0.00102213953954399	0.00726963538452694	0.00511032973042944	SOD2/PLCG2/FYN/RAB27A/ALOX5/CFLAR/CYBA/PARK7	8
BP	GO:0050672	negative regulation of lymphocyte proliferation	11/821	84/18800	0.00104218333606713	0.007402064431985	0.00520342327124688	HLA-DRB1/LYN/TYROBP/CEBPB/CBLB/SPN/LST1/MNDA/LGALS9/PRNP/PELI1	11
BP	GO:0045807	positive regulation of endocytosis	12/821	97/18800	0.00104655502496726	0.00740277493170721	0.00520392273066428	CD63/ANXA2/RAB31/VEGFA/PLCG2/AHI1/CD14/PPT1/AP2B1/LRRK2/FLOT1/ARRB2	12
BP	GO:1990868	response to chemokine	12/821	97/18800	0.00104655502496726	0.00740277493170721	0.00520392273066428	CXCL2/HIF1A/CCL4/CXCL8/CCL5/DUSP1/CCL3/CCL3L1/RIPOR2/CXCL1/SH2B3/CXCR4	12
BP	GO:1990869	cellular response to chemokine	12/821	97/18800	0.00104655502496726	0.00740277493170721	0.00520392273066428	CXCL2/HIF1A/CCL4/CXCL8/CCL5/DUSP1/CCL3/CCL3L1/RIPOR2/CXCL1/SH2B3/CXCR4	12
BP	GO:0002283	neutrophil activation involved in immune response	5/821	19/18800	0.00109365540516483	0.00770449112662866	0.00541601992117001	TYROBP/FCER1G/SPI1/ITGB2/MYD88	5
BP	GO:0002523	leukocyte migration involved in inflammatory response	5/821	19/18800	0.00109365540516483	0.00770449112662866	0.00541601992117001	S100A9/ALOX5/S100A8/NINJ1/ADAM8	5
BP	GO:0034162	toll-like receptor 9 signaling pathway	5/821	19/18800	0.00109365540516483	0.00770449112662866	0.00541601992117001	PTPN22/PIK3AP1/RTN4/SLC15A4/UNC93B1	5
BP	GO:0043407	negative regulation of MAP kinase activity	9/821	60/18800	0.00110574260437071	0.0077685889190856	0.00546107869470145	LYN/GSTP1/PTPN22/DUSP1/IL1B/RGS2/DNAJA1/SORL1/SH2B3	9
BP	GO:0061614	miRNA transcription	9/821	60/18800	0.00110574260437071	0.0077685889190856	0.00546107869470145	KLF4/HIF1A/FOS/ETS1/JUN/EGR1/SPI1/STAT3/GNL3	9
BP	GO:0030833	regulation of actin filament polymerization	15/821	139/18800	0.00111682310997864	0.00783584797406064	0.00550835973839879	GSN/CAPG/COTL1/EVL/ARHGAP18/GRB2/ARPC5/SPTBN1/TMSB10/TMSB4X/PFN1/CDC42EP3/VASP/HCLS1/FCHSD2	15
BP	GO:0032703	negative regulation of interleukin-2 production	6/821	28/18800	0.00112391216465005	0.00785378944088118	0.00552097203687743	GBP1/PTPRC/TNFAIP3/LAPTM5/PRNP/ZFP36	6
BP	GO:0090025	regulation of monocyte chemotaxis	6/821	28/18800	0.00112391216465005	0.00785378944088118	0.00552097203687743	LYN/CCL5/DUSP1/AIF1/LGMN/FPR2	6
BP	GO:1903205	regulation of hydrogen peroxide-induced cell death	6/821	28/18800	0.00112391216465005	0.00785378944088118	0.00552097203687743	TXN/LRRK2/RACK1/NFE2L2/PARK7/NR4A3	6
BP	GO:0051222	positive regulation of protein transport	25/821	293/18800	0.00113298458513677	0.00790655954110884	0.00555806779172713	HLA-DRB1/GLUL/HIF1A/FYN/HSP90AB1/PIK3R1/TLR2/IL1B/ITGB2/ADAM8/PTGS2/PRNP/ACSL3/STX4/CD81/TOMM7/HCAR2/SORL1/RACK1/PPIA/ANP32B/HCLS1/SOX4/CD2AP/EDEM1	25
BP	GO:1901186	positive regulation of ERBB signaling pathway	7/821	38/18800	0.00113892024201578	0.0079373275311529	0.0055796967409042	PLAUR/RBPJ/HBEGF/CCDC88A/RTN4/NCF1/AREG	7
BP	GO:0036473	cell death in response to oxidative stress	12/821	98/18800	0.00114624507993892	0.00797768162061908	0.00560806442267024	HIF1A/SOD2/HSPB1/FYN/MCL1/TXN/LRRK2/RACK1/PPIA/NFE2L2/PARK7/NR4A3	12
BP	GO:0032945	negative regulation of mononuclear cell proliferation	11/821	85/18800	0.00115085558149565	0.00799906172218701	0.00562309397544736	HLA-DRB1/LYN/TYROBP/CEBPB/CBLB/SPN/LST1/MNDA/LGALS9/PRNP/PELI1	11
BP	GO:0097553	calcium ion transmembrane import into cytosol	16/821	154/18800	0.0011652240779524	0.00808811746498605	0.00568569741922669	LYN/PLCG2/PTPRC/FYN/PDE4D/DDIT3/ATP2B4/GSTO1/CCL3/PRNP/CYBA/LCK/CALM3/DIAPH1/CALM1/MCOLN2	16
BP	GO:0030225	macrophage differentiation	8/821	49/18800	0.00117558617063028	0.00813831225180669	0.00572098280808513	HLA-DRB1/VEGFA/ID2/APP/SPI1/TLR2/TRIB1/HCLS1	8
BP	GO:0043300	regulation of leukocyte degranulation	8/821	49/18800	0.00117558617063028	0.00813831225180669	0.00572098280808513	LYN/SPI1/ITGB2/LGALS9/STX4/VAMP8/LAMP1/FGR	8
BP	GO:0042058	regulation of epidermal growth factor receptor signaling pathway	10/821	73/18800	0.00122686917808328	0.00848203837347735	0.00596261168295793	PLAUR/ITGA1/CBLB/HBEGF/CCDC88A/PTPN12/RAB7A/IFI6/NCF1/AREG	10
BP	GO:0035306	positive regulation of dephosphorylation	9/821	61/18800	0.00124778651204757	0.00861519532023281	0.00605621691455813	MEF2C/PLEK/PTPRC/ITGA1/HSP90AB1/CALM3/PPIA/CALM1/PPP1R15A	9
BP	GO:0009612	response to mechanical stimulus	19/821	201/18800	0.00132913948575379	0.00916471642763123	0.00644251332477614	CITED2/GSN/FOS/FYN/JUN/IL1B/PTGS2/STAT1/CYBA/NFKB1/NFKBIA/JUND/GADD45A/CD40/PTGER4/TNFRSF1A/MYD88/CASP1/CXCR4	19
BP	GO:0009595	detection of biotic stimulus	7/821	39/18800	0.00133650905029562	0.00917900997686519	0.00645256124956741	HLA-DRB1/CLEC7A/TLR2/LY96/HLA-A/TSPO/TLR1	7
BP	GO:0032728	positive regulation of interferon-beta production	7/821	39/18800	0.00133650905029562	0.00917900997686519	0.00645256124956741	HSP90AA1/TLR2/RIPK2/HMGB2/ISG15/FLOT1/IRF7	7
BP	GO:0071634	regulation of transforming growth factor beta production	7/821	39/18800	0.00133650905029562	0.00917900997686519	0.00645256124956741	TYROBP/HIF1A/HSP90AB1/PTGS2/LGALS9/ATP6AP2/CD2AP	7
BP	GO:0001913	T cell mediated cytotoxicity	8/821	50/18800	0.00134684530062318	0.00917943907972536	0.00645286289565938	HLA-DRA/HLA-DRB1/IL7R/CTSH/CTSC/PTPRC/RAB27A/HLA-A	8
BP	GO:0002715	regulation of natural killer cell mediated immunity	8/821	50/18800	0.00134684530062318	0.00917943907972536	0.00645286289565938	CD96/SH2D1A/LGALS9/LAMP1/SERPINB9/RASGRP1/HLA-A/ARRB2	8
BP	GO:0070231	T cell apoptotic process	8/821	50/18800	0.00134684530062318	0.00917943907972536	0.00645286289565938	RPS6/IL7R/LGALS3/HIF1A/CCL5/ADAM8/LGALS9/TSC22D3	8
BP	GO:0034135	regulation of toll-like receptor 2 signaling pathway	4/821	12/18800	0.00134893084379884	0.00917943907972536	0.00645286289565938	LYN/TNFAIP3/CYBA/TLR1	4
BP	GO:0034154	toll-like receptor 7 signaling pathway	4/821	12/18800	0.00134893084379884	0.00917943907972536	0.00645286289565938	PTPN22/PIK3AP1/SLC15A4/UNC93B1	4
BP	GO:0097201	negative regulation of transcription from RNA polymerase II promoter in response to stress	4/821	12/18800	0.00134893084379884	0.00917943907972536	0.00645286289565938	CITED2/JUN/DNAJB1/HSPA1A	4
BP	GO:1905245	regulation of aspartic-type peptidase activity	4/821	12/18800	0.00134893084379884	0.00917943907972536	0.00645286289565938	LYN/GRN/SORL1/PICALM	4
BP	GO:0031331	positive regulation of cellular catabolic process	34/821	449/18800	0.00135680897729622	0.00922098022609546	0.00648206504186097	HIF1A/APP/CTSC/TNFAIP3/RNF19A/HSP90AA1/HSPA1B/PYHIN1/KCNQ1OT1/HSPA1A/IL1B/RIPK2/LAPTM5/ADAM8/BNIP3L/ZFP36L2/RNF19B/CD81/NOP53/CNOT6L/HERPUD1/PIM2/TNFRSF1B/LRRK2/TRIB1/FBXL5/RACK1/C9orf72/YBX1/PTEN/ZFP36/ZFP36L1/NFE2L2/PARK7	34
BP	GO:0010575	positive regulation of vascular endothelial growth factor production	6/821	29/18800	0.00136538646671712	0.00926715958284898	0.00651452770707964	HIF1A/C5AR1/IL1B/PTGS2/RORA/SULF2	6
BP	GO:0010810	regulation of cell-substrate adhesion	20/821	217/18800	0.00137008910524913	0.0092869534005088	0.00652844215113566	CD3E/SPOCK2/VEGFA/S100A10/GBP1/PIK3R1/ACTN4/PREX1/PLEKHA2/CORO1C/PLAU/LIMS1/RAC1/SKAP1/ST6GAL1/MACF1/BCL6/DOCK5/PTEN/CALR	20
BP	GO:0032147	activation of protein kinase activity	15/821	142/18800	0.00138751587697974	0.009337275954675	0.00656381735650208	VEGFA/CCL5/SLC11A1/CCDC88A/RPLP1/IL6R/PRNP/RGCC/TXN/PPIA/PARK7/MALT1/TRAF4/MOB1B/MOB1A	15
BP	GO:0045598	regulation of fat cell differentiation	15/821	142/18800	0.00138751587697974	0.009337275954675	0.00656381735650208	HES1/ID2/SOD2/CEBPB/DDIT3/METRNL/ASXL2/ALOX5/PTGS2/ZFP36L2/RORA/INSIG1/XBP1/ZFP36/ZFP36L1	15
BP	GO:0006402	mRNA catabolic process	21/821	233/18800	0.00139455241413823	0.009337275954675	0.00656381735650208	YBX3/HSPA1B/EIF4A3/HSPA1A/SLC11A1/VIM/ZFP36L2/NPM1/TENT5C/CNOT6L/YBX1/ZFP36/ZFP36L1/ETF1/EIF3E/MYD88/PABPC4/HNRNPAB/SSB/ERN1/MAPKAPK2	21
BP	GO:0007260	tyrosine phosphorylation of STAT protein	11/821	87/18800	0.00139625120139336	0.009337275954675	0.00656381735650208	LYN/HES1/CCL5/FYN/IL6R/OSM/CD40/TNFRSF1A/SOCS3/HCLS1/SH2B3	11
BP	GO:0035023	regulation of Rho protein signal transduction	11/821	87/18800	0.00139625120139336	0.009337275954675	0.00656381735650208	ITGB1/STMN1/AKAP13/GPR65/ABCA1/ABL2/RAC1/RIPOR2/ARHGDIB/BCL6/FLOT1	11
BP	GO:0045069	regulation of viral genome replication	11/821	87/18800	0.00139625120139336	0.009337275954675	0.00656381735650208	IFITM3/PLSCR1/CXCL8/CCL5/IFITM2/APOBEC3G/IFI16/ISG15/PPIA/N4BP1/MX1	11
BP	GO:0043030	regulation of macrophage activation	9/821	62/18800	0.0014041868849036	0.009337275954675	0.00656381735650208	CD74/GRN/CTSC/PTPRC/CCL3/RORA/JUND/LRRK2/HSPD1	9
BP	GO:0044091	membrane biogenesis	9/821	62/18800	0.0014041868849036	0.009337275954675	0.00656381735650208	ANXA2/S100A10/CHMP1B/STX4/SPTBN1/FLOT1/PTEN/PICALM/UGCG	9
BP	GO:0002716	negative regulation of natural killer cell mediated immunity	5/821	20/18800	0.00140624871562041	0.009337275954675	0.00656381735650208	CD96/LGALS9/SERPINB9/HLA-A/ARRB2	5
BP	GO:0032495	response to muramyl dipeptide	5/821	20/18800	0.00140624871562041	0.009337275954675	0.00656381735650208	PTPN22/TNFAIP3/RIPK2/VIM/NFKBIA	5
BP	GO:0035455	response to interferon-alpha	5/821	20/18800	0.00140624871562041	0.009337275954675	0.00656381735650208	IFITM3/IFITM2/PYHIN1/IFIT2/MX2	5
BP	GO:0045655	regulation of monocyte differentiation	5/821	20/18800	0.00140624871562041	0.009337275954675	0.00656381735650208	CD74/HLA-DRB1/FOXP1/ZFP36L1/IRF7	5
BP	GO:0046629	gamma-delta T cell activation	5/821	20/18800	0.00140624871562041	0.009337275954675	0.00656381735650208	TCF7/PTPRC/EGR3/SOX4/JAML	5
BP	GO:0098543	detection of other organism	5/821	20/18800	0.00140624871562041	0.009337275954675	0.00656381735650208	HLA-DRB1/CLEC7A/TLR2/HLA-A/TLR1	5
BP	GO:1903978	regulation of microglial cell activation	5/821	20/18800	0.00140624871562041	0.009337275954675	0.00656381735650208	GRN/CTSC/PTPRC/CCL3/LRRK2	5
BP	GO:2000010	positive regulation of protein localization to cell surface	5/821	20/18800	0.00140624871562041	0.009337275954675	0.00656381735650208	TYROBP/HSP90AB1/STX4/CD247/STX3	5
BP	GO:0006911	phagocytosis, engulfment	14/821	128/18800	0.00141688526246459	0.00939590112187935	0.00660502904306802	TRBC2/RAB31/GSN/TRBC1/PLCG2/IGKC/CLEC7A/AIF1/ABCA1/ITGB2/RAC1/RHOH/IGHG4/MYH9	14
BP	GO:0051896	regulation of protein kinase B signaling	18/821	187/18800	0.00143429117545659	0.00949920996331058	0.00667765197611167	ITGB1/HSP90AA1/HSP90AB1/DDIT3/HBEGF/CCL3/ADAM8/RTN4/OSM/NOP53/TXN/RACK1/ARRB2/PTEN/PARK7/HCLS1/SH2B3/TGFBR1	18
BP	GO:0050678	regulation of epithelial cell proliferation	30/821	382/18800	0.00145574618216099	0.00962903867818701	0.00676891756322882	BCL11B/NEAT1/MEF2C/GRN/VEGFA/HES1/GLUL/HIF1A/TNFAIP3/RUNX3/NR4A1/JUN/C5AR1/ALOX5/RTN4/CFLAR/STAT1/CYBA/HMGB2/STAT3/RGCC/XBP1/EGR3/PTEN/ZFP36/ZFP36L1/NR4A3/TGFBR1/JAML/AREG	30
BP	GO:0051702	biological process involved in interaction with symbiont	12/821	101/18800	0.00149362921783416	0.00986706264742035	0.00693624108114789	CCL4/CCL5/JUN/TREM1/CCL3/GAPDH/HSPA8/HSPD1/CHD1/MYD88/IGF2R/PPIB	12
BP	GO:0007033	vacuole organization	18/821	188/18800	0.0015232364104135	0.010037143343143	0.00705580257081672	ANXA2/GRN/LYST/ABCA1/HEXB/TPP1/ARL8B/LAPTM5/SCARB2/PPT1/ATP6AP2/RAB7A/VMP1/LRRK2/MAP1LC3B/ATG3/C9orf72/SEC22B	18
BP	GO:0031099	regeneration	18/821	188/18800	0.0015232364104135	0.010037143343143	0.00705580257081672	GRN/KLF4/CEBPB/LCP1/JUN/NINJ1/PTPN12/CFLAR/RPS15/ANXA1/CDKN1A/CD81/TSPO/ADM/SCARF1/PTEN/NR4A3/IGF2R	18
BP	GO:0021782	glial cell development	13/821	115/18800	0.00153264231918727	0.0100536834891028	0.00706742978389868	LYN/GRN/S100A9/APP/C5AR1/TLR2/S100A8/IL1B/IFNGR1/VIM/FPR2/PTEN/SOX4	13
BP	GO:0002709	regulation of T cell mediated immunity	11/821	88/18800	0.0015341435032699	0.0100536834891028	0.00706742978389868	HLA-DRA/HLA-DRB1/IL7R/PTPRC/CD55/IL1B/CD81/HLA-A/TNFRSF1B/HSPD1/MALT1	11
BP	GO:0007259	receptor signaling pathway via JAK-STAT	17/821	173/18800	0.00153641204224156	0.0100536834891028	0.00706742978389868	IL7R/LYN/HES1/CCL5/PTPRC/FYN/IL6R/OSM/STAT1/GADD45A/CD40/STAT3/CSF2RB/TNFRSF1A/SOCS3/HCLS1/SH2B3	17
BP	GO:0008347	glial cell migration	8/821	51/18800	0.00153734917750273	0.0100536834891028	0.00706742978389868	GPR183/HEXB/ZMIZ1/CCL3/RTN4/SYNE2/TSPO/MBOAT7	8
BP	GO:0019083	viral transcription	8/821	51/18800	0.00153734917750273	0.0100536834891028	0.00706742978389868	HEXIM1/IFITM3/CCL4/CCL5/JUN/CCL3/ZFP36/CHD1	8
BP	GO:0051496	positive regulation of stress fiber assembly	8/821	51/18800	0.00153734917750273	0.0100536834891028	0.00706742978389868	TPM1/S100A10/EVL/GPR65/CCDC88A/RAC1/RGCC/TGFBR1	8
BP	GO:0000413	protein peptidyl-prolyl isomerization	7/821	40/18800	0.00155989141723952	0.0101882857766687	0.00716205104556415	PPIF/FKBP11/FKBP5/FKBP2/PPIA/RANBP2/PPIB	7
BP	GO:0006949	syncytium formation	9/821	63/18800	0.00157597609043628	0.0102804262160329	0.00722682293600313	TYROBP/ITGB1/CFLAR/PLEKHO1/CD53/CD81/RIPOR2/MYH9/FLOT1	9
BP	GO:0038094	Fc-gamma receptor signaling pathway	6/821	30/18800	0.00164449933690157	0.0107005657729052	0.00752216810186714	LYN/FCER1G/PTPRC/FYN/CLEC4E/FGR	6
BP	GO:0060142	regulation of syncytium formation by plasma membrane fusion	6/821	30/18800	0.00164449933690157	0.0107005657729052	0.00752216810186714	TYROBP/CFLAR/PLEKHO1/CD53/RIPOR2/FLOT1	6
BP	GO:1904062	regulation of cation transmembrane transport	28/821	352/18800	0.0017106415005192	0.0111170314514991	0.00781493064447718	CD63/LYN/MEF2C/ITGB1/CTSS/APP/PPIF/PLCG2/FYN/PDE4D/ACTN4/ATP2B4/SLC43A2/IFNGR2/GSTO1/PRNP/YWHAH/CYBA/RGS2/ATP1B3/TMSB4X/CALM3/VMP1/DIAPH1/PDE4B/CALM1/PARK7/TSPAN13	28
BP	GO:1901654	response to ketone	18/821	190/18800	0.0017151858345899	0.0111326481323756	0.00782590869005339	CYBB/DDIT4/FOS/KLF2/SGK1/TLR2/CFLAR/NCOA4/CYBA/ATP2B1/RPL27/TSPO/PTGER4/CALM3/CALR/MBP/PARK7/NASP	18
BP	GO:0002448	mast cell mediated immunity	8/821	52/18800	0.00174858560019835	0.0113211662956802	0.0079584311514566	LYN/LGALS9/VAMP8/SERPINB9/RASGRP1/LAT/FGR/NR4A3	8
BP	GO:0038093	Fc receptor signaling pathway	8/821	52/18800	0.00174858560019835	0.0113211662956802	0.0079584311514566	LYN/FCER1G/PLCG2/PTPRC/FYN/CLEC4E/FGR/NR4A3	8
BP	GO:0014015	positive regulation of gliogenesis	9/821	64/18800	0.00176422516016989	0.011341035156013	0.00797239834819999	LYN/HES1/ID2/TLR2/IL1B/PRKCH/TNFRSF1B/TSPO/CXCR4	9
BP	GO:0034340	response to type I interferon	9/821	64/18800	0.00176422516016989	0.011341035156013	0.00797239834819999	IFITM3/IFITM2/HSP90AB1/SAMHD1/STAT1/ISG15/MYD88/IRF7/MX1	9
BP	GO:0045670	regulation of osteoclast differentiation	9/821	64/18800	0.00176422516016989	0.011341035156013	0.00797239834819999	TYROBP/CEBPB/FOS/PIK3R1/LILRB3/CCL3/CAMK4/TNFAIP6/RASSF2	9
BP	GO:0010595	positive regulation of endothelial cell migration	14/821	131/18800	0.00176907857960715	0.011341035156013	0.00797239834819999	GRN/VEGFA/HIF1A/HSPB1/ETS1/LGMN/PTGS2/RAC1/ANXA1/FOXP1/CD40/TMSB4X/CALR/NFE2L2	14
BP	GO:0042692	muscle cell differentiation	30/821	387/18800	0.00177735772895161	0.011341035156013	0.00797239834819999	MEF2C/VEGFA/HES1/ITGB1/LMNA/ID2/TPM1/SOD2/RBPJ/AKAP13/ACTN4/NINJ1/QKI/PLD3/CFLAR/PLEKHO1/CD53/RGS2/CD81/RORA/RIPOR2/ACTN1/MYH9/XBP1/ADM/FLOT1/KDM6B/YBX1/ARRB2/CALR	30
BP	GO:0002902	regulation of B cell apoptotic process	5/821	21/18800	0.0017800124422594	0.011341035156013	0.00797239834819999	CD74/LYN/FOXP1/BCL6/PTEN	5
BP	GO:0051767	nitric-oxide synthase biosynthetic process	5/821	21/18800	0.0017800124422594	0.011341035156013	0.00797239834819999	GSTP1/NAMPT/TLR2/STAT1/LRRK2	5
BP	GO:0051769	regulation of nitric-oxide synthase biosynthetic process	5/821	21/18800	0.0017800124422594	0.011341035156013	0.00797239834819999	GSTP1/NAMPT/TLR2/STAT1/LRRK2	5
BP	GO:0071404	cellular response to low-density lipoprotein particle stimulus	5/821	21/18800	0.0017800124422594	0.011341035156013	0.00797239834819999	ITGB1/FCER1G/ABCA1/ITGB2/CD81	5
BP	GO:0071498	cellular response to fluid shear stress	5/821	21/18800	0.0017800124422594	0.011341035156013	0.00797239834819999	MEF2C/KLF4/KLF2/PTGS2/NFE2L2	5
BP	GO:0071605	monocyte chemotactic protein-1 production	5/821	21/18800	0.0017800124422594	0.011341035156013	0.00797239834819999	GSTP1/CLEC7A/IL1B/LGALS9/MCOLN2	5
BP	GO:0071637	regulation of monocyte chemotactic protein-1 production	5/821	21/18800	0.0017800124422594	0.011341035156013	0.00797239834819999	GSTP1/CLEC7A/IL1B/LGALS9/MCOLN2	5
BP	GO:1901739	regulation of myoblast fusion	5/821	21/18800	0.0017800124422594	0.011341035156013	0.00797239834819999	CFLAR/PLEKHO1/CD53/RIPOR2/FLOT1	5
BP	GO:0002708	positive regulation of lymphocyte mediated immunity	13/821	117/18800	0.00179338260160263	0.0114122351844946	0.0080224497748687	HLA-DRA/HLA-DRB1/PTPRC/CD55/SH2D1A/IL1B/LAMP1/CD81/RASGRP1/CD40/HLA-A/HSPD1/MALT1	13
BP	GO:0070972	protein localization to endoplasmic reticulum	10/821	77/18800	0.00185276196291395	0.0117613057938823	0.00826783565996689	RTN4/INSIG1/HERPUD1/LRRK2/PPP1R15A/BTF3/SEC61B/MAN1A1/EDEM1/SPCS1	10
BP	GO:1903363	negative regulation of cellular protein catabolic process	10/821	77/18800	0.00185276196291395	0.0117613057938823	0.00826783565996689	RPL5/ANXA2/SDCBP/HSP90AB1/RPS7/RPL11/NOP53/RPL23/PARK7/N4BP1	10
BP	GO:0031392	regulation of prostaglandin biosynthetic process	4/821	13/18800	0.00188151367993845	0.0118857711081409	0.00835533094167204	CD74/IL1B/PTGS2/ANXA1	4
BP	GO:0034616	response to laminar fluid shear stress	4/821	13/18800	0.00188151367993845	0.0118857711081409	0.00835533094167204	KLF4/KLF2/ABCA1/NFE2L2	4
BP	GO:0036462	TRAIL-activated apoptotic signaling pathway	4/821	13/18800	0.00188151367993845	0.0118857711081409	0.00835533094167204	ATF3/SPI1/PTEN/PARK7	4
BP	GO:0042492	gamma-delta T cell differentiation	4/821	13/18800	0.00188151367993845	0.0118857711081409	0.00835533094167204	TCF7/PTPRC/EGR3/SOX4	4
BP	GO:0032874	positive regulation of stress-activated MAPK cascade	14/821	132/18800	0.00190151323742502	0.0119975331570057	0.008433896219136	VEGFA/GADD45B/APP/SDCBP/CLEC7A/SPI1/IL1B/RIPK2/NCF1/RASGRP1/GADD45A/MYD88/RASSF2/TRAF4	14
BP	GO:0050830	defense response to Gram-positive bacterium	12/821	104/18800	0.00192353145944558	0.0121217455244334	0.00852121368701125	IL7R/LYZ/C5AR1/TLR2/RIPK2/ACP5/RPL39/HMGB2/HLA-A/GBP2/FGR/MYD88	12
BP	GO:0034470	ncRNA processing	32/821	424/18800	0.00195180797901685	0.0122850480422622	0.00863601032642604	RPS27/RPS21/RPS6/RPS14/RPL26/RPL5/WDR74/INTS6/RPL7/EIF4A3/RPS19/RPL14/RPS7/RPS15/RPS25/RPL35A/RPL10A/RPL11/RPL7A/RPS8/RPL27/NOP53/RPS17/STAT3/RPL35/RPS24/RPS16/RPS28/NSA2/PA2G4/SSB/TSEN34	32
BP	GO:0033137	negative regulation of peptidyl-serine phosphorylation	6/821	31/18800	0.00196489176636317	0.0123226445034042	0.00866243948043035	DDIT4/PDE4D/GADD45A/RACK1/PTEN/RASSF2	6
BP	GO:0035767	endothelial cell chemotaxis	6/821	31/18800	0.00196489176636317	0.0123226445034042	0.00866243948043035	VEGFA/HSPB1/NR4A1/LGMN/TMSB4X/EGR3	6
BP	GO:1902042	negative regulation of extrinsic apoptotic signaling pathway via death domain receptors	6/821	31/18800	0.00196489176636317	0.0123226445034042	0.00866243948043035	ICAM1/TNFAIP3/PEA15/CFLAR/HMGB2/PARK7	6
BP	GO:0002260	lymphocyte homeostasis	9/821	65/18800	0.00197004291824634	0.0123252143585592	0.00866424600943859	CD74/RPS6/LYN/MEF2C/HIF1A/TNFAIP3/LGALS9/TSC22D3/LAT	9
BP	GO:1903051	negative regulation of proteolysis involved in cellular protein catabolic process	9/821	65/18800	0.00197004291824634	0.0123252143585592	0.00866424600943859	RPL5/SDCBP/HSP90AB1/RPS7/RPL11/NOP53/RPL23/PARK7/N4BP1	9
BP	GO:0071902	positive regulation of protein serine/threonine kinase activity	19/821	208/18800	0.00197688596792245	0.01235316123465	0.0086838918024124	RPS3/VEGFA/PTPRC/HSP90AB1/AKAP13/ATP2B4/ACSL1/IL1B/ADAM8/RASGRP1/CCND2/CD40/CALM3/RGCC/IQGAP1/LRRK2/CALM1/CKS2/ERN1	19
BP	GO:0051223	regulation of protein transport	36/821	495/18800	0.00199844768848148	0.0124729046007386	0.00876806770001605	HLA-DRB1/GLUL/HIF1A/CCL5/FYN/LCP1/HSP90AB1/PIK3R1/TLR2/ALOX5/IL1B/ITGB2/ADAM8/PTGS2/PRNP/ACSL3/STX4/BNIP3L/CD81/TOMM7/DNAJA1/INSIG1/TXN/HCAR2/LRRK2/SORL1/RACK1/PPIA/HSPA8/ANP32B/PARK7/HCLS1/SOX4/RAB11FIP1/CD2AP/EDEM1	36
BP	GO:0022411	cellular component disassembly	34/821	460/18800	0.00202357635186215	0.0126145964668241	0.00886767271698269	CST3/PLEK/GSN/DDIT4/CTSS/STMN1/DSTN/CAPG/HIF1A/LCP1/PIK3R1/CHMP1B/LAMP2/ADAM8/VAMP8/BNIP3L/TOMM7/SPTBN1/SWAP70/SQSTM1/TSPO/VMP1/RPL23/HSPA8/MAP1LC3B/FLOT1/ATG3/CALM1/ETF1/EIF5A/PARK7/RUBCN/TGFBR1/PRKCB	34
BP	GO:0016050	vesicle organization	25/821	306/18800	0.00206131671441784	0.0128191215290172	0.00901144753520366	ANXA2/ZEB2/S100A10/SDCBP/RAB27A/LYST/CHMP1B/SNX10/ABCA1/ZFYVE16/CORO1C/STX11/ARL8B/SCARB2/SRGN/RAB7A/STX4/VAMP8/ANXA1/INSIG1/SQSTM1/STX3/PICALM/SEC22B/CD2AP	25
BP	GO:0016236	macroautophagy	25/821	306/18800	0.00206131671441784	0.0128191215290172	0.00901144753520366	HIF1A/RNF213/CHMP1B/ATP6V1B2/ARL8B/RIPK2/LAMP2/ATP6V1A/ATP6V0B/ATP6V0D1/RAB7A/VAMP8/BNIP3L/TOMM7/SQSTM1/GAPDH/VMP1/LRRK2/MAP1LC3B/ATG3/CALM1/C9orf72/SEC22B/RUBCN/ERN1	25
BP	GO:0051897	positive regulation of protein kinase B signaling	13/821	119/18800	0.00208972265581096	0.0129647590543689	0.00911382622908634	ITGB1/HSP90AA1/HSP90AB1/HBEGF/CCL3/ADAM8/RTN4/OSM/TXN/ARRB2/PARK7/HCLS1/TGFBR1	13
BP	GO:0072676	lymphocyte migration	13/821	119/18800	0.00208972265581096	0.0129647590543689	0.00911382622908634	ICAM1/APP/CCL4/CCL5/CKLF/SPN/GPR183/CXCL16/AIF1/CCL3/ADAM8/CCL3L1/RIPOR2	13
BP	GO:0019079	viral genome replication	14/821	134/18800	0.00219110890202664	0.0135505882266771	0.00952564609044716	IFITM3/PLSCR1/CXCL8/CCL5/IFITM2/APOBEC3G/IFI16/DEK/ISG15/PPIA/HSPA8/N4BP1/MX1/PPIB	14
BP	GO:1903052	positive regulation of proteolysis involved in cellular protein catabolic process	14/821	134/18800	0.00219110890202664	0.0135505882266771	0.00952564609044716	CTSC/RNF19A/HSPA1B/PYHIN1/HSPA1A/LAPTM5/RNF19B/NOP53/HERPUD1/LRRK2/TRIB1/RACK1/PTEN/NFE2L2	14
BP	GO:0006879	cellular iron ion homeostasis	9/821	66/18800	0.00219457497342992	0.0135505882266771	0.00952564609044716	HIF1A/FTH1/FTL/SLC11A1/ATP6AP1/ATP6V1A/NCOA4/ATP6V0D1/CYB561A3	9
BP	GO:0034605	cellular response to heat	9/821	66/18800	0.00219457497342992	0.0135505882266771	0.00952564609044716	LYN/HSP90AA1/HSP90AB1/HSPA1B/DNAJB1/HSPA1A/PTGS2/HSPA6/MAPKAPK2	9
BP	GO:0071559	response to transforming growth factor beta	22/821	258/18800	0.00219940757899408	0.0135568078539347	0.00953001829681039	MEF2C/ZEB2/CITED2/SDCBP/FOS/RUNX3/FYN/HSP90AB1/LDLRAD4/JUN/HSPA1A/SPI1/LIMS1/ZMIZ1/CFLAR/ZFP36L2/STAT3/ARRB2/ZFP36L1/USP15/PMEPA1/TGFBR1	22
BP	GO:0043409	negative regulation of MAPK cascade	17/821	179/18800	0.00221478492707493	0.0135568078539347	0.00953001829681039	LYN/ATF3/GSTP1/GBP1/PTPRC/PTPN22/DUSP4/DUSP1/IL1B/RGS2/DNAJA1/RNF149/SORL1/PPIA/PTEN/SH2B3/DUSP5	17
BP	GO:0002223	stimulatory C-type lectin receptor signaling pathway	5/821	22/18800	0.00222165806723454	0.0135568078539347	0.00953001829681039	LYN/TYROBP/PLCG2/FYN/CLEC7A	5
BP	GO:0006925	inflammatory cell apoptotic process	5/821	22/18800	0.00222165806723454	0.0135568078539347	0.00953001829681039	MEF2C/ANXA1/ST6GAL1/HCAR2/IRF7	5
BP	GO:0010042	response to manganese ion	5/821	22/18800	0.00222165806723454	0.0135568078539347	0.00953001829681039	APP/SOD2/PTGS2/TSPO/LRRK2	5
BP	GO:0035024	negative regulation of Rho protein signal transduction	5/821	22/18800	0.00222165806723454	0.0135568078539347	0.00953001829681039	ITGB1/STMN1/ABL2/RIPOR2/BCL6	5
BP	GO:0045061	thymic T cell selection	5/821	22/18800	0.00222165806723454	0.0135568078539347	0.00953001829681039	CD3E/CD74/PTPRC/CD3G/CD3D	5
BP	GO:0045624	positive regulation of T-helper cell differentiation	5/821	22/18800	0.00222165806723454	0.0135568078539347	0.00953001829681039	RIPK2/ANXA1/NFKBID/NFKBIZ/MALT1	5
BP	GO:0061042	vascular wound healing	5/821	22/18800	0.00222165806723454	0.0135568078539347	0.00953001829681039	VEGFA/TNFAIP3/ALOX5/XBP1/CXCR4	5
BP	GO:1903428	positive regulation of reactive oxygen species biosynthetic process	5/821	22/18800	0.00222165806723454	0.0135568078539347	0.00953001829681039	SOD2/PLCG2/RAB27A/CYBA/PARK7	5
BP	GO:0048145	regulation of fibroblast proliferation	10/821	79/18800	0.00225060805066052	0.0137173637226073	0.00964288412648032	CD74/S100A6/GSTP1/SOD2/FTH1/JUN/FOSL2/ZMIZ1/IFI30/CDKN1A	10
BP	GO:0032868	response to insulin	22/821	259/18800	0.0023075774867141	0.0140481210227478	0.00987539631932866	LYN/RAB31/PIK3R1/EGR1/TLR2/IL1B/RHOQ/PTPRE/GRB2/CFLAR/STAT1/ATP2B1/INSIG1/PDE3B/XBP1/PKM/ADM/SORL1/ZFP36L1/SOCS3/APRT/PRKCB	22
BP	GO:0033028	myeloid cell apoptotic process	6/821	32/18800	0.00233031039043469	0.0140875392091511	0.0099031060900725	MEF2C/ANXA1/ST6GAL1/HCAR2/PTEN/IRF7	6
BP	GO:0036474	cell death in response to hydrogen peroxide	6/821	32/18800	0.00233031039043469	0.0140875392091511	0.0099031060900725	TXN/LRRK2/RACK1/NFE2L2/PARK7/NR4A3	6
BP	GO:0071353	cellular response to interleukin-4	6/821	32/18800	0.00233031039043469	0.0140875392091511	0.0099031060900725	TCF7/RPL3/TUBA1B/HSP90AB1/XBP1/NFIL3	6
BP	GO:1900745	positive regulation of p38MAPK cascade	6/821	32/18800	0.00233031039043469	0.0140875392091511	0.0099031060900725	VEGFA/GADD45B/SPI1/IL1B/NCF1/GADD45A	6
BP	GO:1902253	regulation of intrinsic apoptotic signaling pathway by p53 class mediator	6/821	32/18800	0.00233031039043469	0.0140875392091511	0.0099031060900725	CD74/RPL26/CD44/RPS7/UBB/EIF5A	6
BP	GO:1902624	positive regulation of neutrophil migration	6/821	32/18800	0.00233031039043469	0.0140875392091511	0.0099031060900725	CD74/CXCL8/C5AR1/ADAM8/RAC1/RIPOR2	6
BP	GO:1904951	positive regulation of establishment of protein localization	25/821	309/18800	0.0023501153227108	0.0141907660427102	0.00997567137410834	HLA-DRB1/GLUL/HIF1A/FYN/HSP90AB1/PIK3R1/TLR2/IL1B/ITGB2/ADAM8/PTGS2/PRNP/ACSL3/STX4/CD81/TOMM7/HCAR2/SORL1/RACK1/PPIA/ANP32B/HCLS1/SOX4/CD2AP/EDEM1	25
BP	GO:0060284	regulation of cell development	36/821	500/18800	0.00236493324845134	0.0142636751261004	0.0100269242137295	LYN/GRN/VEGFA/HES1/TYROBP/ID2/HIF1A/S100A10/GBP1/ACTN4/PREX1/CLEC7A/TLR2/PLXNC1/CORO1C/IL1B/LIMS1/RPS19/RTN4/RAC1/YWHAH/ACTR2/HMGB2/PRKCH/TNFRSF1B/TSPO/MACF1/LRRK2/TRIB1/DOCK5/SORL1/TNFRSF1A/PTEN/CALR/MBP/CXCR4	36
BP	GO:0032273	positive regulation of protein polymerization	11/821	93/18800	0.0024008208829644	0.014436173205395	0.0101481850495807	RPS3/HSP90AA1/HSPA1B/EVL/HSPA1A/GRB2/RAC1/PFN1/CDC42EP3/VASP/FCHSD2	11
BP	GO:0045185	maintenance of protein location	11/821	93/18800	0.0024008208829644	0.014436173205395	0.0101481850495807	GSN/CCDC88A/SRGN/NFKBIA/INSIG1/TMSB10/TMSB4X/TSPO/TXN/SORL1/PARK7	11
BP	GO:0042771	intrinsic apoptotic signaling pathway in response to DNA damage by p53 class mediator	7/821	43/18800	0.0024074172281357	0.014436173205395	0.0101481850495807	CD74/RPL26/DDIT4/IFI16/CD44/CDKN1A/TMEM109	7
BP	GO:0071364	cellular response to epidermal growth factor stimulus	7/821	43/18800	0.0024074172281357	0.014436173205395	0.0101481850495807	PTPN12/CFLAR/ZFP36L2/IQGAP1/EEF1A1/ZFP36/ZFP36L1	7
BP	GO:0071604	transforming growth factor beta production	7/821	43/18800	0.0024074172281357	0.014436173205395	0.0101481850495807	TYROBP/HIF1A/HSP90AB1/PTGS2/LGALS9/ATP6AP2/CD2AP	7
BP	GO:0043393	regulation of protein binding	18/821	196/18800	0.00241770921857506	0.0144811868978937	0.0101798282887371	ANXA2/CTSZ/APP/HSP90AB1/CBLB/RIPK2/RPL11/CDKN1A/IFIT2/ACTB/LRRK2/SORL1/RACK1/FLOT1/ARRB2/CARD16/PARK7/TGFBR1	18
BP	GO:0051209	release of sequestered calcium ion into cytosol	13/821	121/18800	0.00242523020013934	0.0145095187693031	0.0101997447215599	LYN/PLCG2/PTPRC/PDE4D/DDIT3/GSTO1/CCL3/CYBA/LCK/CALM3/DIAPH1/CALM1/MCOLN2	13
BP	GO:0042531	positive regulation of tyrosine phosphorylation of STAT protein	9/821	67/18800	0.00243900257743408	0.0145751429885974	0.0102458765261356	LYN/HES1/CCL5/FYN/IL6R/OSM/CD40/TNFRSF1A/HCLS1	9
BP	GO:0008637	apoptotic mitochondrial changes	12/821	107/18800	0.00244996139083447	0.0146238223547054	0.0102800966209164	PLAUR/LMNA/SOD2/PPIF/HSPA1A/BNIP3L/IFI6/IFIT2/ATG3/HSPD1/ARRB2/BID	12
BP	GO:0006414	translational elongation	8/821	55/18800	0.00252235765061389	0.0150214632594979	0.0105596259274509	EEF1B2/EIF4A3/RPLP1/RPLP2/EEF1A1/RACK1/EEF2/EIF5A	8
BP	GO:0042743	hydrogen peroxide metabolic process	8/821	55/18800	0.00252235765061389	0.0150214632594979	0.0105596259274509	CYBB/SOD2/FYN/RAC1/CYBA/PRDX1/PRDX4/PARK7	8
BP	GO:0034504	protein localization to nucleus	24/821	294/18800	0.00253214322658296	0.0150455301198084	0.0105765441888571	GLUL/LMNA/FYN/HSP90AB1/PIK3R1/PYHIN1/CBLB/PTGS2/RPL11/CDKN1A/NOP53/NFKBIA/STAT3/SQSTM1/GBP2/TXN/LRRK2/RPL23/LIMK2/CALR/PARK7/HCLS1/CD2AP/RANBP2	24
BP	GO:0002467	germinal center formation	4/821	14/18800	0.00254376244956945	0.0150455301198084	0.0105765441888571	MEF2C/TNFAIP3/BCL6/KLHL6	4
BP	GO:0043922	negative regulation by host of viral transcription	4/821	14/18800	0.00254376244956945	0.0150455301198084	0.0105765441888571	CCL4/CCL5/JUN/CCL3	4
BP	GO:0061043	regulation of vascular wound healing	4/821	14/18800	0.00254376244956945	0.0150455301198084	0.0105765441888571	TNFAIP3/ALOX5/XBP1/CXCR4	4
BP	GO:1905049	negative regulation of metallopeptidase activity	4/821	14/18800	0.00254376244956945	0.0150455301198084	0.0105765441888571	TIMP1/TIMP2/SORL1/PICALM	4
BP	GO:2000318	positive regulation of T-helper 17 type immune response	4/821	14/18800	0.00254376244956945	0.0150455301198084	0.0105765441888571	CLEC7A/NFKBID/NFKBIZ/MALT1	4
BP	GO:0043161	proteasome-mediated ubiquitin-dependent protein catabolic process	31/821	414/18800	0.00256676799443464	0.0151643486398474	0.0106600699481783	UBE2S/HSP90B1/SDCBP/RNF19A/HSP90AB1/HSPA1B/DDIT3/HSPA1A/RPL11/CANX/RNF19B/NOP53/PPP2R5C/HERPUD1/LRRK2/TRIB1/FBXL5/RACK1/PELI1/ARRB2/CALR/TRIM25/NFE2L2/UBE2B/PARK7/N4BP1/SEC61B/CD2AP/TRAF4/MAN1A1/EDEM1	31
BP	GO:0051283	negative regulation of sequestering of calcium ion	13/821	122/18800	0.00260884190943937	0.015395424616544	0.0108225092413806	LYN/PLCG2/PTPRC/PDE4D/DDIT3/GSTO1/CCL3/CYBA/LCK/CALM3/DIAPH1/CALM1/MCOLN2	13
BP	GO:0099024	plasma membrane invagination	14/821	137/18800	0.00269309318764101	0.0158709989841414	0.0111568233714862	TRBC2/RAB31/GSN/TRBC1/PLCG2/IGKC/CLEC7A/AIF1/ABCA1/ITGB2/RAC1/RHOH/IGHG4/MYH9	14
BP	GO:0060538	skeletal muscle organ development	16/821	167/18800	0.00269553608443871	0.0158709989841414	0.0111568233714862	MEF2C/BASP1/CITED2/ATF3/YBX3/FOS/NR4A1/EGR1/GPCPD1/CFLAR/VAMP5/RIPOR2/MYL6/FLOT1/ZBTB18/FLNB	16
BP	GO:0048144	fibroblast proliferation	10/821	81/18800	0.00271436311952989	0.0159637713330723	0.0112220394748842	CD74/S100A6/GSTP1/SOD2/FTH1/JUN/FOSL2/ZMIZ1/IFI30/CDKN1A	10
BP	GO:0010594	regulation of endothelial cell migration	20/821	230/18800	0.00272641364935073	0.0160165249299146	0.0112591236283624	MEF2C/GRN/VEGFA/KLF4/GLUL/HIF1A/HSPB1/ETS1/ATP2B4/LGMN/PTGS2/RAC1/ANXA1/GADD45A/FOXP1/CD40/TMSB4X/RGCC/CALR/NFE2L2	20
BP	GO:0051131	chaperone-mediated protein complex assembly	5/821	23/18800	0.00273799057142879	0.0160301947982638	0.0112687331247046	HSP90AA1/HSP90AB1/HSPA1A/HSPD1/PTGES3	5
BP	GO:1990840	response to lectin	5/821	23/18800	0.00273799057142879	0.0160301947982638	0.0112687331247046	LYN/TYROBP/PLCG2/FYN/CLEC7A	5
BP	GO:1990858	cellular response to lectin	5/821	23/18800	0.00273799057142879	0.0160301947982638	0.0112687331247046	LYN/TYROBP/PLCG2/FYN/CLEC7A	5
BP	GO:0090022	regulation of neutrophil chemotaxis	6/821	33/18800	0.00274459226078648	0.0160507707129684	0.0112831973588902	CD74/CXCL8/C5AR1/RAC1/RIPOR2/TNFAIP6	6
BP	GO:0014009	glial cell proliferation	7/821	44/18800	0.00275695355056687	0.0160688357728668	0.0112958965394951	LYN/HES1/IL1B/PRKCH/TSPO/SOX4/AREG	7
BP	GO:0051452	intracellular pH reduction	7/821	44/18800	0.00275695355056687	0.0160688357728668	0.0112958965394951	GRN/SLC11A1/DMXL2/PPT1/ATP6V0D1/ATP6AP2/RAB7A	7
BP	GO:0097178	ruffle assembly	7/821	44/18800	0.00275695355056687	0.0160688357728668	0.0112958965394951	ICAM1/EVL/AIF1/SNX10/CORO1C/RAC1/PFN1	7
BP	GO:0043087	regulation of GTPase activity	28/821	364/18800	0.00277237491564481	0.016140623948978	0.0113463614158293	ITGB1/STMN1/S100A10/CCL4/CCL5/RGS1/PREX1/CBLB/GPR65/FGD4/PLXNC1/CORO1C/LIMS1/CCL3/RASGEF1B/CCL3L1/RIPOR2/RASGRP1/RALGPS2/CD40/RGS10/IQGAP1/LRRK2/BCL6/RACK1/C9orf72/ARRB2/PICALM	28
BP	GO:0007265	Ras protein signal transduction	27/821	347/18800	0.00279036307723986	0.0162271785666331	0.0114072066456809	ITGB1/STMN1/SDCBP/AKAP13/JUN/GPR65/AIF1/ABCA1/ABL2/GNA13/RASGEF1B/GRB2/RAC1/CDKN1A/RIPOR2/RASGRP1/RHOH/RALGPS2/SQSTM1/LAT/ARHGDIB/BCL6/FLOT1/CYTH4/CDC42EP3/PARK7/RAP2B	27
BP	GO:0001952	regulation of cell-matrix adhesion	13/821	123/18800	0.00280367454283079	0.0162863731264551	0.0114488185977166	CD3E/VEGFA/S100A10/PIK3R1/PLEKHA2/CORO1C/PLAU/LIMS1/RAC1/SKAP1/MACF1/BCL6/PTEN	13
BP	GO:0018208	peptidyl-proline modification	8/821	56/18800	0.00283243816033774	0.0164167736851683	0.011540486173435	PPIF/FKBP11/PRDX4/FKBP5/FKBP2/PPIA/RANBP2/PPIB	8
BP	GO:0060337	type I interferon signaling pathway	8/821	56/18800	0.00283243816033774	0.0164167736851683	0.011540486173435	IFITM3/IFITM2/HSP90AB1/SAMHD1/STAT1/ISG15/MYD88/IRF7	8
BP	GO:0009408	response to heat	12/821	109/18800	0.00286204336951498	0.0165698925145973	0.0116481239936186	LYN/HSPB1/HSP90AA1/HSP90AB1/HSPA1B/DNAJB1/HSPA1A/CD14/PTGS2/HSPA6/DNAJA1/MAPKAPK2	12
BP	GO:0097696	receptor signaling pathway via STAT	17/821	184/18800	0.00295668715258803	0.0170987947789824	0.0120199259923724	IL7R/LYN/HES1/CCL5/PTPRC/FYN/IL6R/OSM/STAT1/GADD45A/CD40/STAT3/CSF2RB/TNFRSF1A/SOCS3/HCLS1/SH2B3	17
BP	GO:0016445	somatic diversification of immunoglobulins	9/821	69/18800	0.00299243989599682	0.0172863277992083	0.0121517559285391	PTPRC/SAMHD1/CD40/SWAP70/BCL6/NBN/HSPD1/SLC15A4/POLB	9
BP	GO:0051282	regulation of sequestering of calcium ion	13/821	124/18800	0.00301023013783046	0.017369796322509	0.0122104317291283	LYN/PLCG2/PTPRC/PDE4D/DDIT3/GSTO1/CCL3/CYBA/LCK/CALM3/DIAPH1/CALM1/MCOLN2	13
BP	GO:1901136	carbohydrate derivative catabolic process	16/821	169/18800	0.00303695518363031	0.0175045787136297	0.0123051795980446	CST3/TYMP/APOBEC3G/PDE4D/GM2A/GNS/HEXB/ADA2/MGAT1/DPYD/CD44/SAMHD1/PDE4B/HINT1/MAN1A1/EDEM1	16
BP	GO:0051384	response to glucocorticoid	14/821	139/18800	0.00307753900786733	0.0176992536525467	0.0124420300830407	DDIT4/FOS/AIF1/IL1RN/PTGS2/CFLAR/ANXA1/ZFP36L2/ATP2B1/CALM3/ADM/ZFP36/ZFP36L1/AREG	14
BP	GO:0098876	vesicle-mediated transport to the plasma membrane	14/821	139/18800	0.00307753900786733	0.0176992536525467	0.0124420300830407	RAB31/KRT18/ATP6AP1/CMTM6/RAB7A/ACSL3/VAMP5/SPTBN1/ARL4C/MACF1/SORL1/STX3/RACK1/GGA2	14
BP	GO:0010769	regulation of cell morphogenesis involved in differentiation	11/821	96/18800	0.0030873755218439	0.0177166284084619	0.0124542440012107	S100A10/GBP1/ACTN4/PREX1/CORO1C/LIMS1/RAC1/ACTR2/ST6GAL1/DOCK5/CALR	11
BP	GO:0046330	positive regulation of JNK cascade	11/821	96/18800	0.0030873755218439	0.0177166284084619	0.0124542440012107	GADD45B/APP/SDCBP/IL1B/RIPK2/NCF1/RASGRP1/GADD45A/MYD88/RASSF2/TRAF4	11
BP	GO:0008631	intrinsic apoptotic signaling pathway in response to oxidative stress	7/821	45/18800	0.00314411492302682	0.0179826771010082	0.0126412680363026	HIF1A/SOD2/HSPB1/MCL1/PPIA/NFE2L2/PARK7	7
BP	GO:1904646	cellular response to amyloid-beta	7/821	45/18800	0.00314411492302682	0.0179826771010082	0.0126412680363026	ICAM1/APP/FYN/LGMN/PRNP/FPR2/CASP4	7
BP	GO:2000273	positive regulation of signaling receptor activity	7/821	45/18800	0.00314411492302682	0.0179826771010082	0.0126412680363026	ITGB1/HIF1A/HBEGF/IFNGR2/NCF1/PARK7/AREG	7
BP	GO:0007566	embryo implantation	8/821	57/18800	0.00317144514892736	0.0180991694064471	0.0127231585384202	VEGFA/TIMP1/IL1B/PTGS2/RPL29/ARHGDIB/VMP1/CALR	8
BP	GO:0046456	icosanoid biosynthetic process	8/821	57/18800	0.00317144514892736	0.0180991694064471	0.0127231585384202	CD74/ALOX5AP/ALOX5/IL1B/PTGS2/ANXA1/LTA4H/PTGES3	8
BP	GO:0050850	positive regulation of calcium-mediated signaling	6/821	34/18800	0.00321164919298955	0.0182884601909668	0.0128562241287366	CD3E/CCL4/PLCG2/CLEC7A/CCL3/HINT1	6
BP	GO:0070670	response to interleukin-4	6/821	34/18800	0.00321164919298955	0.0182884601909668	0.0128562241287366	TCF7/RPL3/TUBA1B/HSP90AB1/XBP1/NFIL3	6
BP	GO:0010959	regulation of metal ion transport	30/821	403/18800	0.00325061148072892	0.0184900755889603	0.012997953542659	CD63/LYN/HES1/LGALS3/ITGB1/CCL4/CCL5/PLCG2/FYN/PDE4D/ACTN4/ATP2B4/GSTO1/CCL3/PTGS2/PRNP/YWHAH/CYBA/ATP1B3/ATP2B1/TSPO/CALM3/VMP1/DIAPH1/BEST1/PDE4B/CALM1/ARRB2/TSPAN13/CXCR4	30
BP	GO:0032535	regulation of cellular component size	27/821	351/18800	0.00326655335382808	0.0185604490563412	0.0130474239223366	IL7R/VEGFA/PLEK/GSN/DSTN/CAPG/HSP90AB1/COTL1/EVL/ARHGAP18/GRB2/RTN4/RAC1/ARPC5/SPTBN1/SWAP70/TMSB10/TMSB4X/PFN1/MACF1/PPP1R15A/PTEN/PICALM/CDC42EP3/VASP/HCLS1/FCHSD2	27
BP	GO:0007519	skeletal muscle tissue development	15/821	155/18800	0.00327784709728615	0.0186042871820859	0.0130782407742789	MEF2C/CITED2/ATF3/YBX3/FOS/NR4A1/EGR1/GPCPD1/CFLAR/VAMP5/RIPOR2/MYL6/FLOT1/ZBTB18/FLNB	15
BP	GO:0002755	MyD88-dependent toll-like receptor signaling pathway	5/821	24/18800	0.00333586228592878	0.0187880115388687	0.013207393337373	TLR2/TLR1/HSPD1/MYD88/IRF7	5
BP	GO:0035458	cellular response to interferon-beta	5/821	24/18800	0.00333586228592878	0.0187880115388687	0.013207393337373	IFITM2/PYHIN1/IFI16/MNDA/STAT1	5
BP	GO:0035994	response to muscle stretch	5/821	24/18800	0.00333586228592878	0.0187880115388687	0.013207393337373	GSN/FOS/JUN/NFKB1/NFKBIA	5
BP	GO:0051043	regulation of membrane protein ectodomain proteolysis	5/821	24/18800	0.00333586228592878	0.0187880115388687	0.013207393337373	TIMP1/TIMP2/IL1B/ADAM8/TNFRSF1B	5
BP	GO:0090023	positive regulation of neutrophil chemotaxis	5/821	24/18800	0.00333586228592878	0.0187880115388687	0.013207393337373	CD74/CXCL8/C5AR1/RAC1/RIPOR2	5
BP	GO:2000737	negative regulation of stem cell differentiation	5/821	24/18800	0.00333586228592878	0.0187880115388687	0.013207393337373	LBH/HES1/ZFP36L2/STAT3/NFE2L2	5
BP	GO:0010755	regulation of plasminogen activation	4/821	15/18800	0.00334996858944629	0.0187880115388687	0.013207393337373	ANXA2/CTSZ/S100A10/ENO1	4
BP	GO:0048291	isotype switching to IgG isotypes	4/821	15/18800	0.00334996858944629	0.0187880115388687	0.013207393337373	PTPRC/CD40/HSPD1/SLC15A4	4
BP	GO:0071639	positive regulation of monocyte chemotactic protein-1 production	4/821	15/18800	0.00334996858944629	0.0187880115388687	0.013207393337373	CLEC7A/IL1B/LGALS9/MCOLN2	4
BP	GO:2001028	positive regulation of endothelial cell chemotaxis	4/821	15/18800	0.00334996858944629	0.0187880115388687	0.013207393337373	VEGFA/HSPB1/LGMN/TMSB4X	4
BP	GO:2001279	regulation of unsaturated fatty acid biosynthetic process	4/821	15/18800	0.00334996858944629	0.0187880115388687	0.013207393337373	CD74/IL1B/PTGS2/ANXA1	4
BP	GO:0060402	calcium ion transport into cytosol	16/821	171/18800	0.00341335610332446	0.0191228861866206	0.0134427998987552	LYN/PLCG2/PTPRC/FYN/PDE4D/DDIT3/ATP2B4/GSTO1/CCL3/PRNP/CYBA/LCK/CALM3/DIAPH1/CALM1/MCOLN2	16
BP	GO:0097305	response to alcohol	20/821	235/18800	0.00348671505084547	0.0195128434330954	0.0137169278301915	CYBB/SOD2/FOS/KLF2/FYN/SGK1/CD14/S100A8/CCL3/CYBA/RGS2/ACTR2/ATP2B1/RPL27/ST6GAL1/TSPO/PTGER4/CALM3/POLB/TGFBR1	20
BP	GO:0046328	regulation of JNK cascade	14/821	141/18800	0.003505809940276	0.0195986084725752	0.0137772180109092	GADD45B/GSTP1/APP/SDCBP/PTPN22/IL1B/RIPK2/NCF1/DNAJA1/RASGRP1/GADD45A/MYD88/RASSF2/TRAF4	14
BP	GO:0002090	regulation of receptor internalization	8/821	58/18800	0.00354114960649388	0.0197536875581134	0.0138862338307508	CD63/ANXA2/VEGFA/SDCBP/PLCG2/AHI1/FLOT1/ARRB2	8
BP	GO:0071357	cellular response to type I interferon	8/821	58/18800	0.00354114960649388	0.0197536875581134	0.0138862338307508	IFITM3/IFITM2/HSP90AB1/SAMHD1/STAT1/ISG15/MYD88/IRF7	8
BP	GO:0010921	regulation of phosphatase activity	10/821	84/18800	0.00355008684462471	0.0197611365152076	0.013891470218119	MEF2C/PLEK/LGALS3/HSP90B1/PTPRC/ITGA1/HSP90AB1/CALM3/CALM1/PPP1R15A	10
BP	GO:0071277	cellular response to calcium ion	10/821	84/18800	0.00355008684462471	0.0197611365152076	0.013891470218119	MEF2C/JUNB/PPIF/PLCG2/FOS/ALOX5AP/JUN/LGMN/JUND/IQGAP1	10
BP	GO:0010506	regulation of autophagy	26/821	336/18800	0.00355934175396948	0.0197914628651201	0.0139127887078886	PSAP/HIF1A/HSPB1/PTPN22/IFI16/DDIT3/ATP6V1B2/ABL2/RIPK2/ATP6V1A/ATP6V0B/CTSA/ATP6V0D1/BNIP3L/MCL1/PIM2/STAT3/GAPDH/TSPO/LRRK2/EEF1A1/C9orf72/PARK7/SEC22B/RUBCN/ERN1	26
BP	GO:0035307	positive regulation of protein dephosphorylation	7/821	46/18800	0.00357145094726471	0.0198164071236171	0.0139303237531911	PTPRC/ITGA1/HSP90AB1/CALM3/PPIA/CALM1/PPP1R15A	7
BP	GO:0042269	regulation of natural killer cell mediated cytotoxicity	7/821	46/18800	0.00357145094726471	0.0198164071236171	0.0139303237531911	SH2D1A/LGALS9/LAMP1/SERPINB9/RASGRP1/HLA-A/ARRB2	7
BP	GO:0071560	cellular response to transforming growth factor beta stimulus	21/821	252/18800	0.00358899763144322	0.0198925359124449	0.0139838399465502	MEF2C/ZEB2/CITED2/SDCBP/FOS/FYN/HSP90AB1/LDLRAD4/JUN/HSPA1A/SPI1/LIMS1/ZMIZ1/CFLAR/ZFP36L2/STAT3/ARRB2/ZFP36L1/USP15/PMEPA1/TGFBR1	21
BP	GO:0006816	calcium ion transport	31/821	424/18800	0.00366430412190725	0.0202883036526047	0.0142620524760518	LYN/ANXA2/HES1/LGALS3/CCL4/CCL5/PLCG2/PTPRC/FYN/PDE4D/DDIT3/ATP2B4/GSTO1/CCL3/PTGS2/PRNP/CYBA/ATP2B1/LCK/TSPO/CALM3/VMP1/DIAPH1/BEST1/PDE4B/CALM1/ARRB2/TSPAN13/MCOLN2/PRKCB/CXCR4	31
BP	GO:1905898	positive regulation of response to endoplasmic reticulum stress	6/821	35/18800	0.0037354518251512	0.0206495791068879	0.0145160179911349	PIK3R1/DDIT3/HERPUD1/XBP1/NFE2L2/ERN1	6
BP	GO:0010212	response to ionizing radiation	14/821	142/18800	0.00373749835344903	0.0206495791068879	0.0145160179911349	RPL26/SOD2/PTPRC/EGR1/IFI16/GRB2/ANXA1/CYBA/CDKN1A/GADD45A/NABP1/DCUN1D3/POLB/TMEM109	14
BP	GO:0032869	cellular response to insulin stimulus	18/821	205/18800	0.0039120624833894	0.0215910964449485	0.015177875675861	RAB31/PIK3R1/IL1B/RHOQ/PTPRE/GRB2/CFLAR/STAT1/ATP2B1/INSIG1/PDE3B/XBP1/PKM/SORL1/ZFP36L1/SOCS3/APRT/PRKCB	18
BP	GO:0002886	regulation of myeloid leukocyte mediated immunity	8/821	59/18800	0.00394335939717393	0.0216947359850871	0.0152507310799085	LYN/TYROBP/SPI1/ITGB2/LGALS9/STX4/VAMP8/FGR	8
BP	GO:0043666	regulation of phosphoprotein phosphatase activity	8/821	59/18800	0.00394335939717393	0.0216947359850871	0.0152507310799085	LGALS3/HSP90B1/PTPRC/ITGA1/HSP90AB1/CALM3/CALM1/PPP1R15A	8
BP	GO:0071384	cellular response to corticosteroid stimulus	8/821	59/18800	0.00394335939717393	0.0216947359850871	0.0152507310799085	DDIT4/SGK1/CFLAR/ANXA1/ZFP36L2/ATP2B1/ZFP36/ZFP36L1	8
BP	GO:1903036	positive regulation of response to wounding	9/821	72/18800	0.00400324195288444	0.0220009037135795	0.0154659575613829	GRN/ITGB1/CLEC7A/HBEGF/ANXA1/XBP1/SCARF1/NFE2L2/CXCR4	9
BP	GO:0033081	regulation of T cell differentiation in thymus	5/821	25/18800	0.00402212832719975	0.0220580645285986	0.0155061398534727	IL7R/ADAM8/CAMK4/RASGRP1/EGR3	5
BP	GO:0043302	positive regulation of leukocyte degranulation	5/821	25/18800	0.00402212832719975	0.0220580645285986	0.0155061398534727	ITGB2/STX4/VAMP8/LAMP1/FGR	5
BP	GO:0002673	regulation of acute inflammatory response	7/821	47/18800	0.00404155703215603	0.0220946950685375	0.015531889994627	GSTP1/ALOX5AP/IL1B/ADAM8/PTGS2/OSM/PARK7	7
BP	GO:0060711	labyrinthine layer development	7/821	47/18800	0.00404155703215603	0.0220946950685375	0.015531889994627	JUNB/HES1/RBPJ/GRB2/ADM/ZFP36L1/SOCS3	7
BP	GO:0070849	response to epidermal growth factor	7/821	47/18800	0.00404155703215603	0.0220946950685375	0.015531889994627	PTPN12/CFLAR/ZFP36L2/IQGAP1/EEF1A1/ZFP36/ZFP36L1	7
BP	GO:0060401	cytosolic calcium ion transport	17/821	190/18800	0.00410823663757268	0.0224356326457357	0.0157715586086381	LYN/PLCG2/PTPRC/FYN/PDE4D/DDIT3/ATP2B4/GSTO1/CCL3/PRNP/CYBA/ATP2B1/LCK/CALM3/DIAPH1/CALM1/MCOLN2	17
BP	GO:0050657	nucleic acid transport	15/821	159/18800	0.00416918231028355	0.0227207325274257	0.0159719750428164	QKI/SRSF7/NPM1/SRSF3/FLOT1/HNRNPA1/YBX1/ZFP36/ZFP36L1/EIF5A/SSB/MRPL18/MX2/FYTTD1/RANBP2	15
BP	GO:0050658	RNA transport	15/821	159/18800	0.00416918231028355	0.0227207325274257	0.0159719750428164	QKI/SRSF7/NPM1/SRSF3/FLOT1/HNRNPA1/YBX1/ZFP36/ZFP36L1/EIF5A/SSB/MRPL18/MX2/FYTTD1/RANBP2	15
BP	GO:0071214	cellular response to abiotic stimulus	25/821	323/18800	0.00419556608744548	0.0228166821010764	0.0160394246373164	RPL26/TIMP1/YBX3/PIK3R1/EGR1/IFI16/IL1B/PTGS2/GRB2/CYBA/NFKB1/CDKN1A/NPM1/GADD45A/CD40/TSPO/PTGER4/TNFRSF1A/CARD16/PTEN/ZFP36L1/MYD88/CASP1/N4BP1/TMEM109	25
BP	GO:0104004	cellular response to environmental stimulus	25/821	323/18800	0.00419556608744548	0.0228166821010764	0.0160394246373164	RPL26/TIMP1/YBX3/PIK3R1/EGR1/IFI16/IL1B/PTGS2/GRB2/CYBA/NFKB1/CDKN1A/NPM1/GADD45A/CD40/TSPO/PTGER4/TNFRSF1A/CARD16/PTEN/ZFP36L1/MYD88/CASP1/N4BP1/TMEM109	25
BP	GO:0010324	membrane invagination	14/821	144/18800	0.00423830103903499	0.0230057101167003	0.0161723055091938	TRBC2/RAB31/GSN/TRBC1/PLCG2/IGKC/CLEC7A/AIF1/ABCA1/ITGB2/RAC1/RHOH/IGHG4/MYH9	14
BP	GO:0098869	cellular oxidant detoxification	11/821	100/18800	0.00423917489744161	0.0230057101167003	0.0161723055091938	GSTP1/S100A9/SOD2/ALOX5AP/GSTO1/PTGS2/PRDX1/PRDX4/TXN/NFE2L2/PARK7	11
BP	GO:0001780	neutrophil homeostasis	4/821	16/18800	0.00431389671835947	0.0231933288921933	0.0163041957286715	ANXA1/HCAR2/PDE4B/SH2B3	4
BP	GO:0006089	lactate metabolic process	4/821	16/18800	0.00431389671835947	0.0231933288921933	0.0163041957286715	HIF1A/LDHB/LDHA/PARK7	4
BP	GO:0006878	cellular copper ion homeostasis	4/821	16/18800	0.00431389671835947	0.0231933288921933	0.0163041957286715	APP/PRNP/ATOX1/MT2A	4
BP	GO:0035751	regulation of lysosomal lumen pH	4/821	16/18800	0.00431389671835947	0.0231933288921933	0.0163041957286715	GRN/PPT1/ATP6AP2/LRRK2	4
BP	GO:0045342	MHC class II biosynthetic process	4/821	16/18800	0.00431389671835947	0.0231933288921933	0.0163041957286715	SLC11A1/SPI1/XBP1/CIITA	4
BP	GO:0051014	actin filament severing	4/821	16/18800	0.00431389671835947	0.0231933288921933	0.0163041957286715	GSN/DSTN/CAPG/MYH9	4
BP	GO:0051238	sequestering of metal ion	4/821	16/18800	0.00431389671835947	0.0231933288921933	0.0163041957286715	S100A9/FTH1/FTL/S100A8	4
BP	GO:1901163	regulation of trophoblast cell migration	4/821	16/18800	0.00431389671835947	0.0231933288921933	0.0163041957286715	VEGFA/TIMP1/ARHGDIB/CALR	4
BP	GO:1904683	regulation of metalloendopeptidase activity	4/821	16/18800	0.00431389671835947	0.0231933288921933	0.0163041957286715	STAT3/SORL1/PICALM/MBP	4
BP	GO:0032435	negative regulation of proteasomal ubiquitin-dependent protein catabolic process	6/821	36/18800	0.00432001351563093	0.0232022213509971	0.0163104468532738	SDCBP/HSP90AB1/RPL11/NOP53/PARK7/N4BP1	6
BP	GO:0043523	regulation of neuron apoptotic process	18/821	207/18800	0.00433119146904071	0.0232382502038624	0.0163357740269506	MEF2C/GRN/TYROBP/HIF1A/SOD2/CEBPB/ITGA1/HSP90AB1/JUN/DDIT3/LGMN/PPT1/CCL3/ADAM8/PRNP/MCL1/ARRB2/PARK7	18
BP	GO:0006893	Golgi to plasma membrane transport	8/821	60/18800	0.00437991582683597	0.0234512691902371	0.0164855198122115	RAB31/KRT18/ACSL3/VAMP5/SPTBN1/MACF1/RACK1/GGA2	8
BP	GO:0016447	somatic recombination of immunoglobulin gene segments	8/821	60/18800	0.00437991582683597	0.0234512691902371	0.0164855198122115	PTPRC/CD40/SWAP70/BCL6/NBN/HSPD1/SLC15A4/POLB	8
BP	GO:0045123	cellular extravasation	9/821	73/18800	0.00439366937434085	0.0234765540361748	0.0165032942799929	ITGB1/ICAM1/ITGA1/SPN/ADAM8/RIPOR2/PTGER4/SELL/JAML	9
BP	GO:0048662	negative regulation of smooth muscle cell proliferation	9/821	73/18800	0.00439366937434085	0.0234765540361748	0.0165032942799929	MEF2C/TPM1/SOD2/TNFAIP3/AIF1/GNA13/CDKN1A/TRIB1/PTEN	9
BP	GO:0033157	regulation of intracellular protein transport	19/821	224/18800	0.00450148282644576	0.0240032915022477	0.016873574492221	FYN/LCP1/HSP90AB1/PIK3R1/IL1B/ITGB2/PTGS2/PRNP/BNIP3L/CD81/TOMM7/INSIG1/TXN/LRRK2/SORL1/ANP32B/PARK7/HCLS1/EDEM1	19
BP	GO:0046777	protein autophosphorylation	19/821	224/18800	0.00450148282644576	0.0240032915022477	0.016873574492221	LYN/VEGFA/PTPRC/FYN/JUN/PRKX/CAMK4/AAK1/PIM2/CALM3/LRRK2/FGR/NBN/CALM1/RASSF2/ERN1/MAPKAPK2/MOB1B/RAP2B	19
BP	GO:0031333	negative regulation of protein-containing complex assembly	14/821	145/18800	0.00450837086054781	0.0240153894508074	0.0168820789773749	GSN/STMN1/CAPG/LDLRAD4/RPL13A/NOP53/SPTBN1/TMSB10/TMSB4X/PFN1/PTGER4/SORL1/PARK7/PMEPA1	14
BP	GO:0035303	regulation of dephosphorylation	13/821	130/18800	0.00452535049747625	0.0240811640085763	0.016928316465267	MEF2C/PLEK/LGALS3/HSP90B1/PTPRC/ITGA1/HSP90AB1/SWAP70/CALM3/IQGAP1/PPIA/CALM1/PPP1R15A	13
BP	GO:0032527	protein exit from endoplasmic reticulum	7/821	48/18800	0.00455706733577272	0.0242251462972213	0.0170295315787352	HSP90B1/CD81/INSIG1/HERPUD1/SORL1/SEC61B/EDEM1	7
BP	GO:1904029	regulation of cyclin-dependent protein kinase activity	11/821	101/18800	0.00457474159161585	0.0242866287302496	0.0170727518351559	HEXIM1/TNFAIP3/HSP90AB1/CDKN1A/GADD45A/CCND2/ACTB/RGCC/PTEN/CCNL1/CKS2	11
BP	GO:0001892	embryonic placenta development	10/821	87/18800	0.00457797579450752	0.0242866287302496	0.0170727518351559	JUNB/CITED2/HES1/HIF1A/CEBPB/RBPJ/GRB2/ADM/ZFP36L1/SOCS3	10
BP	GO:1901215	negative regulation of neuron death	18/821	209/18800	0.00478663146731488	0.0253285363754197	0.0178051808132044	MEF2C/GRN/HIF1A/SOD2/CEBPB/HSP90AB1/JUN/LGMN/PPT1/ADAM8/TNFRSF1B/AP2B1/LRRK2/SORL1/RACK1/ARRB2/PARK7/NR4A3	18
BP	GO:0001783	B cell apoptotic process	5/821	26/18800	0.00480360393655777	0.0253285363754197	0.0178051808132044	CD74/LYN/FOXP1/BCL6/PTEN	5
BP	GO:0002726	positive regulation of T cell cytokine production	5/821	26/18800	0.00480360393655777	0.0253285363754197	0.0178051808132044	CD55/IL1B/CD81/HLA-A/MALT1	5
BP	GO:0031664	regulation of lipopolysaccharide-mediated signaling pathway	5/821	26/18800	0.00480360393655777	0.0253285363754197	0.0178051808132044	TNFAIP3/CD55/LY96/TRIB1/CARD16	5
BP	GO:0034143	regulation of toll-like receptor 4 signaling pathway	5/821	26/18800	0.00480360393655777	0.0253285363754197	0.0178051808132044	LYN/PTPN22/TNFAIP3/NINJ1/PELI1	5
BP	GO:0036296	response to increased oxygen levels	5/821	26/18800	0.00480360393655777	0.0253285363754197	0.0178051808132044	SOD2/ATP6AP1/ATP6V1A/ATP6V0D1/POLB	5
BP	GO:0035924	cellular response to vascular endothelial growth factor stimulus	9/821	74/18800	0.00481313697122367	0.0253530892739533	0.0178224407445087	CD63/VEGFA/HSPB1/NR4A1/ATP2B4/ANXA1/EGR3/ERN1/MAPKAPK2	9
BP	GO:1902106	negative regulation of leukocyte differentiation	11/821	102/18800	0.00493105036278502	0.0259479057045742	0.0182405783716062	CD74/LYN/ID2/RUNX3/PIK3R1/LILRB3/CCL3/ANXA1/TNFAIP6/TRIB1/BCL6	11
BP	GO:0009743	response to carbohydrate	19/821	226/18800	0.00495137542308034	0.0260285144839178	0.0182972438602895	HLA-DRB1/LYN/ICAM1/GLUL/HIF1A/SOD2/EGR1/CLEC7A/IL1B/PTGS2/STX4/CYBA/XBP1/RACK1/ZFP36L1/SOX4/ERN1/CCDC186/PRKCB	19
BP	GO:0051236	establishment of RNA localization	15/821	162/18800	0.00495986603955676	0.0260468116562178	0.0183101062087624	QKI/SRSF7/NPM1/SRSF3/FLOT1/HNRNPA1/YBX1/ZFP36/ZFP36L1/EIF5A/SSB/MRPL18/MX2/FYTTD1/RANBP2	15
BP	GO:0045454	cell redox homeostasis	6/821	37/18800	0.00496937419972596	0.0260704101557773	0.0183266952269887	DDIT3/SLC11A1/PRDX1/PRDX4/TXN/NFE2L2	6
BP	GO:0017038	protein import	18/821	210/18800	0.00502868227769713	0.0263549588324067	0.0185267241809894	LMNA/HSP90AA1/HSP90AB1/PIK3R1/CBLB/LAMP2/PTGS2/CDKN1A/TOMM7/NFKBIA/STAT3/SQSTM1/LRRK2/RPL23/HSPA8/HSPD1/HCLS1/RANBP2	18
BP	GO:0001890	placenta development	14/821	147/18800	0.00509030275764881	0.0266510413263003	0.0187348610532217	RPS6/JUNB/CITED2/HES1/CTSB/HIF1A/CEBPB/RBPJ/HSP90AB1/PTGS2/GRB2/ADM/ZFP36L1/SOCS3	14
BP	GO:0032411	positive regulation of transporter activity	12/821	117/18800	0.00510740576608263	0.0267136846859795	0.018778897405315	CTSS/PLCG2/ACTN4/SGK1/IFNGR2/GSTO1/ATP1B3/TMSB4X/CALM3/VMP1/CALM1/PARK7	12
BP	GO:0097300	programmed necrotic cell death	7/821	49/18800	0.00512064752996313	0.0267560266414858	0.0188086624956699	YBX3/ASAH1/PPIF/BIRC3/CFLAR/PELI1/IPMK	7
BP	GO:0030336	negative regulation of cell migration	26/821	346/18800	0.00521955496054635	0.0272454480320085	0.0191527106563273	CD74/MEF2C/CITED2/KLF4/TIMP1/TPM1/DUSP1/LDLRAD4/EVL/ATP2B4/AIF1/CORO1C/GNA13/RAC1/RIPOR2/GADD45A/STAT3/ARHGDIB/PTGER4/RGCC/TNFAIP6/TRIB1/PTEN/CALR/NFE2L2/RAP2B	26
BP	GO:0002534	cytokine production involved in inflammatory response	9/821	75/18800	0.00526305536961105	0.0273900148814894	0.0192543366980555	HIF1A/CLEC7A/ALOX5/PLD3/GBP5/CD6/STAT3/IL1R2/MYD88	9
BP	GO:0043536	positive regulation of blood vessel endothelial cell migration	9/821	75/18800	0.00526305536961105	0.0273900148814894	0.0192543366980555	VEGFA/HIF1A/HSPB1/ETS1/PTGS2/ANXA1/CD40/TMSB4X/NFE2L2	9
BP	GO:1900015	regulation of cytokine production involved in inflammatory response	9/821	75/18800	0.00526305536961105	0.0273900148814894	0.0192543366980555	HIF1A/CLEC7A/ALOX5/PLD3/GBP5/CD6/STAT3/IL1R2/MYD88	9
BP	GO:0070098	chemokine-mediated signaling pathway	10/821	89/18800	0.00538406269162792	0.0279917419337736	0.019677332279297	CXCL2/HIF1A/CCL4/CXCL8/CCL5/CCL3/CCL3L1/CXCL1/SH2B3/CXCR4	10
BP	GO:0002295	T-helper cell lineage commitment	4/821	17/18800	0.00544866913954823	0.0280194172665789	0.0196967871857062	SPN/IL6R/STAT3/IRF4	4
BP	GO:0002544	chronic inflammatory response	4/821	17/18800	0.00544866913954823	0.0280194172665789	0.0196967871857062	S100A9/CCL5/TNFAIP3/S100A8	4
BP	GO:0016045	detection of bacterium	4/821	17/18800	0.00544866913954823	0.0280194172665789	0.0196967871857062	HLA-DRB1/TLR2/HLA-A/TLR1	4
BP	GO:0051770	positive regulation of nitric-oxide synthase biosynthetic process	4/821	17/18800	0.00544866913954823	0.0280194172665789	0.0196967871857062	NAMPT/TLR2/STAT1/LRRK2	4
BP	GO:0055119	relaxation of cardiac muscle	4/821	17/18800	0.00544866913954823	0.0280194172665789	0.0196967871857062	GSN/PDE4D/RGS2/PDE4B	4
BP	GO:0060252	positive regulation of glial cell proliferation	4/821	17/18800	0.00544866913954823	0.0280194172665789	0.0196967871857062	LYN/IL1B/PRKCH/TSPO	4
BP	GO:0061450	trophoblast cell migration	4/821	17/18800	0.00544866913954823	0.0280194172665789	0.0196967871857062	VEGFA/TIMP1/ARHGDIB/CALR	4
BP	GO:0090083	regulation of inclusion body assembly	4/821	17/18800	0.00544866913954823	0.0280194172665789	0.0196967871857062	HSPA1B/DNAJB1/HSPA1A/SORL1	4
BP	GO:0090594	inflammatory response to wounding	4/821	17/18800	0.00544866913954823	0.0280194172665789	0.0196967871857062	GRN/TIMP1/HIF1A/ALOX5	4
BP	GO:0090713	immunological memory process	4/821	17/18800	0.00544866913954823	0.0280194172665789	0.0196967871857062	HLA-DRA/HLA-DRB1/CD81/BCL6	4
BP	GO:2001267	regulation of cysteine-type endopeptidase activity involved in apoptotic signaling pathway	4/821	17/18800	0.00544866913954823	0.0280194172665789	0.0196967871857062	GSN/PLAUR/LGALS9/PARK7	4
BP	GO:1904019	epithelial cell apoptotic process	12/821	118/18800	0.00546633270930467	0.0280824740668725	0.0197411141738151	GSN/ICAM1/KRT18/TNFAIP3/CFLAR/CD40/RGCC/ARRB2/ZFP36/ZFP36L1/NFE2L2/BID	12
BP	GO:0002092	positive regulation of receptor internalization	5/821	27/18800	0.00568702398026943	0.0290754679085798	0.0204391582548444	CD63/VEGFA/PLCG2/AHI1/ARRB2	5
BP	GO:0002220	innate immune response activating cell surface receptor signaling pathway	5/821	27/18800	0.00568702398026943	0.0290754679085798	0.0204391582548444	LYN/TYROBP/PLCG2/FYN/CLEC7A	5
BP	GO:0071624	positive regulation of granulocyte chemotaxis	5/821	27/18800	0.00568702398026943	0.0290754679085798	0.0204391582548444	CD74/CXCL8/C5AR1/RAC1/RIPOR2	5
BP	GO:0002369	T cell cytokine production	6/821	38/18800	0.00568758431679663	0.0290754679085798	0.0204391582548444	CD55/IL1B/CD81/HLA-A/TNFRSF1B/MALT1	6
BP	GO:0002724	regulation of T cell cytokine production	6/821	38/18800	0.00568758431679663	0.0290754679085798	0.0204391582548444	CD55/IL1B/CD81/HLA-A/TNFRSF1B/MALT1	6
BP	GO:0006892	post-Golgi vesicle-mediated transport	11/821	104/18800	0.00570940408198306	0.0291583416721315	0.0204974159576519	RAB31/KRT18/LAPTM5/ACSL3/VAMP5/LAMP1/SPTBN1/MACF1/SORL1/RACK1/GGA2	11
BP	GO:0006692	prostanoid metabolic process	7/821	50/18800	0.00573498742776265	0.0291743636369257	0.0205086789053372	CD74/GSTP1/IL1B/PTGS2/ANXA1/TNFRSF1A/PTGES3	7
BP	GO:0006693	prostaglandin metabolic process	7/821	50/18800	0.00573498742776265	0.0291743636369257	0.0205086789053372	CD74/GSTP1/IL1B/PTGS2/ANXA1/TNFRSF1A/PTGES3	7
BP	GO:0043303	mast cell degranulation	7/821	50/18800	0.00573498742776265	0.0291743636369257	0.0205086789053372	LYN/LGALS9/VAMP8/RASGRP1/LAT/FGR/NR4A3	7
BP	GO:2001238	positive regulation of extrinsic apoptotic signaling pathway	7/821	50/18800	0.00573498742776265	0.0291743636369257	0.0205086789053372	ATF3/G0S2/PTPRC/PEA15/PTEN/ITM2C/BID	7
BP	GO:0030968	endoplasmic reticulum unfolded protein response	9/821	76/18800	0.00574485527816454	0.0291959947127834	0.0205238848853087	ATF3/PIK3R1/DDIT3/HERPUD1/XBP1/RACK1/PPP1R15A/NFE2L2/ERN1	9
BP	GO:0061097	regulation of protein tyrosine kinase activity	10/821	90/18800	0.00582664579920011	0.0295827456152748	0.0207957588556978	APP/CCL5/PTPRC/CBLB/HBEGF/PRNP/NCF1/RACK1/RAP2B/AREG	10
BP	GO:0010720	positive regulation of cell development	23/821	297/18800	0.00583575705642139	0.0295893362381547	0.0208003918605548	LYN/VEGFA/HES1/TYROBP/ID2/HIF1A/S100A10/PREX1/CLEC7A/TLR2/PLXNC1/IL1B/LIMS1/RAC1/ACTR2/PRKCH/TNFRSF1B/TSPO/MACF1/TRIB1/DOCK5/CALR/CXCR4	23
BP	GO:0051928	positive regulation of calcium ion transport	12/821	119/18800	0.00584501794894881	0.0295893362381547	0.0208003918605548	LGALS3/CCL4/CCL5/PLCG2/GSTO1/CCL3/ATP2B1/TSPO/CALM3/VMP1/CALM1/ARRB2	12
BP	GO:0071774	response to fibroblast growth factor	12/821	119/18800	0.00584501794894881	0.0295893362381547	0.0208003918605548	CXCL8/CCL5/NR4A1/CD44/ZFP36L2/IER2/IQGAP1/EGR3/ZFP36/ZFP36L1/SULF2/RUNX2	12
BP	GO:2000401	regulation of lymphocyte migration	8/821	63/18800	0.00591450354381718	0.0299119687979626	0.0210271926112362	APP/CCL4/CCL5/SPN/AIF1/CCL3/ADAM8/RIPOR2	8
BP	GO:0043535	regulation of blood vessel endothelial cell migration	14/821	150/18800	0.0060753000374602	0.0306953205974301	0.0215778647947029	MEF2C/VEGFA/KLF4/HIF1A/HSPB1/ETS1/ATP2B4/PTGS2/ANXA1/GADD45A/CD40/TMSB4X/RGCC/NFE2L2	14
BP	GO:1903034	regulation of response to wounding	15/821	166/18800	0.00619887461598331	0.031289270998541	0.0219953936297333	GRN/ITGB1/KLF4/TNFAIP3/CLEC7A/ALOX5/HBEGF/PLAU/ANXA1/XBP1/SCARF1/PTEN/NFE2L2/SH2B3/CXCR4	15
BP	GO:0035304	regulation of protein dephosphorylation	10/821	91/18800	0.00629708911783156	0.0317541865408402	0.022322214934005	LGALS3/HSP90B1/PTPRC/ITGA1/HSP90AB1/SWAP70/CALM3/PPIA/CALM1/PPP1R15A	10
BP	GO:0051056	regulation of small GTPase mediated signal transduction	23/821	299/18800	0.00631558372015376	0.0318165889157746	0.0223660818812463	ITGB1/STMN1/AKAP13/PREX1/GPR65/ABCA1/FGD4/ABL2/GNA13/ARHGAP18/RAC1/RIPOR2/RASGRP1/RALGPS2/SWAP70/SQSTM1/ARHGDIB/BCL6/TAGAP/FLOT1/ARHGAP26/CYTH4/CD2AP	23
BP	GO:0051271	negative regulation of cellular component movement	27/821	369/18800	0.00634814362894478	0.0319496599485808	0.0224596267179867	CD74/MEF2C/CITED2/KLF4/TIMP1/TPM1/DUSP1/LDLRAD4/EVL/ATP2B4/AIF1/CORO1C/GNA13/RAC1/RIPOR2/GADD45A/STAT3/ACTN1/ARHGDIB/PTGER4/RGCC/TNFAIP6/TRIB1/PTEN/CALR/NFE2L2/RAP2B	27
BP	GO:0032692	negative regulation of interleukin-1 production	7/821	51/18800	0.00640279351303127	0.0321624381393716	0.02260920323137	GSTP1/TNFAIP3/ACP5/IL1R2/ARRB2/CARD16/SERPINB1	7
BP	GO:0071622	regulation of granulocyte chemotaxis	7/821	51/18800	0.00640279351303127	0.0321624381393716	0.02260920323137	CD74/CXCL8/CCL5/C5AR1/RAC1/RIPOR2/TNFAIP6	7
BP	GO:0060537	muscle tissue development	29/821	405/18800	0.00643649844897828	0.0323005361353649	0.0227062818683729	MEF2C/CITED2/VEGFA/ATF3/ITGB1/LMNA/YBX3/ID2/TPM1/FOS/RBPJ/AKAP13/NR4A1/EGR1/GPCPD1/CFLAR/VAMP5/RGS2/RIPOR2/MYL6/LY6E/FLOT1/KDM6B/ARRB2/PTEN/CALR/ZBTB18/FLNB/TGFBR1	29
BP	GO:0014912	negative regulation of smooth muscle cell migration	6/821	39/18800	0.00647868891070589	0.0324496181568015	0.0228110819368937	MEF2C/TPM1/AIF1/GNA13/TRIB1/NFE2L2	6
BP	GO:1901031	regulation of response to reactive oxygen species	6/821	39/18800	0.00647868891070589	0.0324496181568015	0.0228110819368937	TXN/LRRK2/RACK1/NFE2L2/PARK7/NR4A3	6
BP	GO:0031032	actomyosin structure organization	17/821	199/18800	0.00650580816520238	0.032499495647965	0.0228461442766796	ITGB1/PHACTR1/STMN1/TPM1/S100A10/PIK3R1/AKAP13/EVL/GPR65/CCDC88A/RAC1/CFLAR/PFN1/PTGER4/MYH9/RGCC/TGFBR1	17
BP	GO:0048247	lymphocyte chemotaxis	8/821	64/18800	0.00650740045576679	0.032499495647965	0.0228461442766796	CCL4/CCL5/CKLF/GPR183/CXCL16/CCL3/ADAM8/CCL3L1	8
BP	GO:0048857	neural nucleus development	8/821	64/18800	0.00650740045576679	0.032499495647965	0.0228461442766796	BASP1/GNB4/YWHAH/ACTB/CALM3/CALM1/DYNLL1/MBP	8
BP	GO:0051047	positive regulation of secretion	23/821	300/18800	0.00656742082266165	0.03276777433495	0.0230347359291658	HLA-DRB1/GLUL/HIF1A/SDCBP/RAB27A/TLR2/S100A8/IL1B/ITGB2/ADAM8/RAB7A/ACSL3/STX4/VAMP8/CYBA/LAMP1/RGCC/XBP1/HCAR2/FGR/PPIA/SOX4/CD2AP	23
BP	GO:0006090	pyruvate metabolic process	11/821	106/18800	0.00658138881632027	0.0327745598238018	0.0230395059187981	DDIT4/HIF1A/APP/LDHB/STAT3/GAPDH/LDHA/ENO1/PGK1/PKM/NR4A3	11
BP	GO:1903707	negative regulation of hemopoiesis	11/821	106/18800	0.00658138881632027	0.0327745598238018	0.0230395059187981	CD74/LYN/ID2/RUNX3/PIK3R1/LILRB3/CCL3/ANXA1/TNFAIP6/TRIB1/BCL6	11
BP	GO:0006690	icosanoid metabolic process	12/821	121/18800	0.00666464072920634	0.0330077433516162	0.0232034267555119	CD74/GSTP1/ALOX5AP/TLR2/ALOX5/IL1B/PTGS2/ANXA1/LTA4H/TNFRSF1A/PTGES3/MAPKAPK2	12
BP	GO:0000470	maturation of LSU-rRNA	5/821	28/18800	0.00667900480975191	0.0330077433516162	0.0232034267555119	RPL7/RPL10A/RPL7A/RPL35/NSA2	5
BP	GO:0002758	innate immune response-activating signal transduction	5/821	28/18800	0.00667900480975191	0.0330077433516162	0.0232034267555119	LYN/TYROBP/PLCG2/FYN/CLEC7A	5
BP	GO:0010955	negative regulation of protein processing	5/821	28/18800	0.00667900480975191	0.0330077433516162	0.0232034267555119	CTSZ/PRNP/IL1R2/LRRK2/CARD16	5
BP	GO:0019076	viral release from host cell	5/821	28/18800	0.00667900480975191	0.0330077433516162	0.0232034267555119	CHMP1B/ARL8B/RAB7A/PPIA/TRIM25	5
BP	GO:0035890	exit from host	5/821	28/18800	0.00667900480975191	0.0330077433516162	0.0232034267555119	CHMP1B/ARL8B/RAB7A/PPIA/TRIM25	5
BP	GO:0035891	exit from host cell	5/821	28/18800	0.00667900480975191	0.0330077433516162	0.0232034267555119	CHMP1B/ARL8B/RAB7A/PPIA/TRIM25	5
BP	GO:1903318	negative regulation of protein maturation	5/821	28/18800	0.00667900480975191	0.0330077433516162	0.0232034267555119	CTSZ/PRNP/IL1R2/LRRK2/CARD16	5
BP	GO:0003159	morphogenesis of an endothelium	4/821	18/18800	0.00676667121750747	0.0331886072262466	0.0233305684877715	RBPJ/ITGAX/FOXP1/CXCR4	4
BP	GO:0033151	V(D)J recombination	4/821	18/18800	0.00676667121750747	0.0331886072262466	0.0233305684877715	BCL11B/TCF7/HMGB2/POLB	4
BP	GO:0036035	osteoclast development	4/821	18/18800	0.00676667121750747	0.0331886072262466	0.0233305684877715	ANXA2/TYROBP/ATP6AP1/FOXP1	4
BP	GO:0045116	protein neddylation	4/821	18/18800	0.00676667121750747	0.0331886072262466	0.0233305684877715	RPL5/HIF1A/RPL11/DCUN1D3	4
BP	GO:0050665	hydrogen peroxide biosynthetic process	4/821	18/18800	0.00676667121750747	0.0331886072262466	0.0233305684877715	CYBB/SOD2/FYN/CYBA	4
BP	GO:0060644	mammary gland epithelial cell differentiation	4/821	18/18800	0.00676667121750747	0.0331886072262466	0.0233305684877715	LBH/ID2/HIF1A/CEBPB	4
BP	GO:0061154	endothelial tube morphogenesis	4/821	18/18800	0.00676667121750747	0.0331886072262466	0.0233305684877715	RBPJ/ITGAX/FOXP1/CXCR4	4
BP	GO:0097284	hepatocyte apoptotic process	4/821	18/18800	0.00676667121750747	0.0331886072262466	0.0233305684877715	GSN/KRT18/CFLAR/BID	4
BP	GO:0032436	positive regulation of proteasomal ubiquitin-dependent protein catabolic process	10/821	92/18800	0.0067965353873554	0.0332723045940308	0.023389405158983	RNF19A/HSPA1B/HSPA1A/RNF19B/NOP53/HERPUD1/LRRK2/TRIB1/RACK1/NFE2L2	10
BP	GO:0060761	negative regulation of response to cytokine stimulus	10/821	92/18800	0.0067965353873554	0.0332723045940308	0.023389405158983	KLF4/GSTP1/CCL5/PTPRC/IL1RN/SAMHD1/ISG15/IL1R2/CARD16/SH2B3	10
BP	GO:0050871	positive regulation of B cell activation	14/821	152/18800	0.00681280787054869	0.03332059089274	0.0234233489394911	CD74/MEF2C/TRBC2/TRBC1/IGKC/PTPRC/GPR183/CDKN1A/CD81/CD40/IGHG4/XBP1/BCL6/PELI1	14
BP	GO:0002204	somatic recombination of immunoglobulin genes involved in immune response	7/821	52/18800	0.00712678141058307	0.0346930117543271	0.0243881185270495	PTPRC/CD40/SWAP70/BCL6/NBN/HSPD1/SLC15A4	7
BP	GO:0002208	somatic diversification of immunoglobulins involved in immune response	7/821	52/18800	0.00712678141058307	0.0346930117543271	0.0243881185270495	PTPRC/CD40/SWAP70/BCL6/NBN/HSPD1/SLC15A4	7
BP	GO:0002279	mast cell activation involved in immune response	7/821	52/18800	0.00712678141058307	0.0346930117543271	0.0243881185270495	LYN/LGALS9/VAMP8/RASGRP1/LAT/FGR/NR4A3	7
BP	GO:0043525	positive regulation of neuron apoptotic process	7/821	52/18800	0.00712678141058307	0.0346930117543271	0.0243881185270495	GRN/TYROBP/ITGA1/DDIT3/CCL3/PRNP/MCL1	7
BP	GO:0045190	isotype switching	7/821	52/18800	0.00712678141058307	0.0346930117543271	0.0243881185270495	PTPRC/CD40/SWAP70/BCL6/NBN/HSPD1/SLC15A4	7
BP	GO:0007565	female pregnancy	16/821	185/18800	0.00726235049779902	0.035319887968248	0.0248287931941886	JUNB/CITED2/VEGFA/TIMP1/CTSB/FOS/IL1B/PTGS2/LGALS9/RPL29/SLC38A1/RGS2/ARHGDIB/VMP1/ADM/CALR	16
BP	GO:0010001	glial cell differentiation	18/821	218/18800	0.00734869786732113	0.0357064301048622	0.0251005204085971	LYN/GRN/HES1/ID2/S100A9/APP/C5AR1/TLR2/S100A8/IL1B/IFNGR1/VIM/STAT3/TNFRSF1B/FPR2/PTEN/SOX4/CXCR4	18
BP	GO:0032418	lysosome localization	9/821	79/18800	0.00739610543080563	0.0358697314689911	0.0252153162369964	LYN/ARL8B/LGALS9/VAMP8/RASGRP1/LAT/MYH9/FGR/NR4A3	9
BP	GO:1990849	vacuolar localization	9/821	79/18800	0.00739610543080563	0.0358697314689911	0.0252153162369964	LYN/ARL8B/LGALS9/VAMP8/RASGRP1/LAT/MYH9/FGR/NR4A3	9
BP	GO:0007266	Rho protein signal transduction	13/821	138/18800	0.00744121077021391	0.0360548506937019	0.0253454493492742	ITGB1/STMN1/AKAP13/GPR65/ABCA1/ABL2/GNA13/RAC1/RIPOR2/ARHGDIB/BCL6/FLOT1/CDC42EP3	13
BP	GO:0001773	myeloid dendritic cell activation	5/821	29/18800	0.00778600863121749	0.0372822898161593	0.0262083012404623	CD2/RBPJ/SPI1/CAMK4/IRF4	5
BP	GO:0002474	antigen processing and presentation of peptide antigen via MHC class I	5/821	29/18800	0.00778600863121749	0.0372822898161593	0.0262083012404623	FCER1G/IFI30/HLA-A/CLEC4A/CALR	5
BP	GO:0061082	myeloid leukocyte cytokine production	5/821	29/18800	0.00778600863121749	0.0372822898161593	0.0262083012404623	CD74/PLCG2/LAPTM5/BCL6/NR4A3	5
BP	GO:1903203	regulation of oxidative stress-induced neuron death	5/821	29/18800	0.00778600863121749	0.0372822898161593	0.0262083012404623	HIF1A/MCL1/RACK1/PARK7/NR4A3	5
BP	GO:0010517	regulation of phospholipase activity	8/821	66/18800	0.00782693257910509	0.0372822898161593	0.0262083012404623	CCL5/C5AR1/ABL2/GNA13/PPT1/GNAQ/ANXA1/RGS2	8
BP	GO:0032835	glomerulus development	8/821	66/18800	0.00782693257910509	0.0372822898161593	0.0262083012404623	MEF2C/BASP1/HES1/EGR1/IL6R/CFLAR/IQGAP1/SULF2	8
BP	GO:1902373	negative regulation of mRNA catabolic process	8/821	66/18800	0.00782693257910509	0.0372822898161593	0.0262083012404623	YBX3/SLC11A1/TENT5C/YBX1/ZFP36/MYD88/HNRNPAB/MAPKAPK2	8
BP	GO:1903312	negative regulation of mRNA metabolic process	10/821	94/18800	0.0078870672260704	0.0372822898161593	0.0262083012404623	SAP18/YBX3/SLC11A1/SRSF7/TENT5C/YBX1/ZFP36/MYD88/HNRNPAB/MAPKAPK2	10
BP	GO:1904035	regulation of epithelial cell apoptotic process	10/821	94/18800	0.0078870672260704	0.0372822898161593	0.0262083012404623	GSN/ICAM1/TNFAIP3/CFLAR/CD40/RGCC/ARRB2/ZFP36/ZFP36L1/NFE2L2	10
BP	GO:0003330	regulation of extracellular matrix constituent secretion	3/821	10/18800	0.00790730119372587	0.0372822898161593	0.0262083012404623	TNFRSF1B/RGCC/TNFRSF1A	3
BP	GO:0019062	virion attachment to host cell	3/821	10/18800	0.00790730119372587	0.0372822898161593	0.0262083012404623	ICAM1/HSP90AB1/CD81	3
BP	GO:0033483	gas homeostasis	3/821	10/18800	0.00790730119372587	0.0372822898161593	0.0262083012404623	GSTP1/HIF1A/SOD2	3
BP	GO:0035747	natural killer cell chemotaxis	3/821	10/18800	0.00790730119372587	0.0372822898161593	0.0262083012404623	CCL4/CCL5/CCL3	3
BP	GO:0045657	positive regulation of monocyte differentiation	3/821	10/18800	0.00790730119372587	0.0372822898161593	0.0262083012404623	CD74/HLA-DRB1/ZFP36L1	3
BP	GO:0051342	regulation of cyclic-nucleotide phosphodiesterase activity	3/821	10/18800	0.00790730119372587	0.0372822898161593	0.0262083012404623	CALM3/RACK1/CALM1	3
BP	GO:0051409	response to nitrosative stress	3/821	10/18800	0.00790730119372587	0.0372822898161593	0.0262083012404623	DDIT3/DNAJA1/PARK7	3
BP	GO:0060368	regulation of Fc receptor mediated stimulatory signaling pathway	3/821	10/18800	0.00790730119372587	0.0372822898161593	0.0262083012404623	LYN/PLSCR1/PTPRC	3
BP	GO:0070099	regulation of chemokine-mediated signaling pathway	3/821	10/18800	0.00790730119372587	0.0372822898161593	0.0262083012404623	HIF1A/CCL5/SH2B3	3
BP	GO:0070391	response to lipoteichoic acid	3/821	10/18800	0.00790730119372587	0.0372822898161593	0.0262083012404623	CD14/TLR2/RIPK2	3
BP	GO:0071223	cellular response to lipoteichoic acid	3/821	10/18800	0.00790730119372587	0.0372822898161593	0.0262083012404623	CD14/TLR2/RIPK2	3
BP	GO:0072124	regulation of glomerular mesangial cell proliferation	3/821	10/18800	0.00790730119372587	0.0372822898161593	0.0262083012404623	EGR1/IL6R/CFLAR	3
BP	GO:0090394	negative regulation of excitatory postsynaptic potential	3/821	10/18800	0.00790730119372587	0.0372822898161593	0.0262083012404623	EIF4A3/LRRK2/PTEN	3
BP	GO:1902959	regulation of aspartic-type endopeptidase activity involved in amyloid precursor protein catabolic process	3/821	10/18800	0.00790730119372587	0.0372822898161593	0.0262083012404623	LYN/SORL1/PICALM	3
BP	GO:1903980	positive regulation of microglial cell activation	3/821	10/18800	0.00790730119372587	0.0372822898161593	0.0262083012404623	CTSC/CCL3/LRRK2	3
BP	GO:1990034	calcium ion export across plasma membrane	3/821	10/18800	0.00790730119372587	0.0372822898161593	0.0262083012404623	ATP2B1/CALM3/CALM1	3
BP	GO:2000109	regulation of macrophage apoptotic process	3/821	10/18800	0.00790730119372587	0.0372822898161593	0.0262083012404623	MEF2C/ST6GAL1/IRF7	3
BP	GO:2000347	positive regulation of hepatocyte proliferation	3/821	10/18800	0.00790730119372587	0.0372822898161593	0.0262083012404623	TNFAIP3/CFLAR/XBP1	3
BP	GO:2000510	positive regulation of dendritic cell chemotaxis	3/821	10/18800	0.00790730119372587	0.0372822898161593	0.0262083012404623	SPI1/LGALS9/CALR	3
BP	GO:0048260	positive regulation of receptor-mediated endocytosis	7/821	53/18800	0.00790966833376105	0.0372822898161593	0.0262083012404623	CD63/ANXA2/VEGFA/PLCG2/AHI1/PPT1/ARRB2	7
BP	GO:0071385	cellular response to glucocorticoid stimulus	7/821	53/18800	0.00790966833376105	0.0372822898161593	0.0262083012404623	DDIT4/CFLAR/ANXA1/ZFP36L2/ATP2B1/ZFP36/ZFP36L1	7
BP	GO:0050890	cognition	23/821	306/18800	0.00825773497733972	0.0386747464349085	0.0271871553480937	HLA-DRA/MEF2C/ITGB1/HIF1A/APP/CEBPB/FOS/FYN/EIF4A3/SGK1/ATXN1/C5AR1/TLR2/GM2A/LGMN/PPT1/PTGS2/PRNP/ACTR2/C12orf57/CAMK4/PTEN/PICALM	23
BP	GO:0002888	positive regulation of myeloid leukocyte mediated immunity	4/821	19/18800	0.00827947543413217	0.0386747464349085	0.0271871553480937	TYROBP/SPI1/ITGB2/STX4	4
BP	GO:0045953	negative regulation of natural killer cell mediated cytotoxicity	4/821	19/18800	0.00827947543413217	0.0386747464349085	0.0271871553480937	LGALS9/SERPINB9/HLA-A/ARRB2	4
BP	GO:0048245	eosinophil chemotaxis	4/821	19/18800	0.00827947543413217	0.0386747464349085	0.0271871553480937	LGALS3/CCL4/CCL5/CCL3	4
BP	GO:0051900	regulation of mitochondrial depolarization	4/821	19/18800	0.00827947543413217	0.0386747464349085	0.0271871553480937	IFI6/TSPO/LRRK2/RACK1	4
BP	GO:0055070	copper ion homeostasis	4/821	19/18800	0.00827947543413217	0.0386747464349085	0.0271871553480937	APP/PRNP/ATOX1/MT2A	4
BP	GO:0060749	mammary gland alveolus development	4/821	19/18800	0.00827947543413217	0.0386747464349085	0.0271871553480937	VEGFA/ID2/HIF1A/AREG	4
BP	GO:0061377	mammary gland lobule development	4/821	19/18800	0.00827947543413217	0.0386747464349085	0.0271871553480937	VEGFA/ID2/HIF1A/AREG	4
BP	GO:0097202	activation of cysteine-type endopeptidase activity	4/821	19/18800	0.00827947543413217	0.0386747464349085	0.0271871553480937	IFI16/RIPK2/LGMN/CYCS	4
BP	GO:1902774	late endosome to lysosome transport	4/821	19/18800	0.00827947543413217	0.0386747464349085	0.0271871553480937	CHMP1B/ARL8B/LRRK2/C9orf72	4
BP	GO:2000008	regulation of protein localization to cell surface	6/821	41/18800	0.00829564128793087	0.0387154749155768	0.0272157862153416	TYROBP/HSP90AB1/STX4/CD247/STX3/PICALM	6
BP	GO:0007009	plasma membrane organization	14/821	156/18800	0.00850141060745641	0.0396046897384999	0.0278408768431321	GSN/PLSCR1/S100A9/PTPRC/CHMP1B/ARL8B/STX4/SPTBN1/MYH9/VMP1/FLOT1/PTEN/UGCG/CXCR4	14
BP	GO:0051168	nuclear export	14/821	156/18800	0.00850141060745641	0.0396046897384999	0.0278408768431321	AKAP13/ATXN1/IL1B/RPS15/NPM1/SRSF3/TXN/HNRNPA1/ANP32B/CALR/SSB/PARK7/MALT1/FYTTD1	14
BP	GO:0045600	positive regulation of fat cell differentiation	8/821	67/18800	0.00855749935899269	0.0397946683071583	0.0279744259245105	ID2/CEBPB/METRNL/ASXL2/PTGS2/XBP1/ZFP36/ZFP36L1	8
BP	GO:0051851	modulation by host of symbiont process	8/821	67/18800	0.00855749935899269	0.0397946683071583	0.0279744259245105	CCL4/CCL5/JUN/CCL3/HSPA8/CHD1/IGF2R/PPIB	8
BP	GO:0006096	glycolytic process	9/821	81/18800	0.00868327347734008	0.0403074453649028	0.0283348923997413	DDIT4/HIF1A/APP/STAT3/GAPDH/LDHA/ENO1/PGK1/PKM	9
BP	GO:0045445	myoblast differentiation	9/821	81/18800	0.00868327347734008	0.0403074453649028	0.0283348923997413	MEF2C/LGALS1/ITGB1/ID3/DDIT3/RIPOR2/IFRD1/ZFP36L1/BTG1	9
BP	GO:0043270	positive regulation of ion transport	21/821	273/18800	0.00880413595255381	0.0408320274909253	0.0287036574743104	LGALS3/ITGB1/CTSS/CCL4/CCL5/CEBPB/PLCG2/ACTN4/IL1B/IFNGR2/GSTO1/CCL3/VAMP8/ATP1B3/ATP2B1/TMSB4X/TSPO/CALM3/VMP1/CALM1/ARRB2	21
BP	GO:0032984	protein-containing complex disassembly	19/821	239/18800	0.00886035719967012	0.0410561471310918	0.0288612066772255	PLEK/GSN/DDIT4/STMN1/DSTN/CAPG/CHMP1B/LAMP2/VAMP8/SPTBN1/SWAP70/VMP1/RPL23/HSPA8/MAP1LC3B/CALM1/ETF1/EIF5A/RUBCN	19
BP	GO:2000146	negative regulation of cell motility	26/821	361/18800	0.00888399995470573	0.0411290434234329	0.0289124505251332	CD74/MEF2C/CITED2/KLF4/TIMP1/TPM1/DUSP1/LDLRAD4/EVL/ATP2B4/AIF1/CORO1C/GNA13/RAC1/RIPOR2/GADD45A/STAT3/ARHGDIB/PTGER4/RGCC/TNFAIP6/TRIB1/PTEN/CALR/NFE2L2/RAP2B	26
BP	GO:0010469	regulation of signaling receptor activity	15/821	173/18800	0.00895719916519765	0.0413639896186491	0.0290776104627306	MEF2C/ITGB1/HIF1A/APP/PDE4D/CBLB/HBEGF/PLAU/IFNGR2/MTRNR2L12/NCF1/LY6E/PARK7/MTRNR2L8/AREG	15
BP	GO:0061013	regulation of mRNA catabolic process	15/821	173/18800	0.00895719916519765	0.0413639896186491	0.0290776104627306	YBX3/EIF4A3/SLC11A1/VIM/ZFP36L2/NPM1/TENT5C/CNOT6L/YBX1/ZFP36/ZFP36L1/MYD88/PABPC4/HNRNPAB/MAPKAPK2	15
BP	GO:0007176	regulation of epidermal growth factor-activated receptor activity	5/821	30/18800	0.00901431049008067	0.0413639896186491	0.0290776104627306	APP/CBLB/HBEGF/NCF1/AREG	5
BP	GO:0043032	positive regulation of macrophage activation	5/821	30/18800	0.00901431049008067	0.0413639896186491	0.0290776104627306	CTSC/CCL3/JUND/LRRK2/HSPD1	5
BP	GO:0060251	regulation of glial cell proliferation	5/821	30/18800	0.00901431049008067	0.0413639896186491	0.0290776104627306	LYN/HES1/IL1B/PRKCH/TSPO	5
BP	GO:0070498	interleukin-1-mediated signaling pathway	5/821	30/18800	0.00901431049008067	0.0413639896186491	0.0290776104627306	EGR1/IL1RN/IL1B/IL1R2/MYD88	5
BP	GO:0071480	cellular response to gamma radiation	5/821	30/18800	0.00901431049008067	0.0413639896186491	0.0290776104627306	RPL26/EGR1/CYBA/CDKN1A/TMEM109	5
BP	GO:1900101	regulation of endoplasmic reticulum unfolded protein response	5/821	30/18800	0.00901431049008067	0.0413639896186491	0.0290776104627306	PIK3R1/XBP1/RACK1/PPP1R15A/ERN1	5
BP	GO:1903019	negative regulation of glycoprotein metabolic process	5/821	30/18800	0.00901431049008067	0.0413639896186491	0.0290776104627306	CST3/HBEGF/ITM2B/ITM2A/ITM2C	5
BP	GO:1990776	response to angiotensin	5/821	30/18800	0.00901431049008067	0.0413639896186491	0.0290776104627306	CYBB/PTGS2/CYBA/NFKB1/NFE2L2	5
BP	GO:0032091	negative regulation of protein binding	10/821	96/18800	0.00910759994058316	0.041755213484208	0.0293526287883642	CTSZ/CDKN1A/IFIT2/ACTB/LRRK2/SORL1/RACK1/ARRB2/CARD16/PARK7	10
BP	GO:0014066	regulation of phosphatidylinositol 3-kinase signaling	11/821	111/18800	0.00921958249667795	0.0421941984156942	0.0296612216720402	PIK3IP1/CCL5/HCST/PIK3AP1/OSM/NCF1/NOP53/RASGRP1/FGR/PTEN/HCLS1	11
BP	GO:0031532	actin cytoskeleton reorganization	11/821	111/18800	0.00921958249667795	0.0421941984156942	0.0296612216720402	PLEK/GSN/PHACTR1/GPR65/ABL2/GRB2/ANXA1/ARHGDIB/MYH9/HCLS1/CD2AP	11
BP	GO:0061136	regulation of proteasomal protein catabolic process	16/821	190/18800	0.00927980274140999	0.0424324489468694	0.0298287044560251	SDCBP/RNF19A/HSP90AB1/HSPA1B/HSPA1A/RPL11/RNF19B/UBB/NOP53/HERPUD1/LRRK2/TRIB1/RACK1/NFE2L2/PARK7/N4BP1	16
BP	GO:0002347	response to tumor cell	6/821	42/18800	0.00932941333582953	0.0424353630209779	0.0298307529603538	HLA-DRB1/KLF4/SPI1/LAPTM5/HLA-A/HSPD1	6
BP	GO:0032689	negative regulation of interferon-gamma production	6/821	42/18800	0.00932941333582953	0.0424353630209779	0.0298307529603538	HLA-DRB1/DDIT3/CD96/LAPTM5/LGALS9/PRNP	6
BP	GO:0050691	regulation of defense response to virus by host	6/821	42/18800	0.00932941333582953	0.0424353630209779	0.0298307529603538	PTPN22/TNFAIP3/APOBEC3G/HSP90AA1/IL1B/STAT1	6
BP	GO:0070266	necroptotic process	6/821	42/18800	0.00932941333582953	0.0424353630209779	0.0298307529603538	YBX3/PPIF/BIRC3/CFLAR/PELI1/IPMK	6
BP	GO:1900026	positive regulation of substrate adhesion-dependent cell spreading	6/821	42/18800	0.00932941333582953	0.0424353630209779	0.0298307529603538	S100A10/PREX1/LIMS1/RAC1/DOCK5/CALR	6
BP	GO:1904706	negative regulation of vascular associated smooth muscle cell proliferation	6/821	42/18800	0.00932941333582953	0.0424353630209779	0.0298307529603538	MEF2C/TPM1/SOD2/GNA13/CDKN1A/PTEN	6
BP	GO:0150116	regulation of cell-substrate junction organization	8/821	68/18800	0.00933789375978651	0.042436809140848	0.029831769538074	VEGFA/S100A10/PIK3R1/CORO1C/LIMS1/RAC1/MACF1/PTEN	8
BP	GO:0006757	ATP generation from ADP	9/821	82/18800	0.00938724468233198	0.0426238297846672	0.0299632392894108	DDIT4/HIF1A/APP/STAT3/GAPDH/LDHA/ENO1/PGK1/PKM	9
BP	GO:0001954	positive regulation of cell-matrix adhesion	7/821	55/18800	0.00966297086286634	0.0437230509277999	0.030735957890955	CD3E/VEGFA/S100A10/PLEKHA2/LIMS1/RAC1/SKAP1	7
BP	GO:0097352	autophagosome maturation	7/821	55/18800	0.00966297086286634	0.0437230509277999	0.030735957890955	CHMP1B/LAMP2/VAMP8/VMP1/MAP1LC3B/CALM1/RUBCN	7
BP	GO:1904645	response to amyloid-beta	7/821	55/18800	0.00966297086286634	0.0437230509277999	0.030735957890955	ICAM1/APP/FYN/LGMN/PRNP/FPR2/CASP4	7
BP	GO:1905517	macrophage migration	7/821	55/18800	0.00966297086286634	0.0437230509277999	0.030735957890955	LGALS3/CCL5/CKLF/C5AR1/CCL3/CD81/MCOLN2	7
BP	GO:0039535	regulation of RIG-I signaling pathway	4/821	20/18800	0.00999778211376011	0.0449640737105872	0.0316083586769032	BIRC3/NOP53/USP15/SEC14L1	4
BP	GO:0043011	myeloid dendritic cell differentiation	4/821	20/18800	0.00999778211376011	0.0449640737105872	0.0316083586769032	RBPJ/SPI1/CAMK4/IRF4	4
BP	GO:0043373	CD4-positive, alpha-beta T cell lineage commitment	4/821	20/18800	0.00999778211376011	0.0449640737105872	0.0316083586769032	SPN/IL6R/STAT3/IRF4	4
BP	GO:0045591	positive regulation of regulatory T cell differentiation	4/821	20/18800	0.00999778211376011	0.0449640737105872	0.0316083586769032	HLA-DRA/HLA-DRB1/LGALS9/BCL6	4
BP	GO:0070233	negative regulation of T cell apoptotic process	4/821	20/18800	0.00999778211376011	0.0449640737105872	0.0316083586769032	IL7R/HIF1A/CCL5/TSC22D3	4
BP	GO:0090026	positive regulation of monocyte chemotaxis	4/821	20/18800	0.00999778211376011	0.0449640737105872	0.0316083586769032	CCL5/AIF1/LGMN/FPR2	4
BP	GO:1903204	negative regulation of oxidative stress-induced neuron death	4/821	20/18800	0.00999778211376011	0.0449640737105872	0.0316083586769032	HIF1A/RACK1/PARK7/NR4A3	4
BP	GO:0030641	regulation of cellular pH	9/821	83/18800	0.0101334806284512	0.0455349747513548	0.0320096845216598	GRN/SLC11A1/DMXL2/PPT1/ATP6AP1/ATP6V0D1/ATP6AP2/RAB7A/LRRK2	9
BP	GO:0043550	regulation of lipid kinase activity	8/821	69/18800	0.0101700844304475	0.0456599904610504	0.032097566714402	LYN/PIK3IP1/PIK3R1/CD81/FPR2/FGR/SOCS3/RUBCN	8
BP	GO:0009314	response to radiation	30/821	438/18800	0.0102881764763373	0.0457829105134818	0.0321839757246452	RPL26/ITGB1/TIMP1/ID2/HIF1A/APP/SOD2/PTPRC/FOS/PIK3R1/EGR1/IFI16/PTGS2/GRB2/GNAQ/ANXA1/CYBA/CDKN1A/NPM1/JUND/GADD45A/TXN/BEST1/NABP1/DCUN1D3/CARD16/UBE2B/N4BP1/POLB/TMEM109	30
BP	GO:0001782	B cell homeostasis	5/821	31/18800	0.0103699679369494	0.0457829105134818	0.0321839757246452	CD74/LYN/MEF2C/HIF1A/TNFAIP3	5
BP	GO:0002507	tolerance induction	5/821	31/18800	0.0103699679369494	0.0457829105134818	0.0321839757246452	CD3E/LYN/TNFAIP3/CBLB/LGALS9	5
BP	GO:0045577	regulation of B cell differentiation	5/821	31/18800	0.0103699679369494	0.0457829105134818	0.0321839757246452	ID2/IKZF3/ZFP36L2/XBP1/ZFP36L1	5
BP	GO:0060055	angiogenesis involved in wound healing	5/821	31/18800	0.0103699679369494	0.0457829105134818	0.0321839757246452	VEGFA/TNFAIP3/ALOX5/XBP1/CXCR4	5
BP	GO:0062098	regulation of programmed necrotic cell death	5/821	31/18800	0.0103699679369494	0.0457829105134818	0.0321839757246452	YBX3/ASAH1/BIRC3/CFLAR/PELI1	5
BP	GO:0150117	positive regulation of cell-substrate junction organization	5/821	31/18800	0.0103699679369494	0.0457829105134818	0.0321839757246452	VEGFA/S100A10/PIK3R1/LIMS1/RAC1	5
BP	GO:2000406	positive regulation of T cell migration	5/821	31/18800	0.0103699679369494	0.0457829105134818	0.0321839757246452	APP/CCL5/SPN/AIF1/ADAM8	5
BP	GO:0001503	ossification	29/821	420/18800	0.0103789157661574	0.0457829105134818	0.0321839757246452	MEF2C/JUNB/CEBPD/TPM4/RRBP1/HIF1A/CEBPB/RUNX3/RBPJ/ID3/ALOX5/SNX10/BMP2K/CCL3/PTGS2/SRGN/IL6R/RPS15/ATP2B1/JUND/PTGER4/ISG15/TNFAIP6/RPL38/FGR/HSPE1/RASSF2/RUNX2/AREG	29
BP	GO:0010712	regulation of collagen metabolic process	6/821	43/18800	0.0104518991911312	0.0457829105134818	0.0321839757246452	CST3/ITGB1/VIM/RGCC/ARRB2/CIITA	6
BP	GO:0032691	negative regulation of interleukin-1 beta production	6/821	43/18800	0.0104518991911312	0.0457829105134818	0.0321839757246452	GSTP1/TNFAIP3/ACP5/ARRB2/CARD16/SERPINB1	6
BP	GO:0035019	somatic stem cell population maintenance	6/821	43/18800	0.0104518991911312	0.0457829105134818	0.0321839757246452	LBH/HES1/RBPJ/SPI1/ZFP36L2/SOX4	6
BP	GO:0000079	regulation of cyclin-dependent protein serine/threonine kinase activity	10/821	98/18800	0.0104676132469553	0.0457829105134818	0.0321839757246452	HEXIM1/TNFAIP3/CDKN1A/GADD45A/CCND2/ACTB/RGCC/PTEN/CCNL1/CKS2	10
BP	GO:0014065	phosphatidylinositol 3-kinase signaling	13/821	144/18800	0.0104739725614897	0.0457829105134818	0.0321839757246452	PIK3IP1/CCL5/HCST/PIK3R1/PIK3AP1/OSM/NCF1/NOP53/RASGRP1/FGR/PTEN/ZFP36L1/HCLS1	13
BP	GO:0044344	cellular response to fibroblast growth factor stimulus	11/821	113/18800	0.0104781070050196	0.0457829105134818	0.0321839757246452	CXCL8/CCL5/NR4A1/CD44/ZFP36L2/IQGAP1/EGR3/ZFP36/ZFP36L1/SULF2/RUNX2	11
BP	GO:0001765	membrane raft assembly	3/821	11/18800	0.0105232887216024	0.0457829105134818	0.0321839757246452	ANXA2/S100A10/FLOT1	3
BP	GO:0002357	defense response to tumor cell	3/821	11/18800	0.0105232887216024	0.0457829105134818	0.0321839757246452	KLF4/SPI1/LAPTM5	3
BP	GO:0002604	regulation of dendritic cell antigen processing and presentation	3/821	11/18800	0.0105232887216024	0.0457829105134818	0.0321839757246452	CD74/SLC11A1/CD68	3
BP	GO:0007042	lysosomal lumen acidification	3/821	11/18800	0.0105232887216024	0.0457829105134818	0.0321839757246452	GRN/PPT1/ATP6AP2	3
BP	GO:0032493	response to bacterial lipoprotein	3/821	11/18800	0.0105232887216024	0.0457829105134818	0.0321839757246452	CD14/TLR2/TLR1	3
BP	GO:0034115	negative regulation of heterotypic cell-cell adhesion	3/821	11/18800	0.0105232887216024	0.0457829105134818	0.0321839757246452	KLF4/IL1RN/MBP	3
BP	GO:0034145	positive regulation of toll-like receptor 4 signaling pathway	3/821	11/18800	0.0105232887216024	0.0457829105134818	0.0321839757246452	PTPN22/NINJ1/PELI1	3
BP	GO:0034163	regulation of toll-like receptor 9 signaling pathway	3/821	11/18800	0.0105232887216024	0.0457829105134818	0.0321839757246452	PTPN22/RTN4/SLC15A4	3
BP	GO:0034975	protein folding in endoplasmic reticulum	3/821	11/18800	0.0105232887216024	0.0457829105134818	0.0321839757246452	HSP90B1/CANX/CALR	3
BP	GO:0042118	endothelial cell activation	3/821	11/18800	0.0105232887216024	0.0457829105134818	0.0321839757246452	FOXP1/PPIA/TGFBR1	3
BP	GO:0042989	sequestering of actin monomers	3/821	11/18800	0.0105232887216024	0.0457829105134818	0.0321839757246452	GSN/TMSB10/TMSB4X	3
BP	GO:0043951	negative regulation of cAMP-mediated signaling	3/821	11/18800	0.0105232887216024	0.0457829105134818	0.0321839757246452	PDE4D/PDE3B/UBE2B	3
BP	GO:0045060	negative thymic T cell selection	3/821	11/18800	0.0105232887216024	0.0457829105134818	0.0321839757246452	CD3E/CD74/PTPRC	3
BP	GO:0046689	response to mercury ion	3/821	11/18800	0.0105232887216024	0.0457829105134818	0.0321839757246452	AQP9/MBP/PARK7	3
BP	GO:0060315	negative regulation of ryanodine-sensitive calcium-release channel activity	3/821	11/18800	0.0105232887216024	0.0457829105134818	0.0321839757246452	GSTO1/CALM3/CALM1	3
BP	GO:0070587	regulation of cell-cell adhesion involved in gastrulation	3/821	11/18800	0.0105232887216024	0.0457829105134818	0.0321839757246452	KLF4/IL1RN/MBP	3
BP	GO:0072110	glomerular mesangial cell proliferation	3/821	11/18800	0.0105232887216024	0.0457829105134818	0.0321839757246452	EGR1/IL6R/CFLAR	3
BP	GO:0097084	vascular associated smooth muscle cell development	3/821	11/18800	0.0105232887216024	0.0457829105134818	0.0321839757246452	VEGFA/HES1/ADM	3
BP	GO:0097278	complement-dependent cytotoxicity	3/821	11/18800	0.0105232887216024	0.0457829105134818	0.0321839757246452	HSP90AB1/RAB27A/CD55	3
BP	GO:1901844	regulation of cell communication by electrical coupling involved in cardiac conduction	3/821	11/18800	0.0105232887216024	0.0457829105134818	0.0321839757246452	PDE4D/CALM3/CALM1	3
BP	GO:1990440	positive regulation of transcription from RNA polymerase II promoter in response to endoplasmic reticulum stress	3/821	11/18800	0.0105232887216024	0.0457829105134818	0.0321839757246452	ATF3/CEBPB/DDIT3	3
BP	GO:2000508	regulation of dendritic cell chemotaxis	3/821	11/18800	0.0105232887216024	0.0457829105134818	0.0321839757246452	SPI1/LGALS9/CALR	3
BP	GO:0001836	release of cytochrome c from mitochondria	7/821	56/18800	0.0106387612489419	0.0462079529935244	0.0324827674944608	PLAUR/LMNA/SOD2/PPIF/IFI6/ARRB2/BID	7
BP	GO:0061756	leukocyte adhesion to vascular endothelial cell	7/821	56/18800	0.0106387612489419	0.0462079529935244	0.0324827674944608	ITGB1/KLF4/ETS1/SPN/ALOX5/ITGB2/SELL	7
BP	GO:0022406	membrane docking	9/821	84/18800	0.0109234878825103	0.0473264570661164	0.0332690414013942	PLEK/ICAM1/STX11/RAB7A/STX4/VAMP8/VMP1/STX3/CALM1	9
BP	GO:1900182	positive regulation of protein localization to nucleus	9/821	84/18800	0.0109234878825103	0.0473264570661164	0.0332690414013942	FYN/HSP90AB1/PIK3R1/PYHIN1/PTGS2/LIMK2/PARK7/HCLS1/CD2AP	9
BP	GO:0001659	temperature homeostasis	15/821	177/18800	0.0109235907827158	0.0473264570661164	0.0332690414013942	VEGFA/G0S2/CEBPB/RBPJ/EGR1/DDIT3/ACSL1/IL1B/PTGS2/STAT3/SQSTM1/KDM6B/IRF4/PLAC8/CXCR4	15
BP	GO:0006165	nucleoside diphosphate phosphorylation	10/821	99/18800	0.0112029078973831	0.0484961849779305	0.0340913240893238	DDIT4/HIF1A/APP/STAT3/GAPDH/LDHA/ENO1/PGK1/PKM/CMPK1	10
CC	GO:0022626	cytosolic ribosome	78/836	102/19594	2.14267436353349e-86	1.16775752812575e-83	8.02939024650445e-84	RPL32/RPS15A/RPS3/RPS27/RPL21/RPS21/RPS12/RPL30/RPL13/RPS3A/RPL34/RPS6/RPL3/RPS14/RPL9/RPS27A/RPS13/RPL26/RPL5/RPS23/RPS10/RPL7/RPL36A/RPS29/RPL23A/RPS19/RPS18/RPLP1/RPL13A/RPL41/RPS4X/RPL18/RPL14/RPL24/RPL37/RPS7/RPL36/RPS15/RPSA/RPS25/RPL27A/RPL35A/RPL18A/RPL10A/RPS5/RPL6/RPL11/RPL12/RPL7A/RPL29/RPS8/RPL19/RPL10/RPL39/RPLP2/RPS2/RPS20/RPL31/RPL22/RPL27/RPS17/RPL17/ISG15/RPL37A/RPL35/RPL15/RPL38…	78
CC	GO:0044391	ribosomal subunit	80/836	178/19594	1.20823186390653e-61	3.29243182914529e-59	2.26384496605644e-59	RPL32/RPS15A/RPS3/RPS27/RPL21/RPS21/RPS12/RPL30/RPL13/RPS3A/RPL34/RPS6/RPL3/RPS14/RPL9/RPS27A/RPS13/RPL26/RPL5/RPS23/RPS10/RPL7/RPL36A/RPS29/RPL23A/RPS19/RPS18/RPLP1/RPL13A/RPL41/RPS4X/RPL18/RPL14/RPL24/RPL37/RPS7/RPL36/RPS15/RPSA/RPS25/RPL27A/RPL35A/RPL18A/RPL10A/RPS5/RPL6/RPL11/RPL12/RPL7A/RPL29/RPS8/RPL19/RPL10/RPL39/RPLP2/RPS2/RPS20/RPL31/RPL22/RPL27/RPS17/RPL17/ISG15/RPL37A/RPL35/RPL15/RPL38…	80
CC	GO:0005840	ribosome	83/836	229/19594	8.54769933676427e-55	1.55283204617884e-52	1.0677126189081e-52	RPL32/RPS15A/RPS3/RPS27/RPL21/RPS21/RPS12/RPL30/RPL13/RPS3A/RPL34/RPS6/RPL3/RPS14/RPL9/RPS27A/RPS13/RPL26/RPL5/RPS23/RPS10/RRBP1/RPL7/RPL36A/RPS29/RPL23A/RPS19/RPS18/RPLP1/RPL13A/RPL41/RPS4X/RPL18/RPL14/RPL24/RPL37/RPS7/RPL36/RPS15/RPSA/RPS25/RPL27A/RPL35A/RPL18A/RPL10A/RPS5/RPL6/RPL11/RPL12/RPL7A/RPL29/RPS8/RPL19/RPL10/CANX/RPL39/RPLP2/RPS2/RPS20/RPL31/RPL22/RPL27/RPS17/RPL17/ISG15/RPL37A/RPL35/…	83
CC	GO:0022625	cytosolic large ribosomal subunit	47/836	58/19594	1.6993338303486e-54	2.31534234384996e-52	1.59200748316869e-52	RPL32/RPL21/RPL30/RPL13/RPL34/RPL3/RPL9/RPL26/RPL5/RPL7/RPL36A/RPL23A/RPLP1/RPL13A/RPL41/RPL18/RPL14/RPL24/RPL37/RPL36/RPL27A/RPL35A/RPL18A/RPL10A/RPL6/RPL11/RPL12/RPL7A/RPL29/RPL19/RPL10/RPL39/RPLP2/RPL31/RPL22/RPL27/RPL17/RPL37A/RPL35/RPL15/RPL38/RPL8/RPLP0/RPL4/UBA52/RPL23/RPL28	47
CC	GO:0030055	cell-substrate junction	93/836	428/19594	5.21993301580815e-40	5.12331015004264e-38	3.52273957202353e-38	RPS3/RPL30/MARCKS/RPS3A/RPL3/RPS14/RPL9/RPS13/RPL5/RPS10/ANXA5/GSN/PLAUR/ITGB1/ICAM1/TPM4/HSP90B1/SDCBP/HSPB1/PTPRC/ITGA1/LCP1/SLA/RPL7/HSPA1B/ACTN4/EVL/HSPA1A/CORO1C/PLAU/ALCAM/PTPN12/GNA13/LIMS1/SCARB2/LAP3/ITGB2/VIM/RPS29/RPS19/RPS18/RPLP1/RPL13A/CD44/RPS4X/RPL18/RAC1/RPS7/RPS15/ARPC5/RPL10A/RPS5/RPL6/RPL12/RPL7A/RPS8/RPL19/RPLP2/ANXA1/RPS2/CYBA/ACTR2/RPL31/RPL22/RPL27/CD81/NPM1/SYNE2/RPS17/AC…	93
CC	GO:0005925	focal adhesion	92/836	419/19594	5.64034144958823e-40	5.12331015004264e-38	3.52273957202353e-38	RPS3/RPL30/MARCKS/RPS3A/RPL3/RPS14/RPL9/RPS13/RPL5/RPS10/ANXA5/GSN/PLAUR/ITGB1/ICAM1/TPM4/HSP90B1/SDCBP/HSPB1/PTPRC/ITGA1/LCP1/SLA/RPL7/HSPA1B/ACTN4/EVL/HSPA1A/CORO1C/PLAU/ALCAM/PTPN12/GNA13/LIMS1/SCARB2/LAP3/ITGB2/VIM/RPS29/RPS19/RPS18/RPLP1/RPL13A/CD44/RPS4X/RPL18/RAC1/RPS7/RPS15/ARPC5/RPL10A/RPS5/RPL6/RPL12/RPL7A/RPS8/RPL19/RPLP2/ANXA1/RPS2/CYBA/ACTR2/RPL31/RPL22/RPL27/CD81/NPM1/SYNE2/RPS17/AC…	92
CC	GO:0015934	large ribosomal subunit	48/836	112/19594	4.45269388056616e-36	3.46674023558366e-34	2.38369777666399e-34	RPL32/RPL21/RPL30/RPL13/RPL34/RPL3/RPL9/RPL26/RPL5/RPL7/RPL36A/RPL23A/RPLP1/RPL13A/RPL41/RPL18/RPL14/RPL24/RPL37/RPL36/RPL27A/RPL35A/RPL18A/RPL10A/RPL6/RPL11/RPL12/RPL7A/RPL29/RPL19/RPL10/RPL39/RPLP2/RPL31/RPL22/RPL27/RPL17/RPL37A/RPL35/RPL15/RPL38/RPL8/RPLP0/RPL4/UBA52/RPL23/RPL28/MRPL18	48
CC	GO:0022627	cytosolic small ribosomal subunit	32/836	43/19594	3.00753048488308e-35	2.0488801428266e-33	1.40879059555049e-33	RPS15A/RPS3/RPS27/RPS21/RPS12/RPS3A/RPS6/RPS14/RPS27A/RPS13/RPS23/RPS10/RPS29/RPS19/RPS18/RPS4X/RPS7/RPS15/RPSA/RPS25/RPS5/RPS8/RPS2/RPS20/RPS17/ISG15/RPS24/RPS16/RPS11/UBA52/RPS28/RPS9	32
CC	GO:0015935	small ribosomal subunit	33/836	69/19594	4.11898279189307e-27	2.49427291286858e-25	1.71503844902214e-25	RPS15A/RPS3/RPS27/RPS21/RPS12/RPS3A/RPS6/RPS14/RPS27A/RPS13/RPS23/RPS10/RPS29/RPS19/RPS18/RPS4X/RPS7/RPS15/RPSA/RPS25/RPS5/RPS8/RPS2/RPS20/RPS17/ISG15/RPS24/RPS16/RPS11/UBA52/RPS28/RACK1/RPS9	33
CC	GO:0101002	ficolin-1-rich granule	49/836	185/19594	1.45046293728342e-25	7.90502300819466e-24	5.43541900708314e-24	CST3/CTSZ/GSN/LGALS3/SERPINA1/CTSH/FCER1G/YPEL5/CTSS/GSTP1/TIMP2/CTSB/CTSD/CSTB/ASAH1/FTH1/HSP90AA1/HSP90AB1/HSPA1B/COTL1/HSPA1A/CD55/SLC11A1/ITGAX/FPR1/MNDA/ALOX5/GNS/LAMP2/ITGB2/ADAM8/RAC1/ARPC5/ATP6AP2/LTA4H/LAMP1/ACTR2/HSPA6/SLC2A3/PRDX4/DIAPH1/PKM/TNFAIP6/FPR2/EEF1A1/PPIA/HSPA8/EEF2/DYNLL1	49
CC	GO:0042788	polysomal ribosome	22/836	31/19594	7.79378485393982e-24	3.86146613217928e-22	2.65510756746658e-22	RPL32/RPS21/RPL30/RPS23/RPL36A/RPS29/RPL41/RPL18/RPL24/RPL36/RPL18A/RPL10A/RPL6/RPL11/RPL7A/RPL19/RPL39/RPL31/RPL38/RPL8/RPS28/BTF3	22
CC	GO:0005844	polysome	28/836	65/19594	1.23538922972259e-21	5.61072608499011e-20	3.85788215597582e-20	RPL32/RPS3/RPS21/RPL30/RPS6/RPS23/RPL36A/VIM/RPS29/RPL41/RPS4X/RPL18/RPL24/RPL36/RPL18A/RPL10A/RPL6/RPL11/RPL7A/RPL19/RPL39/RPL31/RPL38/RPL8/RPS28/EEF2/BTF3/CALR	28
CC	GO:0034774	secretory granule lumen	57/836	322/19594	3.37049925557626e-20	1.41301699560697e-18	9.715771133483e-19	S100A11/ANXA2/GRN/CTSZ/VEGFA/GSN/LYZ/SERPINA1/CTSH/TIMP1/GSTP1/TIMP2/NPC2/CTSD/S100A9/CSTB/APP/CTSC/SDCBP/FTL/HSP90AA1/HSP90AB1/RAB27A/ACTN4/COTL1/MNDA/ALOX5/S100A8/GM2A/GNS/CREG1/HEXB/ADA2/CTSA/SRGN/ARPC5/ACTR2/NFKB1/HSPA6/TMSB4X/PRDX4/ACTN1/PKM/TUBB/GCA/EEF1A1/CXCL1/FGR/PPIA/HSPA8/EEF2/APRT/PA2G4/SERPINB1/PLAC8/FERMT3/RNASET2	57
CC	GO:0060205	cytoplasmic vesicle lumen	57/836	325/19594	5.33596045298925e-20	2.07721317634224e-18	1.42827212125126e-18	S100A11/ANXA2/GRN/CTSZ/VEGFA/GSN/LYZ/SERPINA1/CTSH/TIMP1/GSTP1/TIMP2/NPC2/CTSD/S100A9/CSTB/APP/CTSC/SDCBP/FTL/HSP90AA1/HSP90AB1/RAB27A/ACTN4/COTL1/MNDA/ALOX5/S100A8/GM2A/GNS/CREG1/HEXB/ADA2/CTSA/SRGN/ARPC5/ACTR2/NFKB1/HSPA6/TMSB4X/PRDX4/ACTN1/PKM/TUBB/GCA/EEF1A1/CXCL1/FGR/PPIA/HSPA8/EEF2/APRT/PA2G4/SERPINB1/PLAC8/FERMT3/RNASET2	57
CC	GO:0031983	vesicle lumen	57/836	327/19594	7.22441180354635e-20	2.62486962195517e-18	1.8048355102193e-18	S100A11/ANXA2/GRN/CTSZ/VEGFA/GSN/LYZ/SERPINA1/CTSH/TIMP1/GSTP1/TIMP2/NPC2/CTSD/S100A9/CSTB/APP/CTSC/SDCBP/FTL/HSP90AA1/HSP90AB1/RAB27A/ACTN4/COTL1/MNDA/ALOX5/S100A8/GM2A/GNS/CREG1/HEXB/ADA2/CTSA/SRGN/ARPC5/ACTR2/NFKB1/HSPA6/TMSB4X/PRDX4/ACTN1/PKM/TUBB/GCA/EEF1A1/CXCL1/FGR/PPIA/HSPA8/EEF2/APRT/PA2G4/SERPINB1/PLAC8/FERMT3/RNASET2	57
CC	GO:0030139	endocytic vesicle	56/836	342/19594	3.07253049310379e-18	1.04658069921348e-16	7.1961898391115e-17	CD74/HLA-DRA/RPS27A/HLA-DRB1/IL7R/HLA-DRB5/LYN/HLA-DQB1/HLA-DQA1/HLA-DPA1/HLA-DPB1/RAB31/CYBB/GSN/CTSS/HSP90B1/HSP90AA1/CD3G/NCF2/SLC11A1/TLR2/CLEC4E/HBEGF/ABCA1/LAMP2/SCARB2/VIM/ADAM8/ATP6V0B/ATP6V0D1/RAB7A/CD3D/M6PR/STX4/VAMP8/CYBA/LAMP1/UBB/NCF1/HLA-A/AP2B1/CSF3R/TLR1/UBA52/SCARF1/ARRB2/CALR/PICALM/HSPH1/SEC22B/UNC93B1/RAB11FIP1/CD2AP/IGF2R/FLNB/AREG	56
CC	GO:0070820	tertiary granule	38/836	164/19594	6.14010268671778e-18	1.96844468485952e-16	1.35348393589568e-16	CST3/CYBB/LGALS3/LYZ/CTSH/FCER1G/YPEL5/CTSS/TIMP2/CYSTM1/CTSD/CSTB/ASAH1/FTH1/CD55/OLR1/SLC11A1/ITGAX/FPR1/LAIR1/PLAU/LAMP2/ITGB2/ADAM8/RAC1/ATP6AP2/CD53/VAMP8/CYBA/LTA4H/LAMP1/SLC2A3/DIAPH1/TNFAIP6/FPR2/CXCL1/DYNLL1/RAP2B	38
CC	GO:0030666	endocytic vesicle membrane	41/836	194/19594	1.04527516182821e-17	3.05277741363125e-16	2.09906085804486e-16	CD74/HLA-DRA/RPS27A/HLA-DRB1/IL7R/HLA-DRB5/LYN/HLA-DQB1/HLA-DQA1/HLA-DPA1/HLA-DPB1/RAB31/CYBB/CD3G/SLC11A1/TLR2/CLEC4E/HBEGF/LAMP2/SCARB2/ATP6V0B/ATP6V0D1/RAB7A/CD3D/M6PR/STX4/VAMP8/CYBA/LAMP1/UBB/HLA-A/AP2B1/CSF3R/TLR1/UBA52/SCARF1/CALR/SEC22B/RAB11FIP1/IGF2R/AREG	41
CC	GO:1904813	ficolin-1-rich granule lumen	33/836	124/19594	1.06427102493566e-17	3.05277741363125e-16	2.09906085804486e-16	CST3/CTSZ/GSN/SERPINA1/CTSH/YPEL5/CTSS/GSTP1/TIMP2/CTSB/CTSD/CSTB/ASAH1/FTH1/HSP90AA1/HSP90AB1/HSPA1B/COTL1/HSPA1A/MNDA/ALOX5/GNS/ARPC5/LTA4H/ACTR2/HSPA6/PRDX4/PKM/TNFAIP6/EEF1A1/PPIA/HSPA8/EEF2	33
CC	GO:0030667	secretory granule membrane	52/836	312/19594	2.33667278187833e-17	6.36743333061844e-16	4.37818689657202e-16	CD63/PSAP/RAB31/CYBB/TYROBP/LGALS3/PLAUR/FCER1G/CYSTM1/BRI3/PTPRC/RAB27A/CD55/OLR1/FCGR2A/CD14/C5AR1/SLC11A1/TLR2/ITGAX/FPR1/CD68/ANPEP/LILRB3/LAIR1/APLP2/PLAU/LAMP2/ITGB2/ADAM8/CD44/RAC1/CMTM6/ATP6AP2/RAB7A/CD53/VAMP8/CYBA/LAMP1/SLC2A3/TNFRSF1B/DIAPH1/IQGAP1/FCGR3B/FPR2/STX3/LPCAT1/SELL/DYNLL1/SLC15A4/IGF2R/RAP2B	52
CC	GO:0005765	lysosomal membrane	58/836	404/19594	3.92575389016929e-16	9.72516304610119e-15	6.68693007129314e-15	CD74/HLA-DRA/HLA-DRB1/CD63/HLA-DRB5/LYN/HLA-DQB1/HLA-DQA1/ANXA2/HLA-DPA1/GRN/IFITM3/PSAP/HLA-DPB1/HLA-DMB/HLA-DMA/LITAF/BRI3/CTSD/IFITM2/HSP90AB1/CHMP1B/FPR1/CD68/ANPEP/FNIP2/ATP6V1B2/MFSD1/GNB4/ARL8B/LAPTM5/PLD3/LAMP2/SCARB2/RNF13/ATP6V1A/ATP6V0B/CTSA/AP1S2/GNAQ/ATP6V0D1/CMTM6/ATP6AP2/RAB7A/M6PR/VAMP8/LAMP1/AP2B1/CSF3R/EEF1A1/UBA52/HSPA8/LPCAT1/FLOT1/SLC15A4/CYB561A3/ITM2C/SLC7A5	58
CC	GO:0098852	lytic vacuole membrane	58/836	404/19594	3.92575389016929e-16	9.72516304610119e-15	6.68693007129314e-15	CD74/HLA-DRA/HLA-DRB1/CD63/HLA-DRB5/LYN/HLA-DQB1/HLA-DQA1/ANXA2/HLA-DPA1/GRN/IFITM3/PSAP/HLA-DPB1/HLA-DMB/HLA-DMA/LITAF/BRI3/CTSD/IFITM2/HSP90AB1/CHMP1B/FPR1/CD68/ANPEP/FNIP2/ATP6V1B2/MFSD1/GNB4/ARL8B/LAPTM5/PLD3/LAMP2/SCARB2/RNF13/ATP6V1A/ATP6V0B/CTSA/AP1S2/GNAQ/ATP6V0D1/CMTM6/ATP6AP2/RAB7A/M6PR/VAMP8/LAMP1/AP2B1/CSF3R/EEF1A1/UBA52/HSPA8/LPCAT1/FLOT1/SLC15A4/CYB561A3/ITM2C/SLC7A5	58
CC	GO:0005774	vacuolar membrane	61/836	449/19594	9.27887682945032e-16	2.19869037915236e-14	1.51179869623996e-14	CD74/HLA-DRA/HLA-DRB1/CD63/HLA-DRB5/LYN/HLA-DQB1/HLA-DQA1/ANXA2/HLA-DPA1/GRN/IFITM3/PSAP/HLA-DPB1/HLA-DMB/HLA-DMA/LITAF/BRI3/CTSD/IFITM2/HSP90AB1/CHMP1B/FPR1/CD68/ANPEP/FNIP2/ATP6V1B2/MFSD1/GNB4/ARL8B/LAPTM5/PLD3/LAMP2/SCARB2/ATP6V1F/RNF13/ATP6V1A/ATP6V0B/CTSA/AP1S2/GNAQ/ATP6V0D1/CMTM6/ATP6AP2/RAB7A/M6PR/VAMP8/LAMP1/VMP1/AP2B1/CSF3R/EEF1A1/UBA52/HSPA8/MAP1LC3B/LPCAT1/FLOT1/SLC15A4/CYB561A3/ITM2C/…	61
CC	GO:0005775	vacuolar lumen	35/836	174/19594	1.28308195353354e-14	2.91366526948241e-13	2.00340866428921e-13	CD74/ANXA2/GRN/PSAP/LYZ/CTSS/NPC2/CTSB/CTSD/ASAH1/CTSC/SDCBP/FTL/HSP90AA1/MNDA/GM2A/GNS/CREG1/HEXB/ADA2/TPP1/LGMN/PLD3/LAMP2/SCARB2/PPT1/IFI30/CTSA/ACTR2/TUBB/GCA/HSPA8/PA2G4/PLAC8/RNASET2	35
CC	GO:0098857	membrane microdomain	49/836	327/19594	1.50826818329518e-14	3.2880246395835e-13	2.26081462422352e-13	LYN/ANXA2/PLSCR1/ITGB1/ICAM1/CTSD/APP/S100A10/SDCBP/PTPRC/CD2/ITGA1/FYN/CD55/CBLB/BIRC3/ATP2B4/CD8A/OLR1/CD14/TLR2/ABCA1/CORO1C/TPP1/LAMP2/PPT1/ITGB2/RHOQ/PTGS2/CFLAR/LCP2/PRNP/ATP2B1/LDHB/LCK/SKAP1/LAT/TNFRSF1B/PAG1/PGK1/TUBB/LRRK2/TLR1/FLOT1/TNFRSF1A/PARK7/ARID3A/TGFBR1/RAP2B	49
CC	GO:0045121	membrane raft	48/836	326/19594	5.56287032496801e-14	1.16606320273368e-12	8.01774022545997e-13	LYN/ANXA2/PLSCR1/ITGB1/ICAM1/CTSD/APP/S100A10/SDCBP/PTPRC/CD2/ITGA1/FYN/CD55/CBLB/BIRC3/ATP2B4/CD8A/OLR1/CD14/TLR2/ABCA1/CORO1C/TPP1/PPT1/ITGB2/RHOQ/PTGS2/CFLAR/LCP2/PRNP/ATP2B1/LDHB/LCK/SKAP1/LAT/TNFRSF1B/PAG1/PGK1/TUBB/LRRK2/TLR1/FLOT1/TNFRSF1A/PARK7/ARID3A/TGFBR1/RAP2B	48
CC	GO:0005766	primary lysosome	31/836	155/19594	4.94801496156466e-13	9.34078168937427e-12	6.42263308820326e-12	CD63/ANXA2/GRN/PSAP/LYZ/BRI3/NPC2/CTSC/SDCBP/FTL/FPR1/CD68/MNDA/GM2A/GNS/CREG1/HEXB/ADA2/LAMP2/CTSA/CMTM6/VAMP8/LAMP1/ACTR2/TUBB/GCA/STX3/LPCAT1/PA2G4/PLAC8/RNASET2	31
CC	GO:0042582	azurophil granule	31/836	155/19594	4.94801496156466e-13	9.34078168937427e-12	6.42263308820326e-12	CD63/ANXA2/GRN/PSAP/LYZ/BRI3/NPC2/CTSC/SDCBP/FTL/FPR1/CD68/MNDA/GM2A/GNS/CREG1/HEXB/ADA2/LAMP2/CTSA/CMTM6/VAMP8/LAMP1/ACTR2/TUBB/GCA/STX3/LPCAT1/PA2G4/PLAC8/RNASET2	31
CC	GO:0042470	melanosome	26/836	109/19594	5.14171469139868e-13	9.34078168937427e-12	6.42263308820326e-12	CD63/ANXA2/ITGB1/CAPG/CTSB/CTSD/CALU/HSP90B1/SDCBP/HSP90AA1/HSP90AB1/RAB27A/ATP6V1B2/TPP1/GNA13/RAC1/RAB7A/CANX/LAMP1/ATP1B3/PRDX1/STX3/HSPA8/FLOT1/SEC22B/PPIB	26
CC	GO:0048770	pigment granule	26/836	109/19594	5.14171469139868e-13	9.34078168937427e-12	6.42263308820326e-12	CD63/ANXA2/ITGB1/CAPG/CTSB/CTSD/CALU/HSP90B1/SDCBP/HSP90AA1/HSP90AB1/RAB27A/ATP6V1B2/TPP1/GNA13/RAC1/RAB7A/CANX/LAMP1/ATP1B3/PRDX1/STX3/HSPA8/FLOT1/SEC22B/PPIB	26
CC	GO:0005770	late endosome	42/836	283/19594	1.64298710784278e-12	2.88847733475586e-11	1.98608967875053e-11	CD74/HLA-DRA/HLA-DRB1/CD63/HLA-DRB5/ANXA2/GRN/IFITM3/PSAP/HLA-DMB/HLA-DMA/CTSH/CTSS/LITAF/IFITM2/RAB27A/DDIT3/CHMP1B/SLC11A1/CD68/ATP13A3/ARL8B/LGMN/PLD3/LAMP2/SCARB2/RNF13/RASGEF1B/RAB7A/M6PR/VAMP5/VAMP8/LAMP1/SQSTM1/LRRK2/SORL1/HSPA8/CYB561A3/RUBCN/MCOLN2/IGF2R/CXCR4	42
CC	GO:0001772	immunological synapse	16/836	44/19594	1.42139315569978e-11	2.42081021830119e-10	1.66452619549053e-10	CD3E/HLA-DRA/HLA-DRB1/LGALS3/ICAM1/ALCAM/CD53/ATP2B1/CD81/LCK/SKAP1/CD6/RHOH/CD37/LAT/MYH9	16
CC	GO:0045335	phagocytic vesicle	27/836	138/19594	2.70568464623818e-11	4.46847918848427e-10	3.07248400019391e-10	RAB31/CYBB/GSN/CTSS/NCF2/SLC11A1/TLR2/CLEC4E/ABCA1/LAMP2/VIM/ADAM8/ATP6V0B/ATP6V0D1/RAB7A/STX4/VAMP8/CYBA/LAMP1/NCF1/HLA-A/TLR1/CALR/SEC22B/UNC93B1/RAB11FIP1/FLNB	27
CC	GO:0005767	secondary lysosome	10/836	17/19594	2.80856547832746e-10	4.37333767339561e-09	3.00706559484083e-09	FTH1/FTL/NCF2/LAMP2/ADAM8/NCOA4/LAMP1/NCF1/SQSTM1/LRRK2	10
CC	GO:0042613	MHC class II protein complex	10/836	17/19594	2.80856547832746e-10	4.37333767339561e-09	3.00706559484083e-09	CD74/HLA-DRA/HLA-DRB1/HLA-DRB5/HLA-DQB1/HLA-DQA1/HLA-DPA1/HLA-DPB1/HLA-DMB/HLA-DMA	10
CC	GO:0009897	external side of plasma membrane	51/836	455/19594	3.11085993705926e-10	4.70949629360361e-09	3.23820508068157e-09	CD3E/CD74/HLA-DRB1/IL7R/TRBC2/ANXA5/TRBC1/ITGB1/ICAM1/FCER1G/SLAMF7/CTSB/IGKC/CD83/PTPRC/IL2RB/CD2/ITGA1/CLEC2B/ITGAE/SPN/CLEC2D/CD8A/CD3G/CD14/CLEC7A/ITGAX/ANPEP/CLEC4E/ABCA1/FCGRT/ALCAM/ITGB2/IL6R/PRNP/ATP6AP2/CD3D/ANXA1/SLC38A1/LAMP1/CD6/CD69/CD40/IGHG4/CSF3R/CSF2RB/CLEC4A/FLOT1/CALR/SLC7A5/CXCR4	51
CC	GO:0043202	lysosomal lumen	21/836	97/19594	6.15774753917887e-10	9.07019569960131e-09	6.2365807224685e-09	CD74/PSAP/CTSS/NPC2/CTSB/CTSD/ASAH1/HSP90AA1/GM2A/GNS/HEXB/TPP1/LGMN/PLD3/LAMP2/SCARB2/PPT1/IFI30/CTSA/HSPA8/RNASET2	21
CC	GO:0030669	clathrin-coated endocytic vesicle membrane	18/836	72/19594	8.64636793534213e-10	1.22157612929139e-08	8.39944185471238e-09	CD74/HLA-DRA/HLA-DRB1/IL7R/HLA-DRB5/HLA-DQB1/HLA-DQA1/HLA-DPA1/HLA-DPB1/CD3G/HBEGF/SCARB2/CD3D/M6PR/VAMP8/AP2B1/IGF2R/AREG	18
CC	GO:0098576	lumenal side of membrane	13/836	35/19594	8.74155395272735e-10	1.22157612929139e-08	8.39944185471238e-09	CD74/HLA-DRA/HLA-DRB1/HLA-DRB5/HLA-DQB1/HLA-DQA1/HLA-DPA1/HLA-DPB1/CTSA/CANX/HLA-A/HSPA8/CALR	13
CC	GO:0070821	tertiary granule membrane	18/836	73/19594	1.1023731670116e-09	1.5019834400533e-08	1.03274959856876e-08	CYBB/FCER1G/CYSTM1/OLR1/SLC11A1/ITGAX/LAIR1/PLAU/ITGB2/ADAM8/ATP6AP2/CD53/VAMP8/CYBA/SLC2A3/FPR2/DYNLL1/RAP2B	18
CC	GO:0035578	azurophil granule lumen	20/836	91/19594	1.1879300272557e-09	1.57907771915697e-08	1.0857588952581e-08	ANXA2/GRN/LYZ/NPC2/CTSC/SDCBP/FTL/MNDA/GM2A/GNS/CREG1/HEXB/ADA2/CTSA/ACTR2/TUBB/GCA/PA2G4/PLAC8/RNASET2	20
CC	GO:0031902	late endosome membrane	26/836	152/19594	1.35543716392152e-09	1.75884108175531e-08	1.20936248209539e-08	HLA-DRA/HLA-DRB1/CD63/HLA-DRB5/ANXA2/IFITM3/HLA-DMB/HLA-DMA/LITAF/IFITM2/RAB27A/CHMP1B/SLC11A1/CD68/ATP13A3/ARL8B/PLD3/LAMP2/SCARB2/RNF13/RAB7A/VAMP8/LAMP1/SORL1/CYB561A3/MCOLN2	26
CC	GO:0042611	MHC protein complex	11/836	25/19594	2.05802435098343e-09	2.60842621229295e-08	1.79352917735643e-08	CD74/HLA-DRA/HLA-DRB1/HLA-DRB5/HLA-DQB1/HLA-DQA1/HLA-DPA1/HLA-DPB1/HLA-DMB/HLA-DMA/HLA-A	11
CC	GO:0030670	phagocytic vesicle membrane	18/836	77/19594	2.79086613023245e-09	3.45686827494701e-08	2.37690990995873e-08	RAB31/CYBB/SLC11A1/TLR2/CLEC4E/LAMP2/ATP6V0B/ATP6V0D1/RAB7A/STX4/VAMP8/CYBA/LAMP1/HLA-A/TLR1/CALR/SEC22B/RAB11FIP1	18
CC	GO:0101003	ficolin-1-rich granule membrane	16/836	61/19594	3.50086174296084e-09	4.23993255536368e-08	2.91533749823172e-08	LGALS3/FCER1G/CD55/SLC11A1/ITGAX/FPR1/LAMP2/ITGB2/ADAM8/RAC1/ATP6AP2/LAMP1/SLC2A3/DIAPH1/FPR2/DYNLL1	16
CC	GO:0031252	cell leading edge	46/836	416/19594	3.61124195867992e-09	4.278536668436e-08	2.94188132102987e-08	RPS3/S100A11/PLEK/GSN/ITGB1/S100A6/CAPG/TPM1/APP/PLCG2/SAMSN1/LCP1/EVL/AIF1/ATP6V1B2/FGD4/CORO1C/CCDC88A/VIM/ARHGAP18/CD44/RAC1/PLEKHO1/ARPC5/ATP6AP2/STX4/ACTR2/ATP2B1/SYNE2/RIPOR2/SPTBN1/SWAP70/AAK1/ACTB/ACTN1/MACF1/MYH9/DIAPH1/IQGAP1/EEF1A1/STX3/FGR/FLOT1/VASP/CD2AP/CXCR4	46
CC	GO:0045334	clathrin-coated endocytic vesicle	19/836	91/19594	7.63243373416928e-09	8.85037528749417e-08	6.08543428748995e-08	CD74/HLA-DRA/HLA-DRB1/IL7R/HLA-DRB5/HLA-DQB1/HLA-DQA1/HLA-DPA1/HLA-DPB1/CD3G/HBEGF/SCARB2/CD3D/M6PR/VAMP8/AP2B1/PICALM/IGF2R/AREG	19
CC	GO:0071556	integral component of lumenal side of endoplasmic reticulum membrane	11/836	29/19594	1.36540329436217e-08	1.51866284781098e-07	1.04421820148858e-07	CD74/HLA-DRA/HLA-DRB1/HLA-DRB5/HLA-DQB1/HLA-DQA1/HLA-DPA1/HLA-DPB1/CANX/HLA-A/CALR	11
CC	GO:0098553	lumenal side of endoplasmic reticulum membrane	11/836	29/19594	1.36540329436217e-08	1.51866284781098e-07	1.04421820148858e-07	CD74/HLA-DRA/HLA-DRB1/HLA-DRB5/HLA-DQB1/HLA-DQA1/HLA-DPA1/HLA-DPB1/CANX/HLA-A/CALR	11
CC	GO:0042581	specific granule	25/836	160/19594	1.87818465529329e-08	2.04722127426969e-07	1.40764997323034e-07	CTSZ/CYBB/LYZ/PLAUR/TIMP2/CTSD/RAB27A/OLR1/LAIR1/PLAU/ITGB2/ADAM8/CMTM6/CD53/STX4/VAMP8/CYBA/NFKB1/SLC2A3/TNFRSF1B/FPR2/CXCL1/STX3/SLC15A4/RAP2B	25
CC	GO:0015629	actin cytoskeleton	49/836	499/19594	5.27757715873357e-08	5.6397638264898e-07	3.87784823221703e-07	MARCKS/GSN/INTS6/TPM4/DSTN/CAPG/TPM1/GBP1/FYN/LCP1/AKAP13/ACTN4/COTL1/LSP1/AIF1/ABL2/CORO1C/PTPN12/RHOQ/ADAM8/RAC1/ARPC5/ANXA1/CYBA/ACTR2/SPTBN1/FYB1/SWAP70/ACTB/MYL12A/MYL12B/MYL6/ACTN1/TPM3/MACF1/MYH9/DIAPH1/IQGAP1/EEF1A1/FGR/MYO1F/FLOT1/CDC42EP3/VASP/HCLS1/CD2AP/FLNB/PRKCB/FERMT3	49
CC	GO:0098562	cytoplasmic side of membrane	27/836	193/19594	5.62832228765718e-08	5.89891470533301e-07	4.0560379238987e-07	LYN/S100A6/LITAF/PTPRC/PTPN22/CD2/RGS1/FYN/SLA/GM2A/GNB4/GNA13/RPS29/GNAQ/RAC1/RGS2/ATP2B1/RPL27/LCK/DNAJA1/MYH9/IQGAP1/LRRK2/EEF1A1/RPS28/FGR/PTEN	27
CC	GO:0044754	autolysosome	7/836	11/19594	7.13059266654427e-08	7.3324018929559e-07	5.0416901475467e-07	FTH1/FTL/LAMP2/NCOA4/LAMP1/SQSTM1/LRRK2	7
CC	GO:0001726	ruffle	25/836	177/19594	1.43833333721911e-07	1.45165123848966e-06	9.98141653118918e-07	RPS3/S100A11/PLEK/ITGB1/S100A6/CAPG/TPM1/PLCG2/SAMSN1/LCP1/AIF1/ATP6V1B2/FGD4/CORO1C/ARHGAP18/RAC1/PLEKHO1/ACTN1/MACF1/MYH9/DIAPH1/IQGAP1/EEF1A1/FGR/CD2AP	25
CC	GO:0005791	rough endoplasmic reticulum	16/836	79/19594	1.81306404146705e-07	1.79658164109008e-06	1.23531253351631e-06	RPS21/RPS23/CYBB/GLUL/APP/SSR4/RPS29/RPL18/RPL6/CANX/RPL27/NCF1/PKM/RPL4/RPS28/SEC61B	16
CC	GO:0030665	clathrin-coated vesicle membrane	19/836	111/19594	2.19222896922504e-07	2.13350855040651e-06	1.4669802876769e-06	CD74/HLA-DRA/HLA-DRB1/IL7R/HLA-DRB5/HLA-DQB1/HLA-DQA1/HLA-DPA1/HLA-DPB1/CD3G/HBEGF/SCARB2/CD3D/M6PR/VAMP8/AP2B1/HSPA8/IGF2R/AREG	19
CC	GO:1904724	tertiary granule lumen	13/836	55/19594	3.89327027735983e-07	3.72251280905458e-06	2.55956457754405e-06	CST3/LYZ/CTSH/YPEL5/CTSS/TIMP2/CTSD/CSTB/ASAH1/FTH1/LTA4H/TNFAIP6/CXCL1	13
CC	GO:0035579	specific granule membrane	16/836	91/19594	1.35677151476495e-06	1.27489737163259e-05	8.76607367071367e-06	CYBB/PLAUR/OLR1/LAIR1/PLAU/ITGB2/ADAM8/CMTM6/CD53/VAMP8/CYBA/SLC2A3/TNFRSF1B/FPR2/SLC15A4/RAP2B	16
CC	GO:0042105	alpha-beta T cell receptor complex	6/836	11/19594	2.27746273802694e-06	2.10375795292319e-05	1.44652405840783e-05	CD3E/TRAC/TRBC2/CD3G/CD3D/CD247	6
CC	GO:0016234	inclusion body	14/836	74/19594	2.49941610807777e-06	2.27030296483731e-05	1.56103883241349e-05	HSP90AB1/HSPA1B/HSPA1A/ATXN1/PRNP/HERPUD1/SQSTM1/LRRK2/FGR/NBN/EEF2/PICALM/EDEM1/RANBP2	14
CC	GO:0030864	cortical actin cytoskeleton	14/836	79/19594	5.59594239208942e-06	4.99965344867006e-05	3.4377143944501e-05	GSN/DSTN/AKAP13/ACTN4/COTL1/ACTR2/SPTBN1/ACTN1/MYH9/IQGAP1/EEF1A1/FLOT1/HCLS1/PRKCB	14
CC	GO:0031256	leading edge membrane	22/836	175/19594	5.69944168542067e-06	5.00999309444237e-05	3.44482383702845e-05	RPS3/PLEK/ITGB1/TPM1/PLCG2/LCP1/AIF1/CORO1C/CD44/RAC1/PLEKHO1/ATP6AP2/STX4/ATP2B1/SYNE2/RIPOR2/SPTBN1/MACF1/DIAPH1/EEF1A1/FGR/VASP	22
CC	GO:0030135	coated vesicle	30/836	290/19594	7.35995586683153e-06	6.36694594829077e-05	4.37785177709612e-05	CD74/HLA-DRA/HLA-DRB1/IL7R/HLA-DRB5/HLA-DQB1/HLA-DQA1/HLA-DPA1/CTSZ/HLA-DPB1/SERPINA1/APP/CTSC/RAB27A/CD3G/HBEGF/SCARB2/CD3D/M6PR/VAMP8/AAK1/HLA-A/AP2B1/HSPA8/HSPD1/PICALM/SEC22B/IGF2R/GGA2/AREG	30
CC	GO:0044194	cytolytic granule	6/836	13/19594	7.85829472254672e-06	6.67015193960989e-05	4.58633334717744e-05	ARL8B/SRGN/LAMP1/RNF19B/CALR/SERPINB1	6
CC	GO:0030136	clathrin-coated vesicle	23/836	192/19594	7.9552270839384e-06	6.67015193960989e-05	4.58633334717744e-05	CD74/HLA-DRA/HLA-DRB1/IL7R/HLA-DRB5/HLA-DQB1/HLA-DQA1/HLA-DPA1/HLA-DPB1/RAB27A/CD3G/HBEGF/SCARB2/CD3D/M6PR/VAMP8/AAK1/AP2B1/HSPA8/PICALM/IGF2R/GGA2/AREG	23
CC	GO:0030134	COPII-coated ER to Golgi transport vesicle	15/836	94/19594	9.95983140833259e-06	8.22440623869888e-05	5.65502389372632e-05	CD74/HLA-DRA/HLA-DRB1/HLA-DRB5/HLA-DQB1/HLA-DQA1/HLA-DPA1/CTSZ/HLA-DPB1/SERPINA1/APP/CTSC/HLA-A/SEC22B/AREG	15
CC	GO:0009898	cytoplasmic side of plasma membrane	21/836	169/19594	1.10806228268261e-05	9.01334244868693e-05	6.19748896520048e-05	LYN/S100A6/LITAF/PTPRC/PTPN22/CD2/RGS1/FYN/SLA/GM2A/GNB4/GNA13/GNAQ/RAC1/RGS2/ATP2B1/LCK/MYH9/IQGAP1/FGR/PTEN	21
CC	GO:0030863	cortical cytoskeleton	16/836	107/19594	1.19476357979798e-05	9.5756786910279e-05	6.58414604346873e-05	GSN/TPM4/DSTN/AKAP13/ACTN4/COTL1/ACTR2/SPTBN1/ACTB/ACTN1/MYH9/IQGAP1/EEF1A1/FLOT1/HCLS1/PRKCB	16
CC	GO:0030662	coated vesicle membrane	21/836	176/19594	2.07013312416213e-05	0.000163510514879473	0.000112428282563191	CD74/HLA-DRA/HLA-DRB1/IL7R/HLA-DRB5/HLA-DQB1/HLA-DQA1/HLA-DPA1/HLA-DPB1/CD3G/HBEGF/SCARB2/CD3D/M6PR/VAMP8/HLA-A/AP2B1/HSPA8/SEC22B/IGF2R/AREG	21
CC	GO:0005884	actin filament	16/836	113/19594	2.40691779875752e-05	0.000187395742903264	0.000128851539301906	TPM4/TPM1/FYN/LCP1/COTL1/AIF1/RHOQ/RAC1/ANXA1/ACTB/ACTN1/TPM3/DIAPH1/IQGAP1/HCLS1/CD2AP	16
CC	GO:0005641	nuclear envelope lumen	5/836	10/19594	2.94333922972406e-05	0.000225932377492904	0.000155348964533991	APP/ALOX5/TUBB/SORL1/IGF2R	5
CC	GO:0030133	transport vesicle	35/836	402/19594	5.52552432419963e-05	0.000413160185723973	0.000284085033544634	CD74/HLA-DRA/HLA-DRB1/HLA-DRB5/HLA-DQB1/HLA-DQA1/HLA-DPA1/HLA-DPB1/APP/RAB27A/CD55/SYTL3/DMXL2/STX11/LAPTM5/PPT1/ATP6V1A/ATP6V0D1/RAB7A/M6PR/STX4/LAMP1/ATP2B1/HLA-A/CALM3/LRRK2/SORL1/STX3/PDE4B/PICALM/MCTP2/SEC22B/IGF2R/SYNGR2/AREG	35
CC	GO:0012507	ER to Golgi transport vesicle membrane	11/836	62/19594	5.53407221244955e-05	0.000413160185723973	0.000284085033544634	CD74/HLA-DRA/HLA-DRB1/HLA-DRB5/HLA-DQB1/HLA-DQA1/HLA-DPA1/HLA-DPB1/HLA-A/SEC22B/AREG	11
CC	GO:0032587	ruffle membrane	14/836	97/19594	6.18200303319147e-05	0.000455296169336399	0.00031305733710045	RPS3/PLEK/ITGB1/TPM1/PLCG2/LCP1/AIF1/CORO1C/RAC1/PLEKHO1/MACF1/DIAPH1/EEF1A1/FGR	14
CC	GO:0098636	protein complex involved in cell adhesion	9/836	43/19594	6.84787370451694e-05	0.000497612155861564	0.000342153408955513	LYN/LGALS1/PLAUR/ITGB1/ITGA1/ITGAE/ITGAX/PLAU/ITGB2	9
CC	GO:0033176	proton-transporting V-type ATPase complex	7/836	27/19594	0.000105350424253644	0.000755473437082055	0.000519456385516584	ATP6V1B2/ATP6V1F/ATP6AP1/ATP6V1A/ATP6V0B/ATP6V0D1/ATP6AP2	7
CC	GO:0090575	RNA polymerase II transcription regulator complex	23/836	230/19594	0.000138923659537579	0.000983290836986758	0.000676101473621026	TCF7/TCF4/JUNB/CEBPD/ATF3/HIF1A/CEBPB/FOS/RUNX3/JUN/DDIT3/FOSL2/BACH1/STAT1/JUND/STAT3/MAF/CREM/XBP1/NFE2L2/HNRNPAB/NFIL3/ATF5	23
CC	GO:0035577	azurophil granule membrane	10/836	58/19594	0.000153825580666926	0.00107480694183942	0.000739027081206823	CD63/PSAP/BRI3/FPR1/CD68/LAMP2/CMTM6/VAMP8/LAMP1/LPCAT1	10
CC	GO:0002102	podosome	7/836	29/19594	0.000171865473565259	0.00118565421636793	0.000815244618111023	GSN/TPM4/LCP1/PTPN12/ADAM8/ACTR2/FERMT3	7
CC	GO:0030176	integral component of endoplasmic reticulum membrane	18/836	164/19594	0.000229996542985321	0.0015668514490875	0.00107735222766808	CD74/HLA-DRA/HLA-DRB1/HLA-DRB5/HLA-DQB1/HLA-DQA1/HLA-DPA1/HLA-DPB1/RRBP1/RTN4/CANX/INSIG1/HLA-A/CALR/KTN1/ERN1/EDEM1/SPCS1	18
CC	GO:0016469	proton-transporting two-sector ATPase complex	9/836	50/19594	0.000232922882293641	0.00156719717098808	0.001077589942775	ATP6V1B2/ATP6V1F/ATP6AP1/ATP6V1A/ATP6V0B/ATP6V0D1/ATP6AP2/ATP5MG/ATP5MC2	9
CC	GO:0005776	autophagosome	14/836	112/19594	0.000294508265398091	0.00195740249563365	0.00134589143108755	FTH1/FTL/CHMP1B/LAMP2/NCOA4/ATP6AP2/RAB7A/LAMP1/SQSTM1/VMP1/LRRK2/HSPA8/MAP1LC3B/C9orf72	14
CC	GO:0032588	trans-Golgi network membrane	13/836	100/19594	0.000325540799578564	0.00213758717795563	0.00146978471337944	CD74/HLA-DRA/HLA-DRB1/HLA-DRB5/HLA-DQB1/HLA-DQA1/HLA-DPA1/HLA-DPB1/RAB31/APP/AP1S2/M6PR/IGF2R	13
CC	GO:0099572	postsynaptic specialization	29/836	341/19594	0.000345885487353981	0.00224413798342762	0.00154304803882227	RPS3/RPS27/RPL30/RPS14/RPS13/LYN/FYN/RPL7/DNAJB1/SLC16A3/RPS19/RPS18/SRGN/RTN4/RPL14/RPS25/PRNP/RPL6/RPL12/ACTR2/SPTBN1/RPL38/RPL8/RPLP0/HSPA8/PDE4B/ARRB2/MYD88/INPP4A	29
CC	GO:0031227	intrinsic component of endoplasmic reticulum membrane	18/836	172/19594	0.000413367737732672	0.00265041667134478	0.00182240141960163	CD74/HLA-DRA/HLA-DRB1/HLA-DRB5/HLA-DQB1/HLA-DQA1/HLA-DPA1/HLA-DPB1/RRBP1/RTN4/CANX/INSIG1/HLA-A/CALR/KTN1/ERN1/EDEM1/SPCS1	18
CC	GO:0030027	lamellipodium	20/836	202/19594	0.00042064804336529	0.00266573469341957	0.00183293394661008	GSN/ITGB1/CAPG/APP/EVL/AIF1/FGD4/CORO1C/CCDC88A/CD44/RAC1/ARPC5/STX4/ACTR2/SYNE2/SWAP70/ACTB/STX3/FLOT1/VASP	20
CC	GO:0032432	actin filament bundle	11/836	78/19594	0.000455862193472471	0.00285568845336203	0.00196354435421899	MARCKS/TPM4/TPM1/LCP1/ACTN4/CYBA/MYL12B/ACTN1/TPM3/MYH9/FLNB	11
CC	GO:0016471	vacuolar proton-transporting V-type ATPase complex	6/836	25/19594	0.000522555686551116	0.00323628237693589	0.00222523713411719	ATP6V1B2/ATP6V1F/ATP6V1A/ATP6V0B/ATP6V0D1/ATP6AP2	6
CC	GO:0014069	postsynaptic density	27/836	318/19594	0.000559244543718977	0.0034069459834488	0.00234258381479048	RPS3/RPS27/RPL30/RPS14/RPS13/LYN/FYN/RPL7/DNAJB1/SLC16A3/RPS19/RPS18/RTN4/RPL14/RPS25/PRNP/RPL6/RPL12/ACTR2/SPTBN1/RPL38/RPL8/RPLP0/PDE4B/ARRB2/MYD88/INPP4A	27
CC	GO:0043209	myelin sheath	8/836	45/19594	0.000562614933046591	0.0034069459834488	0.00234258381479048	ITGB1/GLUL/HSP90AA1/STX4/CALM3/CALM1/PTEN/MBP	8
CC	GO:0001725	stress fiber	10/836	69/19594	0.000657233735513182	0.00389339549842048	0.00267706189751365	TPM4/TPM1/LCP1/ACTN4/CYBA/MYL12B/ACTN1/TPM3/MYH9/FLNB	10
CC	GO:0097517	contractile actin filament bundle	10/836	69/19594	0.000657233735513182	0.00389339549842048	0.00267706189751365	TPM4/TPM1/LCP1/ACTN4/CYBA/MYL12B/ACTN1/TPM3/MYH9/FLNB	10
CC	GO:0032279	asymmetric synapse	27/836	323/19594	0.000709692162694549	0.00415894869536053	0.00285965376252699	RPS3/RPS27/RPL30/RPS14/RPS13/LYN/FYN/RPL7/DNAJB1/SLC16A3/RPS19/RPS18/RTN4/RPL14/RPS25/PRNP/RPL6/RPL12/ACTR2/SPTBN1/RPL38/RPL8/RPLP0/PDE4B/ARRB2/MYD88/INPP4A	27
CC	GO:0005938	cell cortex	26/836	310/19594	0.000840948154938097	0.00487571004724748	0.00335249208463564	MARCKS/TNFAIP2/CTSZ/GSN/TPM4/DSTN/AKAP13/ACTN4/COTL1/CORO1C/RAC1/ACTR2/SPTBN1/RHOH/ACTB/PFN1/MYL12B/ENO1/ACTN1/MYH9/IQGAP1/EEF1A1/FLOT1/HCLS1/FLNB/PRKCB	26
CC	GO:1904090	peptidase inhibitor complex	4/836	11/19594	0.000853561144671178	0.00489674551416623	0.00336695587260875	CTSB/PLAU/CARD16/CASP1	4
CC	GO:0005667	transcription regulator complex	36/836	483/19594	0.0008797835605996	0.00499460458882064	0.00343424284620019	TCF7/TCF4/JUNB/CEBPD/ATF3/KLF4/HIF1A/CEBPB/MXD1/FOS/RUNX3/RBPJ/NR4A1/JUN/DDIT3/FOSL2/SPI1/CREG1/BACH1/STAT1/JUND/STAT3/MAF/CREM/XBP1/IVNS1ABP/TAF1D/NFE2L2/HNRNPAB/HCLS1/NFIL3/SOX4/NR4A3/ATF5/RUNX2/ETV3	36
CC	GO:0098984	neuron to neuron synapse	28/836	347/19594	0.000984389138590032	0.00548653433308432	0.0037724890827195	RPS3/RPS27/RPL30/RPS14/RPS13/LYN/RNF19A/FYN/RPL7/DNAJB1/SLC16A3/RPS19/RPS18/RTN4/RPL14/RPS25/PRNP/RPL6/RPL12/ACTR2/SPTBN1/RPL38/RPL8/RPLP0/PDE4B/ARRB2/MYD88/INPP4A	28
CC	GO:0019897	extrinsic component of plasma membrane	17/836	170/19594	0.000988992456631202	0.00548653433308432	0.0037724890827195	LYN/S100A6/S100A10/RGS1/FYN/SLA/SYTL3/GNB4/GNA13/GNAQ/RAC1/ANXA1/LCK/AAK1/IQGAP1/FGR/PICALM	17
CC	GO:0001891	phagocytic cup	6/836	28/19594	0.000996636511881373	0.00548653433308432	0.0037724890827195	RAB31/LCP1/CLEC4E/AIF1/ANXA1/RACK1	6
CC	GO:0031234	extrinsic component of cytoplasmic side of plasma membrane	12/836	99/19594	0.00102880178357996	0.00560696972051076	0.00385529931531015	LYN/S100A6/RGS1/FYN/SLA/GNB4/GNA13/GNAQ/RAC1/LCK/IQGAP1/FGR	12
CC	GO:0031901	early endosome membrane	17/836	172/19594	0.00112610135188415	0.00607648749284024	0.00417813529203501	HLA-DRA/IFITM3/RAB31/LITAF/LDLRAD4/ZFYVE16/ATP13A3/PLD3/CMTM6/VAMP8/ANXA1/HLA-A/SORL1/SLC15A4/PMEPA1/GGA2/INPP4A	17
CC	GO:0048787	presynaptic active zone membrane	6/836	29/19594	0.00121179417405079	0.00647478259664395	0.0044519992359348	ATP2B4/STX11/STX4/CANX/ATP2B1/STX3	6
CC	GO:0033180	proton-transporting V-type ATPase, V1 domain	4/836	12/19594	0.00123728390051706	0.00654679345419221	0.00450151322007229	ATP6V1B2/ATP6V1F/ATP6AP1/ATP6V1A	4
CC	GO:0030658	transport vesicle membrane	19/836	205/19594	0.001284669919357	0.00673216448124581	0.00462897258391794	CD74/HLA-DRA/HLA-DRB1/HLA-DRB5/HLA-DQB1/HLA-DQA1/HLA-DPA1/HLA-DPB1/DMXL2/RAB7A/ATP2B1/HLA-A/CALM3/LRRK2/SORL1/MCTP2/SEC22B/SYNGR2/AREG	19
CC	GO:0033116	endoplasmic reticulum-Golgi intermediate compartment membrane	10/836	77/19594	0.00156178893773459	0.00802995255722029	0.00552131938265654	CTSZ/SERPINA1/CTSC/CD55/MGAT1/ATP6AP1/VMP1/CALR/SEC22B/AREG	10
CC	GO:0042641	actomyosin	10/836	77/19594	0.00156178893773459	0.00802995255722029	0.00552131938265654	TPM4/TPM1/LCP1/ACTN4/CYBA/MYL12B/ACTN1/TPM3/MYH9/FLNB	10
CC	GO:0008305	integrin complex	6/836	31/19594	0.00174681668460412	0.00889733731877799	0.00611772493575078	LYN/ITGB1/ITGA1/ITGAE/ITGAX/ITGB2	6
CC	GO:0036464	cytoplasmic ribonucleoprotein granule	21/836	243/19594	0.00177174673116632	0.0089407589674597	0.00614758125044066	RPS6/CTSH/APOBEC3G/RPS4X/RAC1/RPL6/ACTB/SQSTM1/IQGAP1/TUBB/RPLP0/RPL28/NFKBIZ/C9orf72/YBX1/ZFP36/ZFP36L1/PABPC4/TRIM25/HNRNPAB/SERPINB1	21
CC	GO:0005802	trans-Golgi network	22/836	260/19594	0.00182395701569125	0.00911978507845625	0.00627067791005394	CD74/HLA-DRA/HLA-DRB1/HLA-DRB5/HLA-DQB1/HLA-DQA1/HLA-DPA1/GRN/HLA-DPB1/RAB31/APP/LAP3/AP1S2/RAC1/M6PR/STX4/LRRK2/SORL1/DENND5A/IGF2R/GGA2/CCDC186	22
CC	GO:0031093	platelet alpha granule lumen	9/836	67/19594	0.00208579552340429	0.010334168729594	0.00710567661561655	VEGFA/SERPINA1/TIMP1/APP/ACTN4/SRGN/TMSB4X/ACTN1/FERMT3	9
CC	GO:0019898	extrinsic component of membrane	25/836	314/19594	0.00214881559224014	0.0105504909709088	0.00725441774146507	LYN/PLAUR/S100A6/S100A10/RGS1/FYN/SLA/PIK3R1/SYTL3/SNX10/GNB4/GNA13/GNAQ/RAC1/PRNP/RAB7A/ANXA1/UBB/NCF1/LCK/AAK1/IQGAP1/FGR/SOCS3/PICALM	25
CC	GO:0043020	NADPH oxidase complex	4/836	14/19594	0.00233697565858099	0.0112712542825366	0.00775000777321688	CYBB/NCF2/CYBA/NCF1	4
CC	GO:0098554	cytoplasmic side of endoplasmic reticulum membrane	4/836	14/19594	0.00233697565858099	0.0112712542825366	0.00775000777321688	RPS29/RPL27/DNAJA1/RPS28	4
CC	GO:0005911	cell-cell junction	35/836	497/19594	0.00267065186598682	0.0127675900610774	0.00877887409317921	CD3E/LYN/S100A11/ANXA2/VEGFA/ITGB1/YBX3/APP/SDCBP/KRT18/CD2/PIK3R1/AHI1/LIMS1/GRB2/LCP2/CD53/YWHAH/VAMP5/ANXA1/SKAP1/ACTB/LAT/ACTN1/MYH9/IQGAP1/STX3/FLOT1/VASP/PARK7/CD2AP/TRAF4/TGFBR1/JAML/RAP2B	35
CC	GO:0031253	cell projection membrane	26/836	339/19594	0.00295721383458261	0.0140146220856306	0.00963632151131724	RPS3/PLEK/ITGB1/TPM1/PLCG2/LCP1/HSP90AB1/AIF1/CORO1C/GNA13/CD44/RAC1/PLEKHO1/ATP6AP2/STX4/ATP2B1/SYNE2/RIPOR2/SPTBN1/MACF1/DIAPH1/EEF1A1/FGR/VASP/SLC6A6/SLC7A5	26
CC	GO:0030867	rough endoplasmic reticulum membrane	5/836	24/19594	0.00301807908389842	0.0141797681096952	0.00974987435451758	SSR4/RPS29/RPL27/RPS28/SEC61B	5
CC	GO:0099522	cytosolic region	4/836	15/19594	0.00308010553046213	0.0143475001205287	0.00986520529774644	EIF4A3/LRRK2/HSPA8/PRKCB	4
CC	GO:0016235	aggresome	6/836	35/19594	0.00333206483220122	0.0152602969205854	0.0104928357387318	HSPA1B/HSPA1A/SQSTM1/FGR/EEF2/EDEM1	6
CC	GO:0031904	endosome lumen	6/836	35/19594	0.00333206483220122	0.0152602969205854	0.0104928357387318	CD63/CTSH/CTSS/CTSB/APP/LGMN	6
CC	GO:0044322	endoplasmic reticulum quality control compartment	5/836	25/19594	0.00364195993323524	0.0165405680301101	0.0113731380371206	CANX/HERPUD1/CALR/SEC61B/EDEM1	5
CC	GO:0016323	basolateral plasma membrane	19/836	226/19594	0.00387603196364408	0.0174581604974052	0.0120040659335128	ANXA2/HSP90AB1/ATP2B4/C5AR1/AQP9/SLC16A10/SLC16A3/CD44/STX4/ANXA1/SLC38A1/ATP1B3/ATP2B1/CD81/BEST1/FLOT1/ARRB2/SLC6A6/SLC7A5	19
CC	GO:0035770	ribonucleoprotein granule	21/836	261/19594	0.00414079424962868	0.0184978103774396	0.0127189193517499	RPS6/CTSH/APOBEC3G/RPS4X/RAC1/RPL6/ACTB/SQSTM1/IQGAP1/TUBB/RPLP0/RPL28/NFKBIZ/C9orf72/YBX1/ZFP36/ZFP36L1/PABPC4/TRIM25/HNRNPAB/SERPINB1	21
CC	GO:0033177	proton-transporting two-sector ATPase complex, proton-transporting domain	5/836	26/19594	0.00435313573332683	0.0192882843468547	0.0132624417720527	ATP6V0B/ATP6V0D1/ATP6AP2/ATP5MG/ATP5MC2	5
CC	GO:0070382	exocytic vesicle	18/836	214/19594	0.00483264176123139	0.021135741544433	0.0145327358567226	APP/RAB27A/SYTL3/DMXL2/STX11/PPT1/ATP6V0D1/RAB7A/STX4/LAMP1/ATP2B1/CALM3/LRRK2/STX3/PDE4B/PICALM/MCTP2/SYNGR2	18
CC	GO:0005635	nuclear envelope	33/836	479/19594	0.00484764714321857	0.021135741544433	0.0145327358567226	CYBB/S100A6/LMNA/APP/SDCBP/ALOX5AP/NR4A1/CHMP1B/ALOX5/SLC16A3/RNF13/PTGS2/GNAQ/RTN4/PRNP/BNIP3L/SYNE2/CCND2/GAPDH/ENO1/TUBB/SORL1/C9orf72/YBX1/CALR/EIF5A/ERN1/MX2/IGF2R/MX1/INPP4A/TMEM109/RANBP2	33
CC	GO:0031968	organelle outer membrane	19/836	232/19594	0.00513760157885386	0.0221358492509107	0.0152204004506503	RPS27A/BCL2A1/GK/ACSL1/PTGS2/ACSL3/BNIP3L/MCL1/TOMM7/UBB/SYNE2/ENO1/TSPO/LRRK2/UBA52/PPP1R15A/ATP5MC2/BID/TMEM109	19
CC	GO:0005771	multivesicular body	8/836	63/19594	0.00515826211901955	0.0221358492509107	0.0152204004506503	CD74/CD63/CTSH/RAB27A/CHMP1B/LAMP1/LRRK2/SORL1	8
CC	GO:0031091	platelet alpha granule	10/836	91/19594	0.00537340624442219	0.0228789562750789	0.0157313538076834	VEGFA/SERPINA1/TIMP1/APP/ACTN4/APLP2/SRGN/TMSB4X/ACTN1/FERMT3	10
CC	GO:0019867	outer membrane	19/836	234/19594	0.00562645193344126	0.0237128574931471	0.0163047363931635	RPS27A/BCL2A1/GK/ACSL1/PTGS2/ACSL3/BNIP3L/MCL1/TOMM7/UBB/SYNE2/ENO1/TSPO/LRRK2/UBA52/PPP1R15A/ATP5MC2/BID/TMEM109	19
CC	GO:0000421	autophagosome membrane	7/836	51/19594	0.00565627793414519	0.0237128574931471	0.0163047363931635	CHMP1B/LAMP2/ATP6AP2/RAB7A/LAMP1/VMP1/MAP1LC3B	7
CC	GO:0062023	collagen-containing extracellular matrix	30/836	429/19594	0.00571497178701039	0.0237760276635165	0.0163481716044652	ANXA2/CTSZ/PSAP/ANXA5/LGALS1/LGALS3/PLSCR1/S100A6/SERPINA1/ICAM1/CTSH/CTSS/TIMP1/TIMP2/CTSB/CTSD/S100A9/CSTB/S100A10/HSP90B1/CTSC/S100A8/LGALS9/ANXA1/SERPINB9/S100A4/PKM/MEGF9/CALR/SERPINB1	30
CC	GO:0036019	endolysosome	5/836	28/19594	0.00606255085364658	0.0250309864790711	0.0172110694090764	CTSS/CTSB/LGMN/AP2B1/SLC15A4	5
CC	GO:0031970	organelle envelope lumen	10/836	93/19594	0.00626232021032516	0.0256613873280242	0.0176445270666859	LYN/APP/ALOX5/TUBB/SORL1/FGR/CYCS/PARK7/IGF2R/RNASET2	10
CC	GO:0000220	vacuolar proton-transporting V-type ATPase, V0 domain	3/836	10/19594	0.00741424452586064	0.0301549497507019	0.0207342580613228	ATP6V0B/ATP6V0D1/ATP6AP2	3
CC	GO:0055038	recycling endosome membrane	10/836	96/19594	0.00780522570960717	0.0315099852721178	0.0216659676617556	ATP13A3/RAC1/CMTM6/VAMP8/ACAP1/HLA-A/SORL1/MCOLN2/INPP4A/RAP2B	10
CC	GO:0005790	smooth endoplasmic reticulum	5/836	30/19594	0.00819560075327099	0.0327733597947675	0.0225346520269188	APP/RPL10/CANX/CALR/PPIB	5
CC	GO:0098802	plasma membrane signaling receptor complex	23/836	313/19594	0.00823844090253788	0.0327733597947675	0.0225346520269188	CD3E/TRAC/LYN/TRBC2/ITGB1/SDCBP/IL2RB/ITGA1/ITGAE/CD8A/CD3G/TLR2/ITGAX/ITGB2/IL6R/CD3D/SKAP1/CD247/CD40/CSF2RB/TLR1/TRAF4/TGFBR1	23
CC	GO:0030017	sarcomere	17/836	209/19594	0.00837879877880889	0.0330901835829771	0.0227524970652629	TPM4/TPM1/HSPB1/ACTN4/ATP2B4/CORO1C/SYNE2/SPTBN1/SQSTM1/MYL12B/ENO1/ACTN1/TPM3/CALM3/PDE4B/CALM1/FLNB	17
CC	GO:0033178	proton-transporting two-sector ATPase complex, catalytic domain	4/836	20/19594	0.00922882831641756	0.0361100679257128	0.0248289409590609	ATP6V1B2/ATP6V1F/ATP6AP1/ATP6V1A	4
CC	GO:0005769	early endosome	27/836	389/19594	0.00927598075155926	0.0361100679257128	0.0248289409590609	HLA-DRA/IFITM3/RAB31/LITAF/APP/LDLRAD4/ZFYVE16/ATP13A3/PLD3/RASGEF1B/ATP6V0D1/CMTM6/VAMP8/ANXA1/HLA-A/SORL1/FLOT1/HSPD1/PICALM/SERPINB1/SLC15A4/RUBCN/PMEPA1/IGF2R/GGA2/INPP4A/CXCR4	27
CC	GO:0005905	clathrin-coated pit	8/836	70/19594	0.00969975337729597	0.037491954543449	0.0257791131192039	APP/AP1S2/AAK1/AP2B1/HSPD1/ARRB2/PICALM/FCHSD2	8
CC	GO:0000221	vacuolar proton-transporting V-type ATPase, V1 domain	3/836	11/19594	0.0098745007938067	0.037898612201582	0.0260587270763172	ATP6V1B2/ATP6V1F/ATP6V1A	3
CC	GO:0008021	synaptic vesicle	16/836	196/19594	0.010006252127582	0.0381357161505749	0.0262217575076865	APP/DMXL2/STX11/PPT1/ATP6V0D1/RAB7A/STX4/LAMP1/ATP2B1/CALM3/LRRK2/STX3/PDE4B/PICALM/MCTP2/SYNGR2	16
CC	GO:0098978	glutamatergic synapse	23/836	319/19594	0.0102122735308818	0.0383758904373519	0.0263868990742584	LYN/ITGB1/RNF19A/DNAJB1/EIF4A3/ATP2B4/SRGN/RAC1/STX4/CANX/ATP2B1/RPL22/CAMK4/SPTBN1/ACTB/PFN1/ACTN1/AP2B1/LRRK2/IL1RAP/STX3/HSPA8/FLOT1	23
CC	GO:0005811	lipid droplet	10/836	100/19594	0.0102992308485716	0.0383758904373519	0.0263868990742584	ANXA2/G0S2/RNF213/RAB7A/PLIN2/ACSL3/GIMAP7/GAPDH/LPCAT1/SYNGR2	10
CC	GO:0005793	endoplasmic reticulum-Golgi intermediate compartment	12/836	131/19594	0.0103049140028215	0.0383758904373519	0.0263868990742584	CTSZ/SERPINA1/CTSC/CD55/ANPEP/MGAT1/ATP6AP1/VMP1/CALR/SEC22B/MAN1A1/AREG	12
CC	GO:0016607	nuclear speck	28/836	411/19594	0.010350928246405	0.0383758904373519	0.0263868990742584	MEF2C/SAP18/BASP1/LMNA/HIF1A/NAMPT/HSPA1B/EIF4A3/PYHIN1/IFI16/HSPA1A/SGK1/BMP2K/ARHGAP18/BNIP3L/SRSF7/BRD2/C12orf57/STK17A/SRSF3/GADD45A/BCAS2/NFKBIZ/ARL6IP4/CCNL1/ZBTB18/FYTTD1/CDYL	28
CC	GO:0097038	perinuclear endoplasmic reticulum	4/836	21/19594	0.011022326972409	0.0405889743240735	0.0279085946100824	CYBB/FYN/PIK3R1/CYBA	4
CC	GO:0009925	basal plasma membrane	19/836	251/19594	0.0115113561061383	0.0421052958244656	0.0289512029232444	ANXA2/HSP90AB1/ATP2B4/C5AR1/AQP9/SLC16A10/SLC16A3/CD44/STX4/ANXA1/SLC38A1/ATP1B3/ATP2B1/CD81/BEST1/FLOT1/ARRB2/SLC6A6/SLC7A5	19
CC	GO:0045178	basal part of cell	20/836	269/19594	0.0116660888632056	0.0423867895363137	0.029144755335447	ANXA2/ITGA1/HSP90AB1/ATP2B4/C5AR1/AQP9/SLC16A10/SLC16A3/CD44/STX4/ANXA1/SLC38A1/ATP1B3/ATP2B1/CD81/BEST1/FLOT1/ARRB2/SLC6A6/SLC7A5	20
CC	GO:0098858	actin-based cell projection	17/836	217/19594	0.0119052579294511	0.0429693084208664	0.029545289807491	ITGB1/APP/LCP1/SPN/ATP6V1B2/FGD4/ATP6V1A/CD44/SYNE2/RIPOR2/ARL4C/LRRK2/MYO1F/VASP/SLC6A6/FCHSD2/SLC7A5	17
CC	GO:0033179	proton-transporting V-type ATPase, V0 domain	3/836	12/19594	0.0127535730915699	0.0454293943457881	0.0312368216071474	ATP6V0B/ATP6V0D1/ATP6AP2	3
CC	GO:0042405	nuclear inclusion body	3/836	12/19594	0.0127535730915699	0.0454293943457881	0.0312368216071474	ATXN1/NBN/RANBP2	3
CC	GO:0016460	myosin II complex	4/836	22/19594	0.01302579866116	0.046097793963196	0.031696406858325	MYL12A/MYL12B/MYL6/MYH9	4
CC	GO:0043292	contractile fiber	18/836	238/19594	0.0137797931319577	0.0484515306897867	0.0333148139557008	TPM4/TPM1/HSPB1/ACTN4/ATP2B4/CORO1C/SYNE2/SPTBN1/SQSTM1/MYL12B/ENO1/ACTN1/TPM3/CALM3/DEK/PDE4B/CALM1/FLNB	18
CC	GO:0016605	PML body	10/836	105/19594	0.0142183621039699	0.0496731240170743	0.0341547699663514	BASP1/SPN/SQSTM1/SATB1/NBN/PTEN/EIF3E/PARK7/N4BP1/CIITA	10
MF	GO:0003735	structural constituent of ribosome	79/825	181/18410	4.59357138588468e-58	3.8080706788984e-55	3.01725109978109e-55	RPL32/RPS15A/RPS3/RPS27/RPL21/RPS21/RPS12/RPL30/RPL13/RPS3A/RPL34/RPS6/RPL3/RPS14/RPL9/RPS27A/RPS13/RPL26/RPL5/RPS23/RPS10/RPL7/RPL36A/RPS29/RPL23A/RPS19/RPS18/RPLP1/RPL13A/RPL41/RPS4X/RPL18/RPL14/RPL24/RPL37/RPS7/RPL36/RPS15/RPSA/RPS25/RPL27A/RPL35A/RPL18A/RPL10A/RPS5/RPL6/RPL11/RPL12/RPL7A/RPL29/RPS8/RPL19/RPL10/RPL39/RPLP2/RPS2/RPS20/RPL31/RPL22/RPL27/RPS17/RPL17/ISG15/RPL37A/RPL35/RPL15/RPL38…	79
MF	GO:0023026	MHC class II protein complex binding	15/825	27/18410	5.476047518523e-14	2.26982169642778e-11	1.79844929029387e-11	CD74/HLA-DRA/HLA-DRB1/HLA-DRB5/HLA-DQB1/HLA-DQA1/HLA-DPA1/HLA-DPB1/HLA-DMB/HLA-DMA/HSP90AA1/HSP90AB1/CD81/PKM/HSPA8	15
MF	GO:0023023	MHC protein complex binding	16/825	36/18410	7.22137540601651e-13	1.9955067371959e-10	1.58110114152783e-10	CD74/HLA-DRA/HLA-DRB1/HLA-DRB5/HLA-DQB1/HLA-DQA1/HLA-DPA1/HLA-DPB1/HLA-DMB/HLA-DMA/HSP90AA1/HSP90AB1/CD8A/CD81/PKM/HSPA8	16
MF	GO:0019843	rRNA binding	20/825	66/18410	4.91107480265699e-12	1.01782025285066e-09	8.06450178120516e-10	RPS3/RPL3/RPS14/RPL9/RPS13/RPL5/RPL23A/RPS18/RPS4X/RPL37/RPS5/RPL11/RPL12/NOP53/RPL8/RPS11/RPLP0/RPL23/RPS9/MRPL18	20
MF	GO:0044389	ubiquitin-like protein ligase binding	42/825	317/18410	3.04548183309168e-10	5.04940887926601e-08	4.00080139757728e-08	RPS27A/RPL5/LYN/HIF1A/CEBPB/PTPN22/HSP90AA1/TUBA1B/HSP90AB1/HSPA1B/JUN/PYHIN1/HSPA1A/LAPTM5/RTN4/RPL11/STAT1/CDKN1A/UBB/NFKBIA/HSPA6/DNAJA1/CD40/SQSTM1/TNFRSF1B/ISG15/TUBB/TRIB1/UBA52/RPL23/HSPA8/MAP1LC3B/HSPD1/ARRB2/CALR/UBE2B/PA2G4/UBE2D1/CCDC50/TRAF4/BID/CXCR4	42
MF	GO:0045296	cadherin binding	43/825	333/18410	4.24438461590924e-10	5.8643247443146e-08	4.64648421110064e-08	RPL34/S100A11/ANXA2/ITGB1/CAPG/KRT18/HSP90AB1/DNAJB1/HSPA1A/ARHGAP18/RPL23A/RTN4/RPL14/RPL24/RPL6/RPL7A/RPL29/ANXA1/RPS2/STAT1/PRDX1/SPTBN1/SWAP70/PFN1/LDHA/ENO1/MACF1/MYH9/IQGAP1/PKM/RPL15/RACK1/HSPA8/EEF2/EIF3E/PICALM/TRIM25/KTN1/VASP/PARK7/CD2AP/FLNB/COBLL1	43
MF	GO:0031625	ubiquitin protein ligase binding	40/825	298/18410	5.47773130546442e-10	6.48719893175714e-08	5.14000651821022e-08	RPS27A/RPL5/LYN/HIF1A/PTPN22/HSP90AA1/TUBA1B/HSP90AB1/HSPA1B/JUN/PYHIN1/HSPA1A/LAPTM5/RTN4/RPL11/CDKN1A/UBB/NFKBIA/HSPA6/DNAJA1/CD40/SQSTM1/TNFRSF1B/ISG15/TUBB/TRIB1/UBA52/RPL23/HSPA8/MAP1LC3B/HSPD1/ARRB2/CALR/UBE2B/PA2G4/UBE2D1/CCDC50/TRAF4/BID/CXCR4	40
MF	GO:0140375	immune receptor activity	23/825	148/18410	1.82568247620272e-07	1.89186346596507e-05	1.49898140151381e-05	CD74/HLA-DRA/HLA-DRB1/IL7R/HLA-DQB1/HLA-DQA1/HLA-DPA1/CTSH/FCER1G/IL2RB/C5AR1/FPR1/LILRB3/IFNGR2/IFNGR1/CD44/IL6R/CSF3R/IL1R2/FPR2/CSF2RB/IL1RAP/CXCR4	23
MF	GO:0035325	Toll-like receptor binding	7/825	12/18410	2.30092006851496e-07	2.11940304088767e-05	1.67926797982847e-05	S100A9/TLR2/S100A8/LY96/TLR1/MYD88/UNC93B1	7
MF	GO:0051082	unfolded protein binding	20/825	121/18410	4.14373598314227e-07	3.43515713002494e-05	2.72178026682187e-05	HSP90B1/HSP90AA1/HSP90AB1/HSPA1B/DNAJB1/HSPA1A/CANX/NPM1/HSPA6/DNAJA1/PPIA/HSPA8/NACA/PFDN5/HSPD1/HSPE1/CALR/PTGES3/ERN1/PPIB	20
MF	GO:0042608	T cell receptor binding	6/825	10/18410	1.43080892412526e-06	0.000107830963463622	8.54377769047043e-05	CD3E/HLA-DRA/HLA-DRB1/CD3G/LCK/HLA-A	6
MF	GO:0055106	ubiquitin-protein transferase regulator activity	8/825	21/18410	1.9009077229003e-06	0.000131321041857029	0.000104049685885069	RPL5/RPL37/RPS7/RPS15/RPL11/RPS20/TRIB1/RPL23	8
MF	GO:0004857	enzyme inhibitor activity	39/825	390/18410	2.5093300576483e-06	0.000160018047522342	0.000126787202912756	RPL5/CST3/HEXIM1/SPOCK2/ANXA2/ANXA5/LGALS3/SERPINA1/PHACTR1/TIMP1/TIMP2/CSTB/APP/HSPB1/BIRC3/ATP2B4/APLP2/RPL37/RPS7/RPS15/PRNP/RPL11/ANXA1/RPS20/RGS2/CDKN1A/NPM1/SERPINB9/RHOH/GAPDH/IQGAP1/LRRK2/TRIB1/RACK1/RPL23/CARD16/SOCS3/SERPINB1/PPP1R14B	39
MF	GO:0002020	protease binding	20/825	136/18410	2.76119892904291e-06	0.000163502422298326	0.00012954797982878	CST3/ANXA2/PSAP/ITGB1/SERPINA1/TIMP1/TIMP2/CSTB/TNFAIP3/RIPK2/CFLAR/PRNP/SERPINB9/FLOT1/SELL/CARD16/PTEN/MBP/PARK7/MALT1	20
MF	GO:0003779	actin binding	42/825	439/18410	3.23895312313451e-06	0.000179006142605234	0.00014183205254989	MARCKS/GSN/ITGB1/PHACTR1/TPM4/DSTN/CAPG/TPM1/GBP1/LCP1/MARCKSL1/ACTN4/COTL1/LSP1/EVL/AIF1/FGD4/ABL2/CORO1C/CCDC88A/ARPC5/YWHAH/ACTR2/SYNE2/SPTBN1/TMSB10/S100A4/TMSB4X/PFN1/ACTN1/TPM3/MACF1/MYH9/DIAPH1/IQGAP1/LRRK2/MYO1F/VASP/HCLS1/FLNB/COBLL1/CXCR4	42
MF	GO:0005126	cytokine receptor binding	30/825	272/18410	5.27288487436422e-06	0.000273201347552996	0.000216465800105479	LTB/VEGFA/CXCL2/CCL4/CXCL8/SDCBP/CCL5/PIK3R1/CKLF/CXCL16/IL1RN/IL1B/CCDC88A/CCL3/GRB2/IL6R/CFLAR/OSM/CCL3L1/STAT1/TNFSF9/IL1RAP/CXCL1/USP15/MYD88/SH2B3/CD2AP/TRAF4/TGFBR1/BID	30
MF	GO:0140297	DNA-binding transcription factor binding	43/825	470/18410	7.71969327077731e-06	0.000376448571851435	0.000298271739997835	RPS3/MEF2C/CITED2/HES1/KLF4/ID2/ETS2/HIF1A/CEBPB/HSPB1/FOS/RBPJ/ETS1/NR4A1/JUN/ID3/ACTN4/DDIT3/SPI1/YWHAH/STAT1/NPM1/NFKBIA/JUND/DNAJA1/FOXP1/HMGB2/ACTB/STAT3/CREM/TRIB1/BCL6/PTMA/NBN/JMJD1C/CALR/NFE2L2/PARK7/HCLS1/CIITA/NR4A3/RUNX2/PRKCB	43
MF	GO:0042277	peptide binding	33/825	322/18410	8.80986745430076e-06	0.00040574333997863	0.000321482882542905	CD74/HLA-DRA/HLA-DRB1/HLA-DRB5/CST3/HLA-DQB1/HLA-DQA1/HLA-DPA1/HLA-DPB1/PPIF/HSP90AB1/PIK3R1/CD14/TLR2/ANPEP/TPP1/ITGB2/PRNP/ITM2B/NFKBIA/ITM2A/HLA-A/AP2B1/FPR2/TLR1/SORL1/PPIA/PFDN5/CALR/PICALM/ITM2C/SLC7A5/PPIB	33
MF	GO:0051015	actin filament binding	25/825	214/18410	1.17548797193534e-05	0.000504135094226905	0.000399441684715369	MARCKS/GSN/TPM4/DSTN/CAPG/TPM1/LCP1/MARCKSL1/ACTN4/COTL1/AIF1/ABL2/CORO1C/ARPC5/ACTR2/SYNE2/SPTBN1/ACTN1/TPM3/MACF1/MYH9/IQGAP1/MYO1F/HCLS1/FLNB	25
MF	GO:0051020	GTPase binding	31/825	298/18410	1.2162487194859e-05	0.000504135094226905	0.000399441684715369	YBX3/HSP90AA1/LCP1/AKAP13/SYTL3/NCF2/DMXL2/ABCA1/FGD4/CORO1C/ATP6AP1/RAB7A/SPTBN1/RHOH/PFN1/ENO1/ARHGDIB/DIAPH1/IQGAP1/LRRK2/DOCK5/SORL1/C9orf72/YBX1/PICALM/DENND5A/RAB11FIP1/CHML/GGA2/CCDC186/RANBP2	31
MF	GO:0044325	transmembrane transporter binding	18/825	127/18410	1.44839522995021e-05	0.000571771259823202	0.000453031891473149	LYN/ID2/S100A10/FYN/PDE4D/HSP90AB1/ACTN4/GRINA/PRNP/YWHAH/HERPUD1/ACTN1/TSPO/CALM3/DIAPH1/LRRK2/PDE4B/CALM1	18
MF	GO:0044183	protein folding chaperone	10/825	43/18410	1.54189969649702e-05	0.000581015840180012	0.000460356655796239	CD74/HSPB1/HSP90AA1/HSP90AB1/HSPA1B/DNAJB1/HSPA1A/HSPA6/HSPA8/CALR	10
MF	GO:0048027	mRNA 5'-UTR binding	8/825	27/18410	1.63185583416877e-05	0.000588177602837353	0.000466031139826688	RPS3A/RPS14/RPS13/RPL26/RPL5/RPL41/RPS7/GNL3	8
MF	GO:0016004	phospholipase activator activity	6/825	14/18410	1.75250338194721e-05	0.000592346296862576	0.000469334123855308	CCL5/FYN/CCL3/STX4/LCK/NSMAF	6
MF	GO:0061629	RNA polymerase II-specific DNA-binding transcription factor binding	34/825	348/18410	1.78632779512236e-05	0.000592346296862576	0.000469334123855308	MEF2C/CITED2/HES1/KLF4/ID2/ETS2/HIF1A/CEBPB/HSPB1/FOS/RBPJ/ETS1/NR4A1/JUN/ACTN4/DDIT3/SPI1/YWHAH/STAT1/NPM1/NFKBIA/JUND/DNAJA1/FOXP1/ACTB/STAT3/TRIB1/JMJD1C/CALR/NFE2L2/PARK7/HCLS1/NR4A3/PRKCB	34
MF	GO:0001784	phosphotyrosine residue binding	10/825	44/18410	1.91594342040052e-05	0.00061089119058155	0.000484027811469605	PLCG2/SAMSN1/PIK3R1/CBLB/ABL2/GRB2/LCK/PFN1/FGR/SOCS3	10
MF	GO:0042605	peptide antigen binding	9/825	37/18410	2.79696126088053e-05	0.00085630600649967	0.000678477491023801	HLA-DRA/HLA-DRB1/HLA-DRB5/HLA-DQB1/HLA-DQA1/HLA-DPA1/HLA-DPB1/HLA-A/SLC7A5	9
MF	GO:0033218	amide binding	37/825	402/18410	2.89222776622325e-05	0.00085630600649967	0.000678477491023801	CD74/HLA-DRA/HLA-DRB1/HLA-DRB5/CST3/HLA-DQB1/HLA-DQA1/HLA-DPA1/PSAP/HLA-DPB1/PPIF/HSP90AB1/PIK3R1/CD14/TLR2/ANPEP/TPP1/ITGB2/PRNP/ITM2B/NFKBIA/ITM2A/HLA-A/FKBP5/FKBP2/AP2B1/FPR2/TLR1/SORL1/PPIA/MAP1LC3B/PFDN5/CALR/PICALM/ITM2C/SLC7A5/PPIB	37
MF	GO:0008097	5S rRNA binding	5/825	10/18410	3.72722314550717e-05	0.000969001304891483	0.00076776942956293	RPL3/RPL5/RPL11/NOP53/MRPL18	5
MF	GO:0032395	MHC class II receptor activity	5/825	10/18410	3.72722314550717e-05	0.000969001304891483	0.00076776942956293	HLA-DRA/HLA-DRB1/HLA-DQB1/HLA-DQA1/HLA-DPA1	5
MF	GO:0050786	RAGE receptor binding	5/825	10/18410	3.72722314550717e-05	0.000969001304891483	0.00076776942956293	S100A9/FPR1/S100A8/HMGB2/S100A4	5
MF	GO:0097110	scaffold protein binding	12/825	67/18410	3.74041516966556e-05	0.000969001304891483	0.00076776942956293	LYN/PSAP/KRT8/PLCG2/KRT18/FYN/HSP90AA1/PDE4D/ATP2B4/TREM1/VIM/PARK7	12
MF	GO:0060229	lipase activator activity	6/825	16/18410	4.32596318731505e-05	0.00108673438857096	0.0008610529597718	CCL5/FYN/CCL3/STX4/LCK/NSMAF	6
MF	GO:0031072	heat shock protein binding	16/825	123/18410	0.000121824729057696	0.00297037354084795	0.00235351798551091	RPS3/HIF1A/GBP1/HSP90AB1/HSPA1B/DNAJB1/HSPA1A/SPN/ITGB2/HSPA6/DNAJA1/FKBP5/HSPA8/ZFP36/PTGES3/ERN1	16
MF	GO:0001618	virus receptor activity	12/825	76/18410	0.000133757433884008	0.00316814036256694	0.00251021469905628	PLSCR1/ITGB1/ICAM1/HSPA1B/HSPA1A/CD55/ANPEP/SCARB2/RPSA/LAMP1/CD81/CXCR4	12
MF	GO:0045309	protein phosphorylated amino acid binding	10/825	55/18410	0.000144598284993553	0.00332977717387933	0.00263828449812799	PLCG2/SAMSN1/PIK3R1/CBLB/ABL2/GRB2/LCK/PFN1/FGR/SOCS3	10
MF	GO:0140272	exogenous protein binding	12/825	77/18410	0.00015209244813565	0.00340769295957983	0.00270001956292021	PLSCR1/ITGB1/ICAM1/HSPA1B/HSPA1A/CD55/ANPEP/SCARB2/RPSA/LAMP1/CD81/CXCR4	12
MF	GO:0070851	growth factor receptor binding	17/825	139/18410	0.000163099700354257	0.00355814872614945	0.00281923027759159	LYN/VEGFA/PLSCR1/APP/SDCBP/FYN/HBEGF/IL1RN/IL1B/CCDC88A/GRB2/IL6R/IL1RAP/MYD88/CD2AP/ERN1/AREG	17
MF	GO:0031267	small GTPase binding	26/825	267/18410	0.000177377515904364	0.00377040924832609	0.00298741079417876	YBX3/AKAP13/SYTL3/NCF2/DMXL2/ABCA1/FGD4/CORO1C/ATP6AP1/RAB7A/RHOH/PFN1/ARHGDIB/DIAPH1/IQGAP1/LRRK2/DOCK5/SORL1/C9orf72/PICALM/DENND5A/RAB11FIP1/CHML/GGA2/CCDC186/RANBP2	26
MF	GO:0005178	integrin binding	18/825	156/18410	0.000222533057563941	0.00458540460343317	0.00363315659011149	LYN/ITGB1/ICAM1/ITGA1/LCP1/ACTN4/ITGAE/ITGAX/IL1B/ITGB2/CD81/ACTN1/MYH9/ISG15/PPIA/CALR/JAML/FERMT3	18
MF	GO:0043548	phosphatidylinositol 3-kinase binding	7/825	29/18410	0.000232312416579244	0.00458540460343317	0.00363315659011149	PIK3IP1/GSN/HCST/PIK3R1/PIK3AP1/LCK/CALM3	7
MF	GO:0051861	glycolipid binding	7/825	29/18410	0.000232312416579244	0.00458540460343317	0.00363315659011149	LYN/PSAP/CLEC4E/TPP1/PPT1/FCGR3B/SELL	7
MF	GO:0001540	amyloid-beta binding	12/825	81/18410	0.000248504968341112	0.00468205951715414	0.00370973924030752	CD74/CST3/TLR2/ITGB2/PRNP/ITM2B/ITM2A/FPR2/SORL1/PFDN5/PICALM/ITM2C	12
MF	GO:0035591	signaling adaptor activity	12/825	81/18410	0.000248504968341112	0.00468205951715414	0.00370973924030752	CD3E/PIK3R1/AKAP13/CD3G/GNB4/STAT3/LAT/PAG1/IQGAP1/LRRK2/RACK1/SH2B3	12
MF	GO:0030674	protein-macromolecule adaptor activity	28/825	305/18410	0.000273557739009375	0.00503954145863938	0.00399298313782106	CD3E/KLF4/SDCBP/PIK3R1/AKAP13/CD3G/STX11/GNB4/GRB2/AP1S2/STX4/VAMP8/ATP1B3/SYNE2/HERPUD1/STAT3/LAT/PAG1/MYH9/AP2B1/IQGAP1/LRRK2/STX3/RACK1/HSPA8/SEC22B/SH2B3/CDYL	28
MF	GO:0008009	chemokine activity	9/825	49/18410	0.000285315070490544	0.00514187377036219	0.00407406416444163	CXCL2/CCL4/CXCL8/CCL5/CKLF/CXCL16/CCL3/CCL3L1/CXCL1	9
MF	GO:0019207	kinase regulator activity	23/825	235/18410	0.000381501580409406	0.00672903851402974	0.00533162343058162	HEXIM1/GSTP1/CCL5/HSPB1/HSP90AB1/PIK3R1/RPLP1/CDKN1A/NPM1/CCND2/RHOH/CALM3/RGCC/IQGAP1/TRIB1/RACK1/CALM1/SOCS3/CCNL1/CKS2/MALT1/MOB1B/MOB1A	23
MF	GO:0017124	SH3 domain binding	15/825	125/18410	0.00047673255653529	0.00817904214915968	0.00648050574703274	CD3E/LYN/PLSCR1/PTPN22/EVL/CBLB/QKI/PTPN12/GRB2/CYBA/NCF1/SKAP1/VASP/HCLS1/CD2AP	15
MF	GO:0001228	DNA-binding transcription activator activity, RNA polymerase II-specific	37/825	462/18410	0.000483441574558292	0.00817904214915968	0.00648050574703274	BCL11B/TCF4/MEF2C/JUNB/CEBPD/PLSCR1/ATF3/KLF4/LITAF/HIF1A/CEBPB/FOS/RBPJ/ETS1/NR4A1/JUN/IKZF3/EGR1/DDIT3/FOSL2/SPI1/BACH1/NFKB1/JUND/KLF6/STAT3/PRDM2/MAF/EGR3/ZNF267/CSRNP1/NFE2L2/IRF4/SOX4/NR4A3/ATF5/RUNX2	37
MF	GO:0051219	phosphoprotein binding	12/825	88/18410	0.00054215685589965	0.0089889606708162	0.00712222901223961	LYN/PLCG2/SAMSN1/PIK3R1/CBLB/ABL2/GRB2/LCK/PFN1/FGR/SOCS3/IGF2R	12
MF	GO:0001216	DNA-binding transcription activator activity	37/825	466/18410	0.000568270171512555	0.00923717592517467	0.00731889756499142	BCL11B/TCF4/MEF2C/JUNB/CEBPD/PLSCR1/ATF3/KLF4/LITAF/HIF1A/CEBPB/FOS/RBPJ/ETS1/NR4A1/JUN/IKZF3/EGR1/DDIT3/FOSL2/SPI1/BACH1/NFKB1/JUND/KLF6/STAT3/PRDM2/MAF/EGR3/ZNF267/CSRNP1/NFE2L2/IRF4/SOX4/NR4A3/ATF5/RUNX2	37
MF	GO:0019955	cytokine binding	16/825	141/18410	0.000587222742277794	0.00936168564131329	0.00741755042877213	CD74/ITGB1/GBP1/IL2RB/IL1RN/IFNGR1/IL6R/TNFRSF1B/CSF3R/IL1R2/TNFRSF1A/ZFP36/PARK7/TGFBR1/PLP2/CXCR4	16
MF	GO:0016175	superoxide-generating NAD(P)H oxidase activity	4/825	10/18410	0.000676829892939073	0.0103905922453054	0.00823278466265072	CYBB/NCF2/CYBA/NCF1	4
MF	GO:0070008	serine-type exopeptidase activity	4/825	10/18410	0.000676829892939073	0.0103905922453054	0.00823278466265072	TPP1/SCPEP1/CTSA/CPD	4
MF	GO:0097718	disordered domain specific binding	7/825	35/18410	0.000791963324223781	0.0119370471960275	0.00945808831226104	FYN/HSP90AA1/HSP90AB1/HSPA1A/GAPDH/CALM3/CALM1	7
MF	GO:0047485	protein N-terminus binding	13/825	105/18410	0.000827603081560259	0.0122514813323831	0.00970722411454138	RPS21/SDCBP/RBPJ/ALOX5AP/HSPA1B/ACTN4/HSPA1A/GADD45A/CALM3/NBN/CALM1/EIF3E/EIF5A	13
MF	GO:0051087	chaperone binding	13/825	106/18410	0.000905453810522003	0.0131687931389954	0.0104340383705583	GRN/HES1/CTSC/DNAJB1/FNIP2/SCARB2/PRNP/DNAJA1/HSPA8/HSPD1/HSPE1/CALR/PTGES3	13
MF	GO:0019864	IgG binding	4/825	11/18410	0.00102598467962315	0.0146645051621999	0.0116191368436451	FCER1G/FCGR2A/FCGRT/FCGR3B	4
MF	GO:0043236	laminin binding	6/825	27/18410	0.0010481501009733	0.0147273971814723	0.0116689681178829	LGALS1/LGALS3/ITGB1/CTSS/PLEKHA2/RPSA	6
MF	GO:0042379	chemokine receptor binding	10/825	71/18410	0.00119784995365999	0.0165502935264022	0.0131133047558567	CXCL2/CCL4/CXCL8/CCL5/CKLF/CXCL16/CCL3/CCL3L1/STAT1/CXCL1	10
MF	GO:0001664	G protein-coupled receptor binding	25/825	288/18410	0.0012696136115797	0.0172542571147471	0.0136710766803405	CXCL2/CCL4/CXCL8/SDCBP/CCL5/FYN/PDE4D/HSPA1B/HSPA1A/CKLF/FPR1/CXCL16/ADA2/GNA13/CCL3/GNAQ/PRNP/CCL3L1/STAT1/DNAJA1/CALM3/ADM/CXCL1/HSPA8/ARRB2	25
MF	GO:0004896	cytokine receptor activity	12/825	97/18410	0.00130428506044869	0.0174395534695477	0.0138178926607806	CD74/IL7R/IL2RB/IFNGR2/IFNGR1/CD44/IL6R/CSF3R/IL1R2/CSF2RB/IL1RAP/CXCR4	12
MF	GO:0048306	calcium-dependent protein binding	11/825	87/18410	0.00171290674735857	0.0225396776755596	0.017858877365944	S100A11/ANXA2/S100A6/S100A9/S100A10/ATP2B4/S100A8/ANXA1/S100A4/CALM3/CALM1	11
MF	GO:0043621	protein self-association	9/825	63/18410	0.00188065217560478	0.0243603227121307	0.0193014302233122	CTSC/CCL5/TNFAIP3/CD2/ATXN1/ADAM8/FOXP1/MYD88/MALT1	9
MF	GO:0031386	protein tag	4/825	13/18410	0.00206891361479645	0.0255989460696456	0.020282829467918	RPS27A/UBB/ISG15/UBA52	4
MF	GO:0035259	nuclear glucocorticoid receptor binding	4/825	13/18410	0.00206891361479645	0.0255989460696456	0.020282829467918	CEBPB/NR4A1/YWHAH/NR4A3	4
MF	GO:0050998	nitric-oxide synthase binding	4/825	13/18410	0.00206891361479645	0.0255989460696456	0.020282829467918	CD74/ATP2B4/ACTB/CALM3	4
MF	GO:0098631	cell adhesion mediator activity	9/825	64/18410	0.00210318419057128	0.0256402896174058	0.0203155872278093	S100A11/ANXA2/ITGB1/KRT18/ITGA1/EMB/NINJ1/RPSA/ANXA1	9
MF	GO:0009931	calcium-dependent protein serine/threonine kinase activity	5/825	22/18410	0.00248686720918263	0.0295325334750581	0.0233995313166608	CCL3/CAMK4/PRKCH/MAPKAPK2/PRKCB	5
MF	GO:0019887	protein kinase regulator activity	19/825	207/18410	0.00249370005217619	0.0295325334750581	0.0233995313166608	HEXIM1/CCL5/HSPB1/HSP90AB1/RPLP1/CDKN1A/NPM1/CCND2/CALM3/RGCC/IQGAP1/TRIB1/RACK1/CALM1/SOCS3/CCNL1/CKS2/MOB1B/MOB1A	19
MF	GO:0003924	GTPase activity	27/825	336/18410	0.00253913363555713	0.0296470673785474	0.023490280038364	RAB31/GBP1/RGS1/TUBA1B/RAB27A/ARL8B/GNA13/RHOQ/GNAQ/RAC1/RAB7A/RGS2/GBP5/TUBA4A/RHOH/RGS10/ARL4C/GBP2/GIMAP7/ARHGDIB/TUBB/LRRK2/EEF1A1/EEF2/MX2/MX1/RAP2B	27
MF	GO:0044548	S100 protein binding	4/825	14/18410	0.00279456027688616	0.0321762565213698	0.0254942341049263	S100A11/ANXA2/S100A6/IQGAP1	4
MF	GO:0005080	protein kinase C binding	8/825	55/18410	0.00295637115774125	0.0331193471590202	0.0262414737187843	MARCKS/PLEK/HSPB1/CCDC88A/SQSTM1/RACK1/HINT1/PRKCB	8
MF	GO:0050840	extracellular matrix binding	8/825	55/18410	0.00295637115774125	0.0331193471590202	0.0262414737187843	SPOCK2/LGALS1/VEGFA/LGALS3/ITGB1/CTSS/PLEKHA2/RPSA	8
MF	GO:0010857	calcium-dependent protein kinase activity	5/825	23/18410	0.00306194518541474	0.0338447007827842	0.0268161936238427	CCL3/CAMK4/PRKCH/MAPKAPK2/PRKCB	5
MF	GO:0001222	transcription corepressor binding	7/825	44/18410	0.00318286410757649	0.0342674590283235	0.0271511579374946	HES1/RUNX3/ETS1/STAT1/RORA/ENO1/BCL6	7
MF	GO:0019829	ATPase-coupled cation transmembrane transporter activity	7/825	44/18410	0.00318286410757649	0.0342674590283235	0.0271511579374946	ATP2B4/ATP6V1B2/ATP13A3/ATP6V1F/ATP6V1A/ATP6V0D1/ATP2B1	7
MF	GO:0001221	transcription coregulator binding	12/825	108/18410	0.00326508614450181	0.0347020053050257	0.027495462269489	HES1/HIF1A/FOS/RUNX3/ETS1/STAT1/RORA/JUND/ENO1/BCL6/RPL23/NFE2L2	12
MF	GO:0001530	lipopolysaccharide binding	6/825	34/18410	0.00364797432238383	0.0355140391792134	0.0281388615933327	CD14/TLR2/NINJ1/LY96/CD6/HSPD1	6
MF	GO:0036041	long-chain fatty acid binding	4/825	15/18410	0.00367689320107507	0.0355140391792134	0.0281388615933327	S100A9/ALOX5AP/S100A8/STX3	4
MF	GO:0042625	ATPase-coupled ion transmembrane transporter activity	4/825	15/18410	0.00367689320107507	0.0355140391792134	0.0281388615933327	ATP6V1B2/ATP6V1F/ATP6V1A/ATP6V0D1	4
MF	GO:0044769	ATPase activity, coupled to transmembrane movement of ions, rotational mechanism	4/825	15/18410	0.00367689320107507	0.0355140391792134	0.0281388615933327	ATP6V1B2/ATP6V1F/ATP6V1A/ATP6V0D1	4
MF	GO:0046961	proton-transporting ATPase activity, rotational mechanism	4/825	15/18410	0.00367689320107507	0.0355140391792134	0.0281388615933327	ATP6V1B2/ATP6V1F/ATP6V1A/ATP6V0D1	4
MF	GO:0050664	oxidoreductase activity, acting on NAD(P)H, oxygen as acceptor	4/825	15/18410	0.00367689320107507	0.0355140391792134	0.0281388615933327	CYBB/NCF2/CYBA/NCF1	4
MF	GO:0001965	G-protein alpha-subunit binding	5/825	24/18410	0.00372704633123228	0.0355140391792134	0.0281388615933327	RGS1/CCDC88A/RGS2/RGS10/IGF2R	5
MF	GO:0019865	immunoglobulin binding	5/825	24/18410	0.00372704633123228	0.0355140391792134	0.0281388615933327	LGALS3/FCER1G/FCGR2A/FCGRT/FCGR3B	5
MF	GO:0070412	R-SMAD binding	5/825	24/18410	0.00372704633123228	0.0355140391792134	0.0281388615933327	FOS/LDLRAD4/JUN/RGCC/PMEPA1	5
MF	GO:0008135	translation factor activity, RNA binding	10/825	84/18410	0.00425691489122754	0.0401020732366776	0.0317741015804543	EEF1B2/EIF4A2/EEF1A1/EEF2/ETF1/EIF3E/EIF3G/EIF4B/EIF3F/EIF5A	10
MF	GO:0005125	cytokine activity	20/825	235/18410	0.00463246208632954	0.0426266784606804	0.0337744236676587	LTB/GRN/VEGFA/TIMP1/CXCL2/NAMPT/CCL4/CXCL8/CCL5/IL32/CKLF/CXCL16/IL1RN/IL1B/CCL3/OSM/CCL3L1/TNFSF9/CXCL1/AREG	20
MF	GO:0016209	antioxidant activity	10/825	85/18410	0.00463587153422992	0.0426266784606804	0.0337744236676587	GSTP1/S100A9/SOD2/ALOX5AP/GSTO1/PTGS2/PRDX1/PRDX4/TXN/PARK7	10
MF	GO:0050700	CARD domain binding	4/825	16/18410	0.00473058434063039	0.0426266784606804	0.0337744236676587	RIPK2/CASP4/CARD16/CASP1	4
MF	GO:0072542	protein phosphatase activator activity	4/825	16/18410	0.00473058434063039	0.0426266784606804	0.0337744236676587	PPP2R5C/CALM3/CALM1/PPP1R15A	4
MF	GO:0032934	sterol binding	8/825	60/18410	0.00510834683063983	0.0455356937914024	0.0360793256629231	NPC2/GPR183/ABCA1/SCARB2/CD81/RORA/INSIG1/TSPO	8
MF	GO:0038187	pattern recognition receptor activity	5/825	26/18410	0.00535685310297784	0.0472428853443472	0.0374319858483558	CD14/CLEC7A/TLR2/CLEC4E/LY96	5
