# Supplementary material for: Combining single-cell sequencing data to construct a prognostic signature to predict survival, immune microenvironment, and immunotherapy response in gastric cancer patients
Source: Front Immunol. 2022 Oct 10;13:1018413. doi: 10.3389/fimmu.2022.1018413 (PMC9589350; doi:10.3389/fimmu.2022.1018413)
Supplement: Supplementary file 10 [file Table_4.xls]

ID	Description	GeneRatio	BgRatio	pvalue	p.adjust	qvalue	geneID	Count
hsa05171	Coronavirus disease - COVID-19	101/551	232/8159	1.81292103688265e-58	5.25747100695968e-56	3.72125897044333e-56	6161/6210/6188/6232/6144/6227/6206/6156/6137/6189/6164/6194/6122/6208/6133/6233/6207/6154/6125/6228/6204/1536/3576/5336/2353/6129/6173/5295/3725/2212/728/7097/1839/3553/6235/6147/6223/6222/6176/23521/6171/6191/3570/6141/9045/6152/6167/6201/25873/6209/3921/6230/6157/6165/6142/4736/6193/6128/6135/6136/6130/6159/6202/6143/6134/6170/6181/6187/6224/6772/6160/6146/6155/4790/6218/4792/6139/6774/9636/616…	101
hsa03010	Ribosome	79/551	158/8159	2.88628251800122e-51	4.18510965110177e-49	2.96223732110651e-49	6161/6210/6188/6232/6144/6227/6206/6156/6137/6189/6164/6194/6122/6208/6133/6233/6207/6154/6125/6228/6204/6129/6173/6235/6147/6223/6222/6176/23521/6171/6191/6141/9045/6152/6167/6201/25873/6209/3921/6230/6157/6165/6142/4736/6193/6128/6135/6136/6130/6159/6202/6143/6134/6170/6181/6187/6224/6160/6146/6155/6218/6139/6168/11224/6138/6169/6229/6217/6132/6205/6175/6124/7311/6234/9349/6158/6203/2197/29074	79
hsa05140	Leishmaniasis	31/551	77/8159	3.9166727470156e-17	3.78611698878174e-15	2.67982872164225e-15	3122/3123/3127/3119/3117/3113/3115/1536/3109/3688/3108/2353/65108/3725/4688/2212/7097/3553/3460/3459/3689/5743/6772/1535/4790/653361/4792/2215/1915/4615/5579	31
hsa04145	Phagosome	42/551	152/8159	8.41553790589356e-16	6.10126498177283e-14	4.31849971486643e-14	3122/3123/3127/3119/3117/3113/3115/1536/3109/3688/3108/1520/10376/4973/4688/2212/929/64581/7097/526/3920/3689/9296/537/523/533/5879/9114/7879/4074/821/1535/3916/653361/7277/60/3105/203068/2215/811/9554/10952	42
hsa05152	Tuberculosis	45/551	180/8159	4.58882264601854e-15	2.66151713469075e-13	1.8838324546813e-13	972/3122/3123/3127/3119/3117/3113/3115/3109/3108/2207/1520/1509/1051/4046/2212/929/64581/7097/3687/26253/3553/3460/8767/3459/3920/3689/537/533/9114/7879/6772/3916/4790/808/2215/7096/801/3329/7132/54205/4615/4261/10892/637	45
hsa04659	Th17 cell differentiation	33/551	108/8159	4.80328697839162e-14	2.32158870622262e-12	1.64322975576555e-12	916/3122/3123/3127/3119/3117/3113/3115/3109/3108/3091/3560/2353/3320/3326/3725/917/3553/3460/3459/3570/915/6772/4790/6095/4792/3932/919/6774/27040/3556/3662/7046	33
hsa05417	Lipid and atherosclerosis	48/551	215/8159	5.97162232562818e-14	2.47395782061739e-12	1.7510772233045e-12	4067/1536/3383/2920/6648/7184/3576/6352/2353/3320/3326/5295/3304/3725/1649/3303/4973/4688/929/7097/19/3553/23643/6348/5879/6349/1535/4790/653361/4792/3310/958/5452/6774/808/7494/2919/3312/801/3329/7132/54205/4615/4780/834/3665/2081/637	48
hsa05323	Rheumatoid arthritis	30/551	93/8159	1.40428147604477e-13	5.09052035066228e-12	3.60309062932539e-12	3122/3123/3127/3119/3117/4050/3113/3115/3109/7422/3108/3383/2920/3576/6352/2353/3725/7097/526/3553/3689/9296/6348/537/54/523/533/9114/6349/2919	30
hsa04064	NF-kappa B signaling pathway	30/551	104/8159	3.69796545900817e-12	1.19156664790263e-10	8.43395631001863e-11	4067/4050/3383/4616/2920/6351/3576/597/5336/7128/330/929/3553/5328/23643/5743/8837/4790/9560/4792/3932/1647/958/27040/2919/7132/4615/7706/10892/5579	30
hsa04612	Antigen processing and presentation	25/551	78/8159	1.85422888135253e-11	5.37726375592233e-10	3.80604875646045e-10	972/3122/3123/3127/3119/3117/3113/3115/3109/3108/1520/1508/3320/3326/3304/3303/925/5641/10437/821/3310/3105/3312/811/4261	25
hsa04142	Lysosome	33/551	132/8159	2.31126752920106e-11	6.09334166789371e-10	4.31289156166705e-10	967/1522/5660/1512/1520/9516/10577/1508/1509/427/1075/6556/23312/968/2760/2799/3074/1200/7805/5641/3920/950/5538/537/54/533/5476/8905/9114/4074/3916/3482/23062	33
hsa05169	Epstein-Barr virus infection	42/551	202/8159	2.83943971634503e-11	6.58384225362308e-10	4.66006983468784e-10	916/3122/3123/3127/4067/3119/3117/3113/3115/3109/3280/3108/3383/4616/5336/7128/864/3516/5295/3725/917/7097/7431/960/5879/915/6772/4790/1026/4792/919/1647/894/958/3105/6774/9636/54205/4615/811/3665/637	42
hsa05145	Toxoplasmosis	30/551	112/8159	2.95137756196897e-11	6.58384225362308e-10	4.66006983468784e-10	3122/3123/3127/3119/3117/3113/3115/3109/3688/3108/10105/3304/3303/330/7097/240/3460/3459/23643/6772/4790/4792/3310/958/6774/3312/7132/54205/4615/4261	30
hsa04380	Osteoclast differentiation	32/551	128/8159	4.67895075704049e-11	9.69211228244102e-10	6.86011577160073e-10	3726/7305/5336/2353/2534/5295/3725/2355/4688/2212/6688/11025/3553/3460/3459/54/2885/5879/3937/6772/1535/4790/653361/4792/3727/814/3932/8878/2215/7132/9021/7046	32
hsa04658	Th1 and Th2 cell differentiation	26/551	92/8159	1.72659757504614e-10	3.3380886450892e-09	2.36271247111577e-09	916/3122/3123/3127/3119/3117/3113/3115/3109/3108/3560/2353/864/3516/3725/917/3460/3459/915/6772/4790/4792/3932/919/27040/4094	26
hsa05416	Viral myocarditis	20/551	60/8159	9.07642846547441e-10	1.64510265936724e-08	1.1644102307681e-08	3122/3123/3127/3119/3117/3113/3115/3109/3108/3383/2534/1604/27/3689/5879/958/60/3105/54205/637	20
hsa04640	Hematopoietic cell lineage	26/551	99/8159	1.00634667499548e-09	1.71670903381582e-08	1.21509350850847e-08	916/3122/3123/3575/3127/3119/3117/3113/3115/3109/3108/914/3672/924/1604/925/917/929/290/3553/960/3570/915/951/1441/7850	26
hsa05134	Legionellosis	19/551	57/8159	2.40501711993192e-09	3.87474980433476e-08	2.74256338237851e-08	2920/3576/3304/3303/929/7097/3553/3689/4790/4792/3310/1915/2919/3312/3329/54205/4615/834/9554	19
hsa05167	Kaposi sarcoma-associated herpesvirus infection	37/551	194/8159	5.58723858004112e-09	8.52789046427329e-08	6.03607492026603e-08	6932/6233/4067/7422/3383/2920/3091/3576/5336/2353/9976/5295/3725/57580/59345/3459/5743/5879/6772/4790/1026/7314/4792/3105/6774/808/2919/7311/81631/64422/801/7132/54205/7538/3665/9261/637	37
hsa05132	Salmonella infection	43/551	249/8159	7.49786974610647e-09	1.08719111318544e-07	7.69518210784611e-08	6932/6188/302/6281/7184/3576/5788/2353/3320/10376/3326/3725/330/929/7097/3553/55207/8767/23643/5879/10092/7879/4074/10097/4790/7277/4792/399/60/10627/5216/103910/2597/203068/7295/837/7132/54205/8655/27128/4615/834/2317	43
hsa05321	Inflammatory bowel disease	19/551	65/8159	2.79026285999545e-08	3.72663908492359e-07	2.63773002381162e-07	3122/3123/3127/3119/3117/3113/3115/3109/3108/3725/7097/3553/3460/3459/6772/4790/6095/6774/4094	19
hsa05164	Influenza A	33/551	171/8159	2.82710551270065e-08	3.72663908492359e-07	2.63773002381162e-07	3122/3123/3127/3119/3117/3113/3115/3109/3108/3383/3576/6352/5295/3337/3553/3460/3459/6772/4790/4792/60/7132/54205/9021/4615/7706/834/3665/4261/4600/4599/637/5579	33
hsa05166	Human T-cell leukemia virus 1 infection	38/551	222/8159	7.36245765653622e-08	9.28309878432827e-07	6.57061438455177e-07	916/3122/3123/3127/3119/3117/3113/3115/3109/3108/3383/2114/3560/2353/2113/5295/3725/1958/917/6688/3689/915/821/4790/1026/4792/3932/894/958/3105/706/7850/7132/5728/7538/811/5423/7046	38
hsa05142	Chagas disease	23/551	102/8159	2.02917401682061e-07	2.45191860365824e-06	1.73547777754395e-06	916/3576/6352/2353/5295/3725/917/7097/3553/3460/3459/6348/2776/8837/915/6349/4790/4792/919/7132/4615/811/7046	23
hsa04210	Apoptosis	27/551	136/8159	2.89514000558138e-07	3.3583624064744e-06	2.37706232037208e-06	1522/4000/1512/4616/1520/1508/1509/1075/597/2353/10376/5295/3725/1649/330/8837/4170/4790/7277/4792/1647/60/1439/7132/54205/2081/637	27
hsa05162	Measles	27/551	139/8159	4.58895540747025e-07	4.92887803024583e-06	3.48867954953879e-06	916/7128/3560/2353/5295/3304/3725/3303/868/917/7097/3553/915/6772/4790/4792/3310/894/6774/10399/3312/54205/4615/3665/4600/4599/637	27
hsa05418	Fluid shear stress and atherosclerosis	27/551	139/8159	4.58895540747025e-07	4.92887803024583e-06	3.48867954953879e-06	4208/7422/3383/2950/7184/2353/10365/3320/1843/3326/5295/3725/4688/3553/9446/5879/1535/4790/653361/60/8878/808/7295/7850/801/7132/4780	27
hsa05235	PD-L1 expression and PD-1 checkpoint pathway in cancer	20/551	89/8159	1.34475963966121e-06	1.39278676964911e-05	9.85820036593744e-06	916/3091/2353/5295/3725/917/7097/3460/3459/915/6772/4790/4792/3932/919/10125/6774/27040/5728/4615	20
hsa05120	Epithelial cell signaling in Helicobacter pylori infection	17/551	70/8159	2.69048261005607e-06	2.69048261005607e-05	1.90433433379649e-05	4067/2920/3576/6352/5336/3725/1839/526/9296/537/523/533/5879/9114/4790/4792/2919	17
hsa05310	Asthma	11/551	31/8159	2.94621891467926e-06	2.84801161752329e-05	2.01583399425423e-05	3122/3123/3127/3119/3117/3113/3115/3109/3108/2207/958	11
hsa04620	Toll-like receptor signaling pathway	21/551	104/8159	4.598376035749e-06	4.30170661408778e-05	3.04476511704942e-05	6351/3576/6352/2353/5295/3725/929/7097/3553/23643/6348/5879/6349/6772/4790/9560/4792/958/7096/4615/3665	21
hsa05131	Shigellosis	36/551	247/8159	8.32603695229931e-06	7.54547098802125e-05	5.34071449242884e-05	6233/3688/3576/6352/5336/5295/3725/81/929/3553/8767/960/5879/10092/10097/4790/7314/4792/60/10627/5216/8878/103910/87/1729/7311/81631/837/7132/54205/27128/4615/834/3059/7321/10892	36
hsa04621	NOD-like receptor signaling pathway	29/551	184/8159	1.41772801330545e-05	0.000124588219351085	8.81840391051239e-05	1536/2920/1508/2633/10135/3576/6352/7128/3320/3326/3725/3428/330/3553/8767/6772/1535/4790/115362/4792/2634/7295/2919/81631/837/114769/4615/834/3665	29
hsa04940	Type I diabetes mellitus	12/551	43/8159	1.76508191055924e-05	0.000150551104135935	0.000106560672618902	3122/3123/3127/3119/3117/3113/3115/3109/3108/3553/3105/3329	12
hsa05330	Allograft rejection	11/551	38/8159	2.7109726719935e-05	0.000224623449965176	0.000158989374748491	3122/3123/3127/3119/3117/3113/3115/3109/3108/958/3105	11
hsa04066	HIF-1 signaling pathway	20/551	109/8159	3.40719352565667e-05	0.000274468367344565	0.000194269806287441	6194/1536/7422/7076/3091/5336/5295/3460/3459/3570/4790/1026/3945/6774/2597/3939/2023/5230/5209/5579	20
hsa04657	IL-17 signaling pathway	18/551	94/8159	4.64522176133354e-05	0.000364084948861277	0.000257700780500723	2920/6280/7184/3576/1051/7128/2353/3320/3326/3725/6279/3553/5743/4790/4792/3727/2919/9618	18
hsa04625	C-type lectin receptor signaling pathway	19/551	104/8159	5.67281655771439e-05	0.00042182482095825	0.000298569292511284	2207/5336/5295/3725/4046/868/64581/26253/3553/5743/6772/4790/4792/808/1960/801/834/10892/9261	19
hsa04660	T cell receptor signaling pathway	19/551	104/8159	5.67281655771439e-05	0.00042182482095825	0.000298569292511284	916/5788/2353/2534/5295/3725/868/925/917/2885/3937/915/4790/4792/3932/919/10125/27040/10892	19
hsa04141	Protein processing in endoplasmic reticulum	26/551	171/8159	7.33826788553423e-05	0.000532024421701232	0.000376569009915572	6238/7184/6748/3320/3326/3304/3337/1649/3303/821/3310/3301/9709/7494/3312/23645/811/6746/4780/10808/7321/10952/2081/4121/9695/6745	26
hsa05332	Graft-versus-host disease	11/551	42/8159	7.52749316500904e-05	0.000532432443378688	0.000376857809288	3122/3123/3127/3119/3117/3113/3115/3109/3108/3553/3105	11
hsa05163	Human cytomegalovirus infection	31/551	225/8159	0.000104854113895474	0.000723992691183036	0.000512444917534273	7422/6351/3576/6352/5295/11214/3553/59345/10672/6348/5743/2885/2776/3570/5879/6349/4790/1026/9560/4792/3105/6774/5734/808/801/7132/54205/811/637/5579/7852	31
hsa05135	Yersinia infection	22/551	137/8159	0.000115230832084676	0.000777138169873394	0.000550061499547411	3688/3576/2353/5295/3725/925/2212/3553/8935/2776/5879/3937/10092/10097/4790/4792/3932/2533/60/27040/4615/834	22
hsa05130	Pathogenic Escherichia coli infection	28/551	197/8159	0.000131294130958001	0.000865347681314097	0.000612496543942827	6188/3688/3576/2353/2534/10376/3725/2212/3553/10672/5879/10092/10097/4790/7277/4792/60/2597/4627/203068/4542/837/7132/54205/27128/4615/834/3059	28
hsa05146	Amoebiasis	18/551	102/8159	0.000140746578720393	0.000907033507309201	0.000642001938022846	2920/3576/3315/5295/81/929/7097/3553/3689/2776/7879/4790/5272/5052/87/7850/2919/5579	18
hsa04668	TNF signaling pathway	19/551	112/8159	0.000159405947872202	0.00100495054093345	0.000711308005379393	3726/3383/2920/6352/1051/7128/2353/5295/3725/330/3553/5743/8837/4790/4792/7133/2919/7132/9021	19
hsa04650	Natural killer cell mediated cytotoxicity	21/551	131/8159	0.000168090814688696	0.00103715609063238	0.000734103222044698	7305/3383/2207/5336/10870/2534/5295/4068/3460/3459/3689/2885/5879/3937/3932/919/3105/27040/2215/637/5579	21
hsa05170	Human immunodeficiency virus 1 infection	29/551	212/8159	0.000197729731439945	0.00118986747086344	0.00084219294670915	916/5336/2353/60489/5295/3725/917/7097/59345/8905/2776/5879/25939/915/4790/4792/919/3105/7133/808/3985/801/7132/54205/4615/811/637/5579/7852	29
hsa04670	Leukocyte transendothelial migration	19/551	114/8159	0.000202564037040797	0.00118986747086344	0.00084219294670915	1536/3688/3383/5336/5295/81/4688/3689/5879/1535/653361/399/60/10627/103910/87/7408/5579/7852	19
hsa05150	Staphylococcus aureus infection	17/551	96/8159	0.000205149563941973	0.00118986747086344	0.00084219294670915	3122/3123/3127/3119/3117/3113/3115/3109/3108/3383/3875/2212/728/2357/3689/2215/2358	17
hsa04666	Fc gamma R-mediated phagocytosis	17/551	97/8159	0.000233527285060756	0.00132790024838469	0.000939893097767748	4082/4067/2934/5336/5788/65108/5295/2212/5879/10092/10097/653361/27040/2215/3985/7408/5579	17
hsa04672	Intestinal immune network for IgA production	11/551	49/8159	0.000332518882817355	0.00185443223109679	0.00131257453743693	3122/3123/3127/3119/3117/3113/3115/3109/3108/958/7852	11
hsa05133	Pertussis	14/551	76/8159	0.000484391556391078	0.00263129817362188	0.00186244335338028	3688/3576/2353/3725/929/3553/23643/3689/4790/3394/808/801/4615/834	14
hsa04062	Chemokine signaling pathway	26/551	192/8159	0.00048996586681235	0.00263129817362188	0.00186244335338028	4067/2920/6351/3576/6352/5336/5295/57580/58191/59345/6348/2885/2776/5879/6349/6772/4790/9560/653361/4792/6774/2919/2268/409/5579/7852	26
hsa05202	Transcriptional misregulation in cancer	26/551	193/8159	0.000531215326700635	0.00280095354078517	0.0019825260996483	64919/4208/4616/3398/3576/597/1051/3560/1649/330/929/6688/5328/55589/4790/1026/1647/894/958/4094/7850/604/64332/221037/8013/860	26
hsa05320	Autoimmune thyroid disease	11/551	53/8159	0.000679992256664872	0.00352138847201451	0.00249245282048214	3122/3123/3127/3119/3117/3113/3115/3109/3108/958/3105	11
hsa04933	AGE-RAGE signaling pathway in diabetic complications	16/551	100/8159	0.00100050915669801	0.00509030974460393	0.00360294156151639	1536/7422/3383/3576/5336/5295/3725/1958/3553/5879/6772/4790/6774/1729/7046/5579	16
hsa04662	B cell receptor signaling pathway	14/551	82/8159	0.00106582483861105	0.00532912419305527	0.00377197538165436	4067/5336/2353/5295/3725/11025/118788/2885/5879/4790/975/4792/10892/5579	14
hsa04216	Ferroptosis	9/551	41/8159	0.00136156434811763	0.00669243493142563	0.00473693216561887	1536/2495/2512/6303/2180/8031/5621/2181/81631	9
hsa04514	Cell adhesion molecules	21/551	157/8159	0.00194000768662319	0.00937670381867875	0.00663686840160565	3122/3123/3127/3119/3117/3113/3115/3109/3688/3108/3383/5788/914/6693/925/214/3689/923/958/3105/6402	21
hsa04010	MAPK signaling pathway	33/551	294/8159	0.00258726699386007	0.0123001217740888	0.0087060753028941	4208/7422/4616/3925/3315/2353/1846/1843/3304/3164/3725/1649/3303/929/3553/2885/5879/4790/3310/3727/10125/1647/3556/3312/7132/409/4615/2317/1847/9261/7046/5579/374	33
hsa04137	Mitophagy - animal	12/551	72/8159	0.00293201044770166	0.0137142424166691	0.0097069955399291	6233/10370/3091/3725/7879/665/54543/7314/8878/7311/81631/9958	12
hsa05340	Primary immunodeficiency	8/551	38/8159	0.00330005003316358	0.0151907065018641	0.0107520427145681	916/3575/5788/925/915/3932/958/4261	8
hsa04611	Platelet activation	17/551	124/8159	0.00390716683599502	0.0177043497256024	0.0125312094246551	4067/3688/2207/5336/2534/5295/2212/10672/2776/3937/8673/10125/60/10627/103910/7408/83706	17
hsa04928	Parathyroid hormone synthesis, secretion and action	15/551	106/8159	0.00483683274064398	0.0215797153044116	0.0152742086546652	4208/2353/5144/11214/1958/1839/10672/2776/1026/3727/5142/4666/409/860/5579	15
hsa04217	Necroptosis	20/551	159/8159	0.00502669181645935	0.0220869791935335	0.0156332520607587	1536/2752/2495/2512/7128/3320/3326/57132/330/3553/3460/3459/8837/6772/6774/8878/5478/7132/834/637	20
hsa04915	Estrogen signaling pathway	18/551	138/8159	0.00518948859637497	0.0224619655663991	0.0158986689126963	1509/7184/3875/2353/3320/3326/5295/3304/3725/3303/1839/2885/2776/3310/2289/808/3312/801	18
hsa04664	Fc epsilon RI signaling pathway	11/551	68/8159	0.00545879633130616	0.023280160824688	0.0164777907833545	4067/2207/5336/2534/241/5295/240/2885/5879/3937/27040	11
hsa05110	Vibrio cholerae infection	9/551	50/8159	0.00566372822621872	0.0238040751536729	0.0168486194372639	5336/526/9296/537/523/533/9114/60/10952	9
hsa04140	Autophagy - animal	18/551	141/8159	0.00649824107164738	0.026921284439682	0.0190549926161089	54541/1508/1509/3091/5295/3920/8837/7879/8673/3916/8878/81671/81631/64422/203228/5728/9711/2081	18
hsa04932	Non-alcoholic fatty liver disease	19/551	155/8159	0.00810789587068759	0.0331167577816817	0.0234401733844934	3576/2353/5295/3725/1649/3553/3570/5879/4790/7494/1350/7132/54205/1327/9021/1345/7381/2081/637	19
hsa05222	Small cell lung cancer	13/551	92/8159	0.00851358305041571	0.0342908206197299	0.0242711797489922	3688/4616/5295/330/5743/4790/1026/4792/1647/54205/5728/1164/9618	13
hsa04613	Neutrophil extracellular trap formation	22/551	190/8159	0.00893357806607393	0.0354895567008416	0.0251196499334451	1536/10105/5336/5295/4688/2212/728/64581/7097/2357/366/3689/5879/1535/4790/653361/60/2215/2358/837/834/5579	22
hsa05214	Glioma	11/551	75/8159	0.0113970199686953	0.0446639971746167	0.0316133555319429	4616/5336/5295/2885/1026/814/1647/808/801/5728/5579	11
hsa05210	Colorectal cancer	12/551	86/8159	0.0123808024201882	0.0478724360247277	0.033884301360515	6932/4616/2353/5295/3725/2885/5879/1026/1647/54205/7046/374	12
hsa05161	Hepatitis B	19/551	162/8159	0.0127475749222853	0.048642062203457	0.0344290458427373	3576/2353/5295/3725/7097/537/2885/6772/4790/1026/4792/6774/1960/54205/4615/3665/7046/637/5579	19
hsa05215	Prostate cancer	13/551	97/8159	0.0130767950192093	0.0492502669554634	0.0348595355946111	6932/2950/7184/3320/3326/5295/5328/2885/4790/1026/4792/7850/5728	13
