# Supplementary material for: Combining single-cell sequencing data to construct a prognostic signature to predict survival, immune microenvironment, and immunotherapy response in gastric cancer patients
Source: Front Immunol. 2022 Oct 10;13:1018413. doi: 10.3389/fimmu.2022.1018413 (PMC9589350; doi:10.3389/fimmu.2022.1018413)
Supplement: Supplementary file 11 [file Table_5.xls]

Gene	Type
CALR	ICD-related gene
HMGB1	ICD-related gene
HMGN1	ICD-related gene
IL1A	ICD-related gene
IL33	ICD-related gene
ROCK1	ICD-related gene
PANX1	ICD-related gene
BCL2	ICD-related gene
PPIA	ICD-related gene
HSPA4	ICD-related gene
HSP90AA1	ICD-related gene
TLR2	ICD-related gene
TLR3	ICD-related gene
TLR4	ICD-related gene
TLR7	ICD-related gene
TLR9	ICD-related gene
CLEC4E	ICD-related gene
CLEC7A	ICD-related gene
NLRP3	ICD-related gene
DDX58	ICD-related gene
IFIH1	ICD-related gene
CGAS	ICD-related gene
AIM2	ICD-related gene
AGER	ICD-related gene
TREM1	ICD-related gene
FPR1	ICD-related gene
FPR2	ICD-related gene
P2Y2R	ICD-related gene
P2Y6R	ICD-related gene
P2Y12R	ICD-related gene
CASR	ICD-related gene
P2RX7	ICD-related gene
ANXA1	ICD-related gene
CXCL10	ICD-related gene
EIF2AK1	ICD-related gene
EIF2AK2	ICD-related gene
EIF2AK3	ICD-related gene
HGF	ICD-related gene
IFNAR2	ICD-related gene
IFNA1	ICD-related gene
IFNB1	ICD-related gene
MET	ICD-related gene
