# Supplementary material for: Combining single-cell sequencing data to construct a prognostic signature to predict survival, immune microenvironment, and immunotherapy response in gastric cancer patients
Source: Front Immunol. 2022 Oct 10;13:1018413. doi: 10.3389/fimmu.2022.1018413 (PMC9589350; doi:10.3389/fimmu.2022.1018413)
Supplement: Supplementary file 12 [file Table_6.xls]

Gene	Type
RIPK1	Necroptosis_related gene
RIPK3	Necroptosis_related gene
MLKL	Necroptosis_related gene
TLR2	Necroptosis_related gene
TLR3	Necroptosis_related gene
TLR4	Necroptosis_related gene
TNFRSF1A	Necroptosis_related gene
PGAM5	Necroptosis_related gene
ZBP1	Necroptosis_related gene
NR2C2	Necroptosis_related gene
HMGB1	Necroptosis_related gene
CXCL1	Necroptosis_related gene
USP22	Necroptosis_related gene
TRAF2	Necroptosis_related gene
ALDH2	Necroptosis_related gene
EZH2	Necroptosis_related gene
NDRG2	Necroptosis_related gene
