# Supplementary material for: Combining single-cell sequencing data to construct a prognostic signature to predict survival, immune microenvironment, and immunotherapy response in gastric cancer patients
Source: Front Immunol. 2022 Oct 10;13:1018413. doi: 10.3389/fimmu.2022.1018413 (PMC9589350; doi:10.3389/fimmu.2022.1018413)
Supplement: Supplementary file 14 [file Table_8.xls]

id	logFC	AveExpr	t	P.Value	adj.P.Val	B
KEGG_PRIMARY_IMMUNODEFICIENCY	-0.309989602260328	0.00208698921078052	-8.03665437801149	1.19815843384117e-14	2.20461151826776e-12	22.6985496817196
KEGG_CYTOSOLIC_DNA_SENSING_PATHWAY	-0.17370490010456	0.00938509886263111	-7.6357226826334	1.86341184689604e-13	1.71433889914436e-11	20.0485594133978
KEGG_NATURAL_KILLER_CELL_MEDIATED_CYTOTOXICITY	-0.169464080270941	0.00958274079945613	-6.76408743117337	5.1292248785288e-11	3.14592459216433e-09	14.6362497834501
KEGG_ANTIGEN_PROCESSING_AND_PRESENTATION	-0.214802653252626	0.00903975849946088	-6.59778832812462	1.4149435312094e-10	6.50874024356324e-09	13.6610005067771
KEGG_INTESTINAL_IMMUNE_NETWORK_FOR_IGA_PRODUCTION	-0.246757206278821	-0.00740847835489125	-6.21788241549622	1.33729286112676e-09	3.55049486479294e-08	11.5056325188723
KEGG_TYPE_I_DIABETES_MELLITUS	-0.246195728120432	0.00794051081817974	-6.21615084280877	1.35073900327851e-09	3.55049486479294e-08	11.4960440230312
KEGG_GRAFT_VERSUS_HOST_DISEASE	-0.280526275749662	0.00243032159476398	-6.21528616400454	1.35750291411982e-09	3.55049486479294e-08	11.4912567181935
KEGG_FC_EPSILON_RI_SIGNALING_PATHWAY	-0.112947695102609	0.00702191097349994	-6.19300472054363	1.54369341947519e-09	3.55049486479294e-08	11.3680814992843
KEGG_APOPTOSIS	-0.139942712257168	-0.00604601187744474	-6.16256291471884	1.83897382703247e-09	3.75967982415527e-08	11.2003752528859
KEGG_ALLOGRAFT_REJECTION	-0.276121281038253	0.00492069489229049	-6.10800336083908	2.51240740750633e-09	4.62282962981164e-08	10.9014863264947
KEGG_T_CELL_RECEPTOR_SIGNALING_PATHWAY	-0.159550174576372	0.00418398268348354	-6.0843798558384	2.87393556997609e-09	4.80731040796e-08	10.7727446800408
KEGG_HYPERTROPHIC_CARDIOMYOPATHY_HCM	0.145491702352213	0.00486659130141826	5.95255659055194	6.04034183093047e-09	9.26185747409339e-08	10.0618611774053
KEGG_AUTOIMMUNE_THYROID_DISEASE	-0.221551657626243	0.0312973360861646	-5.86952890366276	9.58101624192476e-09	1.35608229885704e-07	9.6207116628818
KEGG_MISMATCH_REPAIR	-0.213210016179816	-0.0119740391720125	-5.63148537024971	3.49587065573662e-08	4.59457286182527e-07	8.38457413391117
KEGG_TOLL_LIKE_RECEPTOR_SIGNALING_PATHWAY	-0.130338108787046	0.0160375097634396	-5.55117346813786	5.358756868757e-08	6.57340842567525e-07	7.97722622270521
KEGG_BASE_EXCISION_REPAIR	-0.184293422715804	-0.00303754635800293	-5.50353924225587	6.88800365061611e-08	7.6514425622466e-07	7.73796058039157
KEGG_HOMOLOGOUS_RECOMBINATION	-0.198729530014896	0.00542303097800826	-5.49859193172751	7.06926758468436e-08	7.6514425622466e-07	7.71321056490794
KEGG_B_CELL_RECEPTOR_SIGNALING_PATHWAY	-0.145906418246086	0.00519945189767985	-5.46754434622632	8.31737293465801e-08	8.46293246976697e-07	7.55831972458586
KEGG_ARRHYTHMOGENIC_RIGHT_VENTRICULAR_CARDIOMYOPATHY_ARVC	0.132045541106012	0.00496107685434097	5.45807606945306	8.7388976589985e-08	8.46293246976697e-07	7.51123252886678
KEGG_VASOPRESSIN_REGULATED_WATER_REABSORPTION	0.102422780434715	-0.000754275525506769	5.33531327310545	1.64871983970804e-07	1.5168222525314e-06	6.90702118189873
KEGG_DNA_REPLICATION	-0.206955897943785	-0.000288793000254801	-5.02581300355264	7.75867092730791e-07	6.03445090476779e-06	5.43636351109667
KEGG_BUTANOATE_METABOLISM	-0.138782231595683	-0.0021652387701363	-5.02495460850405	7.79126191441379e-07	6.03445090476779e-06	5.43239073816103
KEGG_RIG_I_LIKE_RECEPTOR_SIGNALING_PATHWAY	-0.101513270372756	0.0201282286906476	-5.02286839077681	7.87102291926233e-07	6.03445090476779e-06	5.42273789611659
KEGG_GLYOXYLATE_AND_DICARBOXYLATE_METABOLISM	-0.1798558136524	-0.0575523795606588	-4.94789695712088	1.13241416406672e-06	8.13547295902098e-06	5.07817289941489
KEGG_LEISHMANIA_INFECTION	-0.169153295687717	0.00385047247560971	-4.94477672126664	1.14957770073123e-06	8.13547295902098e-06	5.06393070833088
KEGG_DILATED_CARDIOMYOPATHY	0.12568736286929	0.00791530110701949	4.92849038379745	1.24332279218499e-06	8.4730145837792e-06	4.98972014698733
KEGG_FRUCTOSE_AND_MANNOSE_METABOLISM	-0.137341500714939	-0.0153828200219973	-4.89996028047896	1.4256234936989e-06	9.36838295859279e-06	4.86023700970412
KEGG_CHEMOKINE_SIGNALING_PATHWAY	-0.119092870182261	0.00151224024328044	-4.88347721234614	1.5424367906908e-06	9.78649549955543e-06	4.78572983355325
KEGG_ASTHMA	-0.206732723893456	0.0211654200446211	-4.86331200323048	1.69794338042968e-06	1.0414052733302e-05	4.69487867454263
KEGG_AMINOACYL_TRNA_BIOSYNTHESIS	-0.191431910753051	-0.0152216048708299	-4.82904127242989	1.99754981562718e-06	1.18564247121097e-05	4.54123633557907
KEGG_VIRAL_MYOCARDITIS	-0.131146421173166	0.0152925015810834	-4.81854072444847	2.09913547132834e-06	1.20700289601379e-05	4.49435193465868
KEGG_ONE_CARBON_POOL_BY_FOLATE	-0.163024418388488	-0.00677032916828144	-4.76973617430215	2.64038323065666e-06	1.47221368012372e-05	4.27762456279238
KEGG_FATTY_ACID_METABOLISM	-0.131847156836311	-0.00320151829954322	-4.68903316914236	3.84234234767073e-06	2.07938527050416e-05	3.9235300442012
KEGG_FC_GAMMA_R_MEDIATED_PHAGOCYTOSIS	-0.100477133327534	0.00235024932460146	-4.63218774875103	4.98882494680066e-06	2.55684008813516e-05	3.67733439679973
KEGG_NON_HOMOLOGOUS_END_JOINING	-0.153675523976683	1.83904099600654e-05	-4.63158823028002	5.00251321591663e-06	2.55684008813516e-05	3.6747521369399
KEGG_CYSTEINE_AND_METHIONINE_METABOLISM	-0.103020384606241	-0.0056947437571034	-4.50992088088785	8.67117759621806e-06	4.19867546764243e-05	3.15687960557753
KEGG_VALINE_LEUCINE_AND_ISOLEUCINE_DEGRADATION	-0.140131953536083	-0.0174804322407466	-4.48990410092768	9.48160868781795e-06	4.47337435527821e-05	3.07286044103447
KEGG_P53_SIGNALING_PATHWAY	-0.101118138016053	-0.00318871816724845	-4.46822471310527	1.04411833462718e-05	4.80294433928502e-05	2.98224066055283
KEGG_NUCLEOTIDE_EXCISION_REPAIR	-0.141288027491023	-0.0153647505415228	-4.39492219169676	1.44239174499248e-05	6.47317270923453e-05	2.67875634484928
KEGG_NOD_LIKE_RECEPTOR_SIGNALING_PATHWAY	-0.114269418506215	-0.000302429754047906	-4.3818623571313	1.52716480254731e-05	6.53059137249492e-05	2.62516075409659
KEGG_GLYCOSAMINOGLYCAN_BIOSYNTHESIS_CHONDROITIN_SULFATE	0.143528741650521	0.00436859136148602	4.35838582927708	1.6916846084505e-05	6.76673843380198e-05	2.52917821537384
KEGG_GLYCOLYSIS_GLUCONEOGENESIS	-0.103157169314693	-0.0229854287658858	-4.30340709749805	2.14590335324307e-05	8.22596285409844e-05	2.30622280044304
KEGG_CIRCADIAN_RHYTHM_MAMMAL	0.146790153565517	-0.00886792342238257	4.16982801039372	3.78511990136232e-05	0.000142135114663401	1.77521173255307
KEGG_CELL_CYCLE	-0.125332272442915	-0.00535782621286623	-4.06889664123644	5.75531728605359e-05	0.000203649688583435	1.38409781040547
KEGG_ECM_RECEPTOR_INTERACTION	0.124853925245119	0.0097142634836687	3.99055537140815	7.92132057502237e-05	0.000270997464815198	1.08656449943727
KEGG_RNA_DEGRADATION	-0.13409683648937	-0.0169143054570128	-3.96080486482885	8.93098689276715e-05	0.000298782106958028	0.9749645926187
KEGG_SYSTEMIC_LUPUS_ERYTHEMATOSUS	-0.146161058564888	0.0183623871808422	-3.94499085100352	9.51620999301318e-05	0.000304538067777927	0.915955430007908
KEGG_CITRATE_CYCLE_TCA_CYCLE	-0.15089447921688	-0.0194036370812369	-3.91171769857538	0.000108683779966836	0.00033329692523163	0.792507393941248
KEGG_PENTOSE_PHOSPHATE_PATHWAY	-0.12189913461023	-0.00362924204353853	-3.89320866449165	0.000116973743480584	0.000352838832793891	0.724252931934792
KEGG_TAURINE_AND_HYPOTAURINE_METABOLISM	0.103860702955593	0.0300097674600085	3.76673762693058	0.000191816887718101	0.00056926302161501	0.265874764249316
KEGG_HEMATOPOIETIC_CELL_LINEAGE	-0.124294640736494	-0.0186829668030192	-3.71954516491658	0.000229902956866023	0.000671462604180131	0.0984216507418703
KEGG_COMPLEMENT_AND_COAGULATION_CASCADES	0.100423996142817	0.0187507615195996	3.6046160395184	0.000354562579935201	0.000959404628059955	-0.301172577993266
KEGG_RIBOSOME	-0.124993985917818	-0.0267938948715593	-2.49350706145544	0.0130764730544005	0.0259276283918131	-3.55004486811732
