# Supplementary material for: Combining single-cell sequencing data to construct a prognostic signature to predict survival, immune microenvironment, and immunotherapy response in gastric cancer patients
Source: Front Immunol. 2022 Oct 10;13:1018413. doi: 10.3389/fimmu.2022.1018413 (PMC9589350; doi:10.3389/fimmu.2022.1018413)
Supplement: Supplementary file 15 [file Table_9.xls]

id	logFC	AveExpr	t	P.Value	adj.P.Val	B
GOBP_REGULATION_OF_ACTIVIN_RECEPTOR_SIGNALING_PATHWAY	0.202280897787265	-0.00656744547739559	10.1988988990515	9.99262411716101e-22	6.55516142085762e-18	38.5360364081434
GOBP_NEGATIVE_REGULATION_OF_ACTIVIN_RECEPTOR_SIGNALING_PATHWAY	0.272489659093164	-0.00619998194469172	9.995282495378	5.11572575029549e-21	1.67795804609692e-17	36.9479593483427
GOBP_NEGATIVE_REGULATION_OF_EPITHELIAL_TO_MESENCHYMAL_TRANSITION	0.211542452518401	-0.00606721882001955	9.6220758704759	9.72123522584285e-20	2.12571010271764e-16	34.0853643765431
GOMF_HYDROLASE_ACTIVITY_ACTING_ON_CARBON_NITROGEN_BUT_NOT_PEPTIDE_BONDS	-0.111564646940791	-0.0044388691956646	-9.43110848139045	4.27652338653647e-19	7.01349835391982e-16	32.6457025154456
GOBP_REGULATION_OF_NEUROTRANSMITTER_UPTAKE	0.272473639642487	-0.00159160708082239	9.30963857073964	1.08722194009618e-18	1.42643518540619e-15	31.7391287762707
GOBP_ACTIVIN_RECEPTOR_SIGNALING_PATHWAY	0.168560211144264	0.00582168922790586	8.99948154010659	1.13882018516226e-17	1.24511006911073e-14	29.4576555025327
GOBP_GROWTH_PLATE_CARTILAGE_DEVELOPMENT	0.205748745468015	-0.00659535816628589	8.93249552640511	1.87917244955997e-17	1.76105303844478e-14	28.9713626442014
GOBP_ACTIVATION_OF_INNATE_IMMUNE_RESPONSE	-0.234704764366379	-0.00707535008796739	-8.89480510405061	2.48830860002417e-17	2.04041305201982e-14	28.6987716988678
GOBP_IMMUNOGLOBULIN_PRODUCTION	-0.218215469485838	-0.0144161224341018	-8.85346419932476	3.38281972807532e-17	2.46569971290823e-14	28.4006356401677
GOBP_T_CELL_HOMEOSTASIS	-0.214321707117189	-0.0038437603229809	-8.78476157610927	5.62417599188034e-17	3.37319176130723e-14	27.9071723327805
GOMF_HYDROLASE_ACTIVITY_ACTING_ON_CARBON_NITROGEN_BUT_NOT_PEPTIDE_BONDS_IN_CYCLIC_AMIDINES	-0.181341237805696	-0.00241462471807068	-8.78399072920091	5.6562666729237e-17	3.37319176130723e-14	27.9016498609193
GOBP_POSITIVE_REGULATION_OF_RESPONSE_TO_BIOTIC_STIMULUS	-0.194125967859066	-0.00639405110222157	-8.61825603082504	1.90798517964951e-16	1.0430318982084e-13	26.7217036276819
GOBP_SOMATIC_DIVERSIFICATION_OF_IMMUNE_RECEPTORS	-0.198725694098926	-0.00687897607842123	-8.60566561647651	2.09134100161064e-16	1.05532284388968e-13	26.632673720823
GOBP_ISOTYPE_SWITCHING_TO_IGG_ISOTYPES	-0.282006501263528	-0.0126062537288271	-8.59237415956849	2.30384223010825e-16	1.07951464496501e-13	26.5387804589753
GOBP_PYROPTOSIS	-0.313523693178531	-0.00189473202631838	-8.49676448763641	4.60818612644072e-16	2.01531339929674e-13	25.8662339200256
GOBP_EMBRYONIC_ORGAN_MORPHOGENESIS	0.125691257574862	0.00751690001911604	8.3337852140425	1.48479474873146e-15	6.08765846979898e-13	24.7314995261925
GOMF_MOLECULAR_FUNCTION_INHIBITOR_ACTIVITY	0.12401358265694	-0.0180876592465869	8.318563673533	1.65497972501541e-15	6.38474482153899e-13	24.62628332644
GOBP_PLANAR_CELL_POLARITY_PATHWAY_INVOLVED_IN_NEURAL_TUBE_CLOSURE	0.257648157110523	-0.0126533365860658	8.31057201085912	1.75191168883692e-15	6.38474482153899e-13	24.5710949878283
GOBP_REGULATION_OF_NK_T_CELL_ACTIVATION	-0.238651165985348	-0.00284289992125468	-8.28342652415207	2.12500505191843e-15	7.33685954767628e-13	24.3839064457108
GOMF_CALCIUM_CHANNEL_REGULATOR_ACTIVITY	0.167244702844969	0.00522300378200377	8.2659588784037	2.40557078344512e-15	7.65353287955394e-13	24.2636759110773
GOBP_POSITIVE_REGULATION_OF_INNATE_IMMUNE_RESPONSE	-0.202446379417848	-0.00831915333401127	-8.26337539302494	2.4500638791255e-15	7.65353287955394e-13	24.2459084622835
GOBP_LYMPHOCYTE_HOMEOSTASIS	-0.206462502168191	0.00110523782460164	-8.24432552456541	2.80424248775468e-15	8.36174123621395e-13	24.1150143275243
GOBP_REGULATION_OF_POSTSYNAPTIC_NEUROTRANSMITTER_RECEPTOR_ACTIVITY	0.23712897819612	-0.000818935125476669	8.15695199364671	5.19521958599738e-15	1.48176697757143e-12	23.5173313041342
GOBP_NON_CANONICAL_WNT_SIGNALING_PATHWAY	0.188906231827344	-0.00365084220703839	8.1073485777234	7.35832559410176e-15	1.96410479150543e-12	23.1799823318976
GOMF_NON_MEMBRANE_SPANNING_PROTEIN_TYROSINE_KINASE_ACTIVITY	-0.209896979608805	-0.00139195098670962	-8.1049080753755	7.48515545543228e-15	1.96410479150543e-12	23.1634216329382
GOBP_ESTABLISHMENT_OF_TISSUE_POLARITY	0.188968992404268	-0.00608196514228562	8.08117731555185	8.83669582030719e-15	2.22956633004674e-12	23.0025713976375
GOBP_POSITIVE_REGULATION_OF_T_CELL_APOPTOTIC_PROCESS	-0.259172877802295	0.00913559661553072	-8.02625923766091	1.2958977761796e-14	3.14855163397711e-12	22.6315950173507
GOBP_SOMATIC_DIVERSIFICATION_OF_IMMUNOGLOBULINS	-0.191152816962736	-0.00881239927729937	-8.01520053064939	1.39946239106912e-14	3.27874045907623e-12	22.5571071070471
GOBP_REGULATION_OF_FC_RECEPTOR_MEDIATED_STIMULATORY_SIGNALING_PATHWAY	-0.274149011758114	0.00707212350812623	-8.00375131536604	1.51529729494298e-14	3.42770698442273e-12	22.480064909494
GOBP_REGULATION_OF_ESTABLISHMENT_OF_PLANAR_POLARITY	0.193962427859184	-0.00438402900170389	7.97277670205547	1.87829785627794e-14	4.10721131239443e-12	22.2720242646098
GOBP_POSITIVE_REGULATION_OF_LYMPHOCYTE_APOPTOTIC_PROCESS	-0.240827630549429	0.0124473544550776	-7.93330436630694	2.4675196204114e-14	5.22158990641895e-12	22.0077341228832
GOBP_EMBRYONIC_HEART_TUBE_DEVELOPMENT	0.133899608798828	0.00441933993463937	7.89139313282961	3.29334811065451e-14	6.64179761518687e-12	21.7281313666006
GOBP_CARTILAGE_DEVELOPMENT_INVOLVED_IN_ENDOCHONDRAL_BONE_MORPHOGENESIS	0.158892256924805	0.00207959460850073	7.88599341106552	3.41788721713937e-14	6.64179761518687e-12	21.6921846233933
GOBP_B_CELL_ACTIVATION	-0.177958602517252	0.00837314096771605	-7.884953716659	3.44239510543222e-14	6.64179761518687e-12	21.68526523256
GOBP_T_HELPER_17_TYPE_IMMUNE_RESPONSE	-0.222507147658842	0.000393735937451542	-7.78370491451091	6.8815858643408e-14	1.28980580771645e-11	21.0145527452617
GOMF_CYSTEINE_TYPE_ENDOPEPTIDASE_ACTIVITY_INVOLVED_IN_APOPTOTIC_PROCESS	-0.253301611034192	0.00999933922581548	-7.7614571309886	8.00627219306329e-14	1.45892071073598e-11	20.8680065910392
GOBP_RESPONSE_TO_LECTIN	-0.239846819791303	-0.00708839960159641	-7.75492132445198	8.36987083959887e-14	1.46326230787627e-11	20.8250125093297
GOBP_NEGATIVE_REGULATION_OF_LIPASE_ACTIVITY	0.194540343939125	-0.00338232441252462	7.75306266885554	8.47621458830769e-14	1.46326230787627e-11	20.8127905894579
GOBP_LENS_FIBER_CELL_DIFFERENTIATION	0.13583894150373	-0.000468743641732153	7.74559938251248	8.91682136847917e-14	1.49985508146727e-11	20.7637356479205
GOBP_EMBRYONIC_ORGAN_DEVELOPMENT	0.104694482015694	0.00536448507914285	7.73399633832447	9.64709357846517e-14	1.58212334686829e-11	20.6875383086473
GOBP_POSITIVE_REGULATION_OF_CATECHOLAMINE_SECRETION	0.274169518128102	0.00484243488518396	7.71852865652349	1.07130720161093e-13	1.71409152257749e-11	20.5860898659621
GOBP_MIDDLE_EAR_MORPHOGENESIS	0.223045083602657	-0.00370874579307149	7.71478644960181	1.09879553092926e-13	1.71621397211808e-11	20.5615677252294
GOBP_POSITIVE_REGULATION_OF_LEUKOCYTE_APOPTOTIC_PROCESS	-0.208916231468645	0.010186660145716	-7.70697813392296	1.15841182769522e-13	1.74429819551713e-11	20.5104286022389
GOBP_PATTERN_SPECIFICATION_PROCESS	0.114185448874165	0.0110084663290527	7.70551203439142	1.16995610674929e-13	1.74429819551713e-11	20.500830823161
GOBP_IMMUNOGLOBULIN_PRODUCTION_INVOLVED_IN_IMMUNOGLOBULIN_MEDIATED_IMMUNE_RESPONSE	-0.226078361741597	-0.00718765330175427	-7.69681074126484	1.24084457352288e-13	1.75143960040242e-11	20.4438952014265
GOBP_T_CELL_LINEAGE_COMMITMENT	-0.247861442046707	0.00910410908938707	-7.69308095457928	1.27251301334063e-13	1.75143960040242e-11	20.4195041306713
GOBP_REGULATION_OF_ANIMAL_ORGAN_MORPHOGENESIS	0.16056093951144	0.00121016497044943	7.69162616879876	1.28508015178581e-13	1.75143960040242e-11	20.4099928251398
GOBP_INTERFERON_GAMMA_MEDIATED_SIGNALING_PATHWAY	-0.240859001472318	0.00353237587443025	-7.69158895279214	1.2854032425875e-13	1.75143960040242e-11	20.4097495260965
GOBP_ESTABLISHMENT_OF_PLANAR_POLARITY_OF_EMBRYONIC_EPITHELIUM	0.227756064076084	-0.00672934435171628	7.68877800576701	1.31003951693089e-13	1.75143960040242e-11	20.3913754656726
GOBP_REGULATION_OF_INNATE_IMMUNE_RESPONSE	-0.187125793332089	-0.00920109415125331	-7.68598955823845	1.33493871981892e-13	1.75143960040242e-11	20.3731532751834
GOBP_NEUROEPITHELIAL_CELL_DIFFERENTIATION	0.187893686336149	0.000499479615743716	7.67184160534557	1.46864677306619e-13	1.88908290810082e-11	20.280771712361
GOBP_SENSORY_ORGAN_MORPHOGENESIS	0.106073764215381	0.00969030846059303	7.66563617630167	1.53138202606808e-13	1.93189732519358e-11	20.2402911571296
GOBP_NEGATIVE_REGULATION_OF_GLUCONEOGENESIS	0.182741024092472	0.0123830676961987	7.65195821631156	1.67914828600276e-13	2.07834202946757e-11	20.1511480841835
GOBP_CARDIAC_MUSCLE_TISSUE_DEVELOPMENT	0.139691967919837	0.00500754428225175	7.64537602063675	1.75518521218388e-13	2.13222499850486e-11	20.1082912482253
GOBP_HEART_MORPHOGENESIS	0.13803311500607	0.00187707785169042	7.63562938363925	1.87405539651969e-13	2.23523698203076e-11	20.0448798459485
GOBP_ESTABLISHMENT_OF_PLANAR_POLARITY_INVOLVED_IN_NEURAL_TUBE_CLOSURE	0.233104375380186	-0.0135305093144917	7.6239705821935	2.02671127823117e-13	2.37414749735651e-11	19.9691051627236
GOBP_PRODUCTION_OF_MOLECULAR_MEDIATOR_OF_IMMUNE_RESPONSE	-0.18041625299406	-0.00596664827802428	-7.61993176431308	2.08240347087005e-13	2.39659066121185e-11	19.9428750907623
GOBP_POSITIVE_REGULATION_OF_ISOTYPE_SWITCHING_TO_IGG_ISOTYPES	-0.279976506064451	-0.0102990235469896	-7.60451834729614	2.30916078396403e-13	2.61174047289725e-11	19.8428657541378
GOBP_CARDIAC_NEURAL_CREST_CELL_DEVELOPMENT_INVOLVED_IN_OUTFLOW_TRACT_MORPHOGENESIS	0.236655538906869	-0.00953363748438846	7.60003293869364	2.37960723816727e-13	2.64580059023344e-11	19.813790067339
GOBP_APPENDAGE_DEVELOPMENT	0.122277010449397	0.00454938313661971	7.59564911233561	2.45050500297569e-13	2.67157680857766e-11	19.7853849467921
GOBP_REGULATION_OF_T_HELPER_17_TYPE_IMMUNE_RESPONSE	-0.226348080490303	0.000629764495517189	-7.59360687317871	2.4842406299274e-13	2.67157680857766e-11	19.772156282995
GOBP_NOTOCHORD_DEVELOPMENT	0.183533293448663	0.00829807513036223	7.59071499757314	2.53279612755374e-13	2.67986170915364e-11	19.7534285116053
GOBP_T_CELL_CHEMOTAXIS	-0.225390447766854	-0.0265817323597529	-7.57106111609955	2.88850876266989e-13	3.00771706081183e-11	19.6262880124575
GOBP_LYMPHOCYTE_ACTIVATION_INVOLVED_IN_IMMUNE_RESPONSE	-0.189274470596343	0.00499333991141688	-7.53472293076099	3.68063472981982e-13	3.77265059806531e-11	19.3918520022284
GOBP_B_CELL_ACTIVATION_INVOLVED_IN_IMMUNE_RESPONSE	-0.183713468184289	-0.00209271123135815	-7.53152621776905	3.75979802779221e-13	3.79450385574106e-11	19.371267917825
GOBP_EMBRYONIC_SKELETAL_SYSTEM_DEVELOPMENT	0.143057064726742	0.00536133184109535	7.52021828541397	4.05353457369398e-13	4.02896769748977e-11	19.2985059546812
GOBP_REGULATION_OF_GONADOTROPIN_SECRETION	0.227558109255027	0.0295767843633942	7.51010230492582	4.33541062203716e-13	4.24481995232295e-11	19.2334817069118
GOBP_SOMATIC_DIVERSIFICATION_OF_IMMUNOGLOBULINS_INVOLVED_IN_IMMUNE_RESPONSE	-0.180066384483795	-0.00813746557011111	-7.50047868896134	4.62146602527127e-13	4.45835545967346e-11	19.1716819839557
GOBP_ACTIVATED_T_CELL_PROLIFERATION	-0.183953211576112	-0.00997666727147026	-7.48802448472237	5.01942392894831e-13	4.77208999621753e-11	19.0917916213801
GOBP_SKELETAL_SYSTEM_MORPHOGENESIS	0.134591956480582	0.00322054597502394	7.47860780831141	5.34257248099824e-13	5.00675363933549e-11	19.0314510332825
GOBP_POSITIVE_REGULATION_OF_INTERFERON_GAMMA_PRODUCTION	-0.241654942014221	0.000749724588556889	-7.45926201444601	6.07214651585682e-13	5.61032128789024e-11	18.907661718029
GOBP_MORPHOGENESIS_OF_A_POLARIZED_EPITHELIUM	0.156723345394716	-0.00418469544351725	7.44110981099671	6.84559587743221e-13	6.17929179857305e-11	18.7917250026759
GOBP_APPENDAGE_MORPHOGENESIS	0.127481518525464	0.00540476348167754	7.43899612671127	6.94174149854158e-13	6.17929179857305e-11	18.7782386220829
GOBP_POSITIVE_REGULATION_OF_CELL_JUNCTION_ASSEMBLY	0.153657193388021	0.00254723519611246	7.43836857176262	6.97054257765863e-13	6.17929179857305e-11	18.7742350472821
GOBP_MUSCLE_TISSUE_DEVELOPMENT	0.133543074512356	0.00359113814582767	7.42279650027406	7.72415626859147e-13	6.75606201626134e-11	18.6749707947381
GOBP_ENDOCHONDRAL_BONE_MORPHOGENESIS	0.16628558331774	0.00165164478903724	7.41399666831463	8.18495881932863e-13	7.06491182299945e-11	18.6189442677595
GOBP_SOMATIC_DIVERSIFICATION_OF_IMMUNE_RECEPTORS_VIA_SOMATIC_MUTATION	-0.252266416643377	-0.00913591355794459	-7.40414710963764	8.73290453079541e-13	7.43998100285946e-11	18.5562927305442
GOBP_DORSAL_VENTRAL_PATTERN_FORMATION	0.137993513161961	0.0202016119954336	7.39658103533886	9.17821958464699e-13	7.70560632530853e-11	18.5082079964114
GOMF_CHANNEL_REGULATOR_ACTIVITY	0.124835543161494	-0.00133281888822378	7.39459458252055	9.29879745391155e-13	7.70560632530853e-11	18.4955895161801
GOBP_MYD88_DEPENDENT_TOLL_LIKE_RECEPTOR_SIGNALING_PATHWAY	-0.239809272929877	0.014696718862443	-7.39299410399699	9.39708088452259e-13	7.70560632530853e-11	18.4854246760414
GOBP_ANTERIOR_POSTERIOR_PATTERN_SPECIFICATION	0.115505877884581	0.00728396578779579	7.38558253666595	9.86572562113534e-13	7.9900197623022e-11	18.4383741588091
GOBP_EMBRYONIC_APPENDAGE_MORPHOGENESIS	0.132715877997738	-0.0001894305524943	7.38296068841675	1.00369628059371e-12	8.02957024474967e-11	18.4217383822533
GOCC_INFLAMMASOME_COMPLEX	-0.261928750536903	0.00256405518411908	-7.38084615222329	1.01771970189346e-12	8.04366414990493e-11	18.4083247230558
GOBP_TOLERANCE_INDUCTION	-0.263956611933059	0.00675769302821415	-7.37875188075824	1.03179896125861e-12	8.05785855459101e-11	18.3950424254068
GOBP_DETECTION_OF_OTHER_ORGANISM	-0.277163012479423	-0.000231168893551086	-7.37598105570874	1.05072179233198e-12	8.1090999502327e-11	18.3774735873002
GOBP_SYNAPTIC_VESICLE_MATURATION	0.203982414996932	-0.000302883894263049	7.35336794963756	1.2184891905692e-12	9.19605184136347e-11	18.2342750688532
GOBP_PHARYNGEAL_SYSTEM_DEVELOPMENT	0.192585268095692	-0.0010767973465994	7.35322890498094	1.21959833871741e-12	9.19605184136347e-11	18.2333955736338
GOBP_REGIONALIZATION	0.115620868827581	0.0112872817696278	7.33132000476615	1.4073811478865e-12	1.04913867387902e-10	18.0949705240321
GOBP_T_CELL_APOPTOTIC_PROCESS	-0.173143038575393	-0.000779185415266906	-7.31349439474497	1.58094565384176e-12	1.16528129092157e-10	17.9825717441602
GOBP_PROGRAMMED_NECROTIC_CELL_DEATH	-0.172299555125304	-0.00253549835827502	-7.3088688066527	1.62932677711721e-12	1.18759818420988e-10	17.9534386220464
GOCC_T_CELL_RECEPTOR_COMPLEX	-0.365114048485125	-0.0035396793995772	-7.30497379281767	1.67119521820577e-12	1.20472973971757e-10	17.9289175152287
GOBP_BONE_GROWTH	0.167917226215843	0.00611270887642724	7.29468212255511	1.78698960349236e-12	1.2742012824902e-10	17.864173173517
GOBP_EMBRYONIC_HEART_TUBE_MORPHOGENESIS	0.125148906086818	0.00352544019140402	7.28187434015009	1.94217719668258e-12	1.36996585056319e-10	17.7836954290986
GOBP_ALPHA_BETA_T_CELL_PROLIFERATION	-0.231586989705625	0.00504652926330155	-7.27518804781312	2.02839050532067e-12	1.41555762924506e-10	17.7417241328811
GOBP_REGULATION_OF_RESPONSE_TO_BIOTIC_STIMULUS	-0.156426316694246	-0.00657344974715091	-7.27092631906756	2.0852966423038e-12	1.4399522077382e-10	17.7149874082146
GOBP_CARDIAC_NEURAL_CREST_CELL_DIFFERENTIATION_INVOLVED_IN_HEART_DEVELOPMENT	0.212093150314117	-0.00851182452665609	7.26910105621034	2.1101472666407e-12	1.44193396553781e-10	17.703539881056
GOBP_ADULT_LOCOMOTORY_BEHAVIOR	0.125780278847937	-0.000683662492240157	7.25946306420375	2.24628184609864e-12	1.51913493921723e-10	17.6431288588205
GOBP_NK_T_CELL_ACTIVATION	-0.216489061260828	-0.000406295208864545	-7.2528023497954	2.34537990231894e-12	1.56996858767472e-10	17.6014145532345
GOBP_ANTIGEN_RECEPTOR_MEDIATED_SIGNALING_PATHWAY	-0.201585254002135	-0.00180919733599716	-7.24528109654719	2.46246204939284e-12	1.63169202464819e-10	17.5543454509303
GOBP_INNATE_IMMUNE_RESPONSE_ACTIVATING_SIGNAL_TRANSDUCTION	-0.226374012482323	-0.00263262927697577	-7.24259654543685	2.50563048422151e-12	1.64369359764931e-10	17.5375540132239
GOCC_FILAMENTOUS_ACTIN	0.175417881521296	-0.000745764255242389	7.24048890077232	2.54004345810461e-12	1.64977080051151e-10	17.5243743065586
GOBP_T_CELL_RECEPTOR_SIGNALING_PATHWAY	-0.186385564624519	-0.00321220101797186	-7.23420947685121	2.64535433329653e-12	1.70132592415933e-10	17.4851243439689
GOBP_CAMERA_TYPE_EYE_DEVELOPMENT	0.108162526826707	0.00947250178413907	7.22469788081229	2.81310966814941e-12	1.78934736555855e-10	17.4257202052907
GOBP_DENDRITIC_CELL_CHEMOTAXIS	-0.275702683330937	0.00190718643472563	-7.22340149872138	2.83677021369039e-12	1.78934736555855e-10	17.4176282728928
GOBP_T_CELL_DIFFERENTIATION	-0.178812696513145	-0.000239066143494144	-7.21515037711146	2.9920220440387e-12	1.86930139132323e-10	17.3661509061803
GOBP_MEMBRANE_BIOGENESIS	0.118198825267372	-0.00471667921726422	7.19992873709624	3.30068761332401e-12	2.0426896927741e-10	17.2713018410738
GOBP_LYMPHOCYTE_APOPTOTIC_PROCESS	-0.160908931050509	-0.00116078090234141	-7.18922005319651	3.53641427884771e-12	2.16811940834028e-10	17.2046643277463
GOBP_REGULATION_OF_TYPE_B_PANCREATIC_CELL_PROLIFERATION	0.225439321863075	-0.00598243901175453	7.1486490332701	4.58957102881932e-12	2.78773943972729e-10	16.9528800350239
GOMF_OXIDOREDUCTASE_ACTIVITY_ACTING_ON_NAD_P_H_OXYGEN_AS_ACCEPTOR	-0.219714871139813	-0.000718516016324912	-7.1384718247769	4.89888903837381e-12	2.94832221025066e-10	16.8898891511585
GOBP_IMMUNE_RESPONSE_REGULATING_SIGNALING_PATHWAY	-0.18188050007141	0.00158365950177776	-7.09815777952076	6.33888265265254e-12	3.77138513887609e-10	16.6410375101617
GOBP_BROWN_FAT_CELL_DIFFERENTIATION	0.126848346215102	0.00287325497073448	7.09710829015124	6.38145960998851e-12	3.77138513887609e-10	16.6345734756832
GOBP_FORELIMB_MORPHOGENESIS	0.160184222219286	0.0143665804042606	7.08679818511837	6.81498035889426e-12	3.99163135306664e-10	16.5711098920115
GOBP_REGULATION_OF_T_CELL_DIFFERENTIATION	-0.178094199486886	0.00165345338091682	-7.08354750812779	6.95757946542616e-12	4.03909037992881e-10	16.5511149734629
GOMF_PHOSPHOLIPASE_BINDING	-0.186938791729419	0.00563973117994104	-7.08009922466256	7.11205603032383e-12	4.09255154025652e-10	16.5299122009976
GOBP_CARDIAC_MUSCLE_CELL_DIFFERENTIATION	0.13639197003018	0.00161010132608659	7.07507662993548	7.34311310042396e-12	4.16954641936383e-10	16.4990433662345
GOCC_IMMUNOLOGICAL_SYNAPSE	-0.231263785880923	0.0109351874170945	-7.07443881160704	7.37297842448483e-12	4.16954641936383e-10	16.495124531367
GOBP_RESPONSE_TO_INTERLEUKIN_17	-0.225194132976938	-0.00378659582446802	-7.06973696278505	7.59685680712392e-12	4.25943424399426e-10	16.4662440850636
GOBP_INTERLEUKIN_12_PRODUCTION	-0.213220756328943	0.00522593570097654	-7.06547740136763	7.80544130937702e-12	4.33929618555197e-10	16.4400929443131
GOBP_POSITIVE_REGULATION_OF_CALCIUM_MEDIATED_SIGNALING	-0.184839623883151	0.00265368375635399	-7.0609598228283	8.03281737435164e-12	4.42817495594511e-10	16.4123708468802
GOBP_REGULATION_OF_TRANSMEMBRANE_RECEPTOR_PROTEIN_SERINE_THREONINE_KINASE_SIGNALING_PATHWAY	0.134879032631097	0.00630484431974233	7.04288607440125	9.00950345969541e-12	4.92519522463349e-10	16.3015965493346
GOBP_TYPE_B_PANCREATIC_CELL_PROLIFERATION	0.195237835925672	-0.00715469621229768	7.03622961118607	9.39789440342738e-12	5.07338266838331e-10	16.2608535320434
GOBP_NEGATIVE_REGULATION_OF_TRANSMEMBRANE_RECEPTOR_PROTEIN_SERINE_THREONINE_KINASE_SIGNALING_PATHWAY	0.151760102163549	0.00282012638987423	7.03560364559146	9.43525435278603e-12	5.07338266838331e-10	16.2570236210638
GOBP_POSITIVE_REGULATION_OF_ALPHA_BETA_T_CELL_PROLIFERATION	-0.268113184413756	0.00883955647024559	-7.02855506022726	9.86615698347778e-12	5.26195039118815e-10	16.2139154752317
GOBP_NATURAL_KILLER_CELL_PROLIFERATION	-0.251230703547233	0.0121433146373537	-7.02675524976568	9.97925177303504e-12	5.27934609928305e-10	16.2029133777579
GOBP_TYPE_I_INTERFERON_PRODUCTION	-0.173351760304808	-0.0150662286422932	-7.02289044240577	1.02264311195026e-11	5.36683105151499e-10	16.1792953913254
GOBP_NOREPINEPHRINE_TRANSPORT	0.195768457517958	0.0173205489153365	7.01810792630098	1.05406524754483e-11	5.48783176499531e-10	16.1500829938548
GOBP_TOLL_LIKE_RECEPTOR_2_SIGNALING_PATHWAY	-0.240248690945813	0.0195956831290354	-7.00783850979131	1.12478094388636e-11	5.80989211960197e-10	16.0874071039674
GOBP_REGULATION_OF_T_CELL_PROLIFERATION	-0.184160959262426	0.00302925652186607	-7.00594672865177	1.13830750934024e-11	5.82062803382781e-10	16.0758689164852
GOBP_POSITIVE_REGULATION_OF_T_CELL_PROLIFERATION	-0.213998686872047	0.00311396104473534	-7.00507348362647	1.14460520787163e-11	5.82062803382781e-10	16.0705436999514
GOBP_CELLULAR_RESPONSE_TO_ANTIBIOTIC	-0.186429202773059	-0.0169956709064208	-6.99871520062853	1.19150469613469e-11	6.01251600511045e-10	16.0317849762483
GOBP_REGULATION_OF_T_CELL_RECEPTOR_SIGNALING_PATHWAY	-0.205196331179463	-0.00126453806155001	-6.99571566211527	1.21428077965868e-11	6.08067321722212e-10	16.013509786442
GOBP_CARDIAC_NEURAL_CREST_CELL_MIGRATION_INVOLVED_IN_OUTFLOW_TRACT_MORPHOGENESIS	0.24257789322798	-0.0112498263024808	6.99037931476946	1.25586384555233e-11	6.24126274759338e-10	15.9810120253515
GOBP_NEGATIVE_REGULATION_OF_ACTIVATED_T_CELL_PROLIFERATION	-0.238431849125202	-0.0033763586527258	-6.98914155246774	1.26570730343386e-11	6.2428871507715e-10	15.9734769040221
GOBP_REGULATION_OF_T_CELL_CHEMOTAXIS	-0.202908348071192	-0.0499849851237522	-6.9855894195004	1.2943793057542e-11	6.33666286996084e-10	15.9518582716802
GOBP_POSITIVE_REGULATION_OF_LYMPHOCYTE_CHEMOTAXIS	-0.210992071451386	-0.0411736110238098	-6.98439137899267	1.30419290427849e-11	6.33741144597545e-10	15.944568777432
GOBP_POSITIVE_REGULATION_OF_NON_CANONICAL_WNT_SIGNALING_PATHWAY	0.210703914743903	-0.000546671922923543	6.9779312338348	1.35838475652471e-11	6.55220882558978e-10	15.905278446652
GOBP_REGULATORY_T_CELL_DIFFERENTIATION	-0.246758232686208	-0.00141792763246244	-6.96956687827479	1.43185032552955e-11	6.84732129468841e-10	15.8544482003173
GOBP_IMMUNE_RESPONSE_TO_TUMOR_CELL	-0.21271093860775	-0.00511726630198752	-6.9679268255889	1.44670663825738e-11	6.84732129468841e-10	15.8444870719521
GOBP_CELL_CELL_ADHESION_MEDIATED_BY_CADHERIN	0.162483805787348	0.00697350790350246	6.96746902556487	1.45088057920989e-11	6.84732129468841e-10	15.8417068696589
GOBP_ENDOCRINE_SYSTEM_DEVELOPMENT	0.107589814054127	0.00934615931937913	6.96559655706244	1.46807621025549e-11	6.87898567091143e-10	15.8303368979213
GOBP_CELL_AGGREGATION	0.172672716421491	0.0270157576677992	6.96354187528392	1.48717580339224e-11	6.91905905691709e-10	15.81786319216
GOCC_EXOCYTIC_VESICLE	0.101054152637871	0.00578162108006283	6.9590349698833	1.52993019629568e-11	7.06784654063355e-10	15.7905122482152
GOBP_REGULATION_OF_CELL_FATE_SPECIFICATION	0.238756936727535	0.00051465913620323	6.95608205437829	1.55859570459227e-11	7.14992155393375e-10	15.7725993351629
GOBP_GAMMA_DELTA_T_CELL_ACTIVATION	-0.216921023837045	0.00255089766717761	-6.94385250762749	1.68304225166797e-11	7.66719247982074e-10	15.6984748971181
GOBP_IMMUNE_RESPONSE_REGULATING_CELL_SURFACE_RECEPTOR_SIGNALING_PATHWAY	-0.197208355868244	0.00127627787153581	-6.94024774608034	1.72155292368027e-11	7.78854288230524e-10	15.6766452243481
GOBP_POSITIVE_REGULATION_OF_SMOOTHENED_SIGNALING_PATHWAY	0.166911510708372	-0.0021497021430786	6.93558554929774	1.77264750271607e-11	7.96477234097085e-10	15.6484248731107
GOBP_B_CELL_PROLIFERATION	-0.186441414399962	0.0210150778056054	-6.93318347614379	1.7995515961774e-11	8.03065202103657e-10	15.6338907790205
GOBP_PROTEIN_POLY_ADP_RIBOSYLATION	-0.25806233126923	0.00325306145269809	-6.93087647614456	1.82576857036394e-11	8.09259582539693e-10	15.6199355848873
GOBP_REGULATION_OF_T_HELPER_17_CELL_DIFFERENTIATION	-0.209411608166353	-0.00146468200531438	-6.92934466186155	1.8433833066233e-11	8.1158352291603e-10	15.6106715138671
GOBP_POSITIVE_REGULATION_OF_INTERLEUKIN_12_PRODUCTION	-0.198535360502783	0.00408673750639376	-6.92826472473717	1.855902089247e-11	8.11647847030688e-10	15.6041412420566
GOBP_POSITIVE_REGULATION_OF_NEURON_DIFFERENTIATION	0.132243809627616	0.0128799519552007	6.92375513745409	1.90908720863274e-11	8.2436939804593e-10	15.5768806837655
GOBP_CARDIOCYTE_DIFFERENTIATION	0.141572284966629	0.00151816908035015	6.9236684421976	1.91012421498447e-11	8.2436939804593e-10	15.5763567428051
GOMF_LIGASE_ACTIVITY_FORMING_CARBON_SULFUR_BONDS	-0.136003227266163	0.00366153179026178	-6.91761608410518	1.98390485510691e-11	8.50615415000086e-10	15.5397919294128
GOBP_INDOLALKYLAMINE_METABOLIC_PROCESS	-0.197082515566096	-0.0708627777138642	-6.91624056259757	2.00105975106327e-11	8.52399478375004e-10	15.5314852659397
GOBP_POSITIVE_REGULATION_OF_IMMUNE_EFFECTOR_PROCESS	-0.174324926014728	-0.00386190045092554	-6.88665984590494	2.40735192983958e-11	1.0188534619192e-09	15.3531579125041
GOMF_NUCLEASE_ACTIVITY	-0.152884558460501	-0.017832474560148	-6.86879136149143	2.6909775646671e-11	1.12719883342267e-09	15.2457236305518
GOBP_NATURAL_KILLER_CELL_ACTIVATION	-0.175301342433934	0.0155022599476825	-6.86837106678852	2.69802959553615e-11	1.12719883342267e-09	15.2431992045307
GOBP_CATECHOLAMINE_UPTAKE	0.191045668153752	0.0118744504463208	6.86736999220313	2.71489962928022e-11	1.12719883342267e-09	15.2371869075073
GOBP_POSITIVE_REGULATION_OF_LYMPHOCYTE_MEDIATED_IMMUNITY	-0.201105659011691	-0.00367039324731069	-6.8616493351556	2.8133111879017e-11	1.16071203727265e-09	15.2028425388151
GOBP_MORPHOGENESIS_OF_EMBRYONIC_EPITHELIUM	0.103463874322011	-0.00317581868695563	6.85808150717146	2.87645410882955e-11	1.17934618462012e-09	15.1814340400871
GOBP_REGULATION_OF_ENDOCRINE_PROCESS	0.162710147288487	0.0181611027545694	6.85644297941095	2.90591720595265e-11	1.18402589261176e-09	15.1716050569353
GOBP_CELL_ACTIVATION_INVOLVED_IN_IMMUNE_RESPONSE	-0.177982223013693	0.0026342491068104	-6.85481769638439	2.93543505082496e-11	1.18866999588961e-09	15.1618573198383
GOBP_POSITIVE_REGULATION_OF_ADAPTIVE_IMMUNE_RESPONSE	-0.194383537086253	-0.000773636290072916	-6.85015576407963	3.02174783830994e-11	1.21611446744253e-09	15.1339070106086
GOBP_POSITIVE_REGULATION_OF_LEUKOCYTE_MEDIATED_IMMUNITY	-0.200766669154649	-0.00268416734465232	-6.84483734482376	3.12326285944039e-11	1.24385075736699e-09	15.1020387540376
GOBP_POSITIVE_REGULATION_OF_INTERLEUKIN_2_PRODUCTION	-0.224781414483995	0.00582824800369779	-6.84456306623986	3.12858803301148e-11	1.24385075736699e-09	15.1003957816061
GOBP_REGULATION_OF_LYMPHOCYTE_MEDIATED_IMMUNITY	-0.188812786781438	-0.00198006890994049	-6.84162878146131	3.1861189738334e-11	1.25199011751703e-09	15.0828221389255
GOBP_SYNAPTIC_TRANSMISSION_DOPAMINERGIC	0.163113017222698	0.0160440506424081	6.84157258152902	3.18723093941073e-11	1.25199011751703e-09	15.0824856104531
GOBP_B_CELL_HOMEOSTASIS	-0.212773776768718	0.00600450395127679	-6.83749431324549	3.26894915632948e-11	1.27644681342389e-09	15.0580704188023
GOBP_REGULATION_OF_TOLL_LIKE_RECEPTOR_2_SIGNALING_PATHWAY	-0.244900389556632	0.0251112850338037	-6.82936158789699	3.43810192238251e-11	1.32724762163874e-09	15.0094162695751
GOBP_CARTILAGE_MORPHOGENESIS	0.25063492465932	0.00813235736354126	6.82838604625105	3.45896112777177e-11	1.32724762163874e-09	15.003583092613
GOBP_POSITIVE_REGULATION_OF_RESPONSE_TO_TUMOR_CELL	-0.218365049134969	-0.00853557755574385	-6.82834944829291	3.45974608689366e-11	1.32724762163874e-09	15.0033642704846
GOBP_SENSORY_SYSTEM_DEVELOPMENT	0.107634884422641	0.00979393396739647	6.82554620614613	3.52039347742767e-11	1.34266169836776e-09	14.9866061635167
GOBP_POSITIVE_REGULATION_OF_AMINE_TRANSPORT	0.162087335483443	0.0164685101326682	6.82282873973225	3.58018170210233e-11	1.35757178993013e-09	14.9703659283214
GOBP_POSITIVE_REGULATION_OF_IMMUNE_RESPONSE	-0.166198530167351	-0.00129737942060482	-6.82118115834736	3.6169154925881e-11	1.36361871444701e-09	14.9605220271036
GOBP_POSITIVE_REGULATION_OF_CD4_POSITIVE_ALPHA_BETA_T_CELL_DIFFERENTIATION	-0.231922225177496	0.00325032487799813	-6.81268153200199	3.81238235802152e-11	1.42909875820693e-09	14.9097681197004
GOBP_DENDRITIC_CELL_MIGRATION	-0.239010056973369	0.0105840918686772	-6.8110113736085	3.85199338649065e-11	1.43574298951015e-09	14.8998008599228
GOBP_NEGATIVE_REGULATION_OF_T_CELL_RECEPTOR_SIGNALING_PATHWAY	-0.205187404321029	-0.0012736985204565	-6.80868381381002	3.90787108331682e-11	1.44834092127448e-09	14.8859134900262
GOMF_TUMOR_NECROSIS_FACTOR_RECEPTOR_BINDING	-0.210107095987533	-0.000577851157111009	-6.80738684549406	3.93935206978392e-11	1.4518061560552e-09	14.8781767364774
GOBP_POSITIVE_REGULATION_OF_TYPE_I_INTERFERON_PRODUCTION	-0.185461272766181	-0.00835566197262857	-6.80347612024604	4.03579196510153e-11	1.47903884307631e-09	14.8548551727029
GOBP_REGULATION_OF_DEFENSE_RESPONSE_TO_VIRUS_BY_HOST	-0.189458046498306	-0.00932313905197446	-6.79983957248633	4.12754962370632e-11	1.49817064512982e-09	14.8331780054833
GOBP_REGULATION_OF_TOLERANCE_INDUCTION	-0.25947338726011	-0.00718361541425425	-6.79959976199832	4.13367205439782e-11	1.49817064512982e-09	14.8317488310626
GOMF_IONOTROPIC_GLUTAMATE_RECEPTOR_BINDING	0.161137002342819	0.00766202089938216	6.79776518965853	4.18080531537065e-11	1.50692763015558e-09	14.8208168110183
GOBP_EMBRYONIC_SKELETAL_SYSTEM_MORPHOGENESIS	0.137201253688538	0.00434571957419806	6.79166598033611	4.34133111862087e-11	1.55623672886081e-09	14.7844887603044
GOBP_REGULATION_OF_DENDRITIC_CELL_CHEMOTAXIS	-0.266876532079691	-0.00702378018360045	-6.79005793269714	4.38465237323474e-11	1.56322388958804e-09	14.7749151461511
GOBP_HEART_FORMATION	0.142575889046298	-0.000676003564372888	6.77402447948799	4.84049898618931e-11	1.71641477564334e-09	14.6795554314862
GOBP_EPINEPHRINE_TRANSPORT	0.233467389785882	0.015887580453245	6.7723525382089	4.89063283592009e-11	1.72486835503418e-09	14.6696215856573
GOBP_POSITIVE_REGULATION_OF_CELL_KILLING	-0.240175256590829	0.000308729126685983	-6.76588467619685	5.08942198792555e-11	1.78538011982843e-09	14.6312107416249
GOBP_REGULATION_OF_VITAMIN_METABOLIC_PROCESS	-0.189353035865822	-0.00243730261841713	-6.76475031022094	5.12509537494353e-11	1.78833115210795e-09	14.6244770025767
GOMF_ENDONUCLEASE_ACTIVITY	-0.145591400347946	-0.0178252348852739	-6.76116837253191	5.23935935544774e-11	1.81852896146757e-09	14.6032199451323
GOBP_PATHWAY_RESTRICTED_SMAD_PROTEIN_PHOSPHORYLATION	0.157612214654056	0.0099337253627948	6.7564678796237	5.39310816574325e-11	1.86204155617241e-09	14.5753381198207
GOBP_CAMP_MEDIATED_SIGNALING	0.147012932709063	0.00310000981704736	6.74386721961882	5.82746003431946e-11	1.98836890525386e-09	14.5006696278117
GOBP_ADAPTIVE_IMMUNE_RESPONSE	-0.195553526802739	0.00245109468033657	-6.7432408049492	5.84992680966455e-11	1.98836890525386e-09	14.4969604818918
GOBP_T_CELL_PROLIFERATION	-0.175347391878804	0.00252321948428149	-6.74077128479509	5.93932939829924e-11	2.0083505594249e-09	14.4823405023351
GOBP_VASCULAR_ASSOCIATED_SMOOTH_MUSCLE_CELL_DEVELOPMENT	0.241779742406689	0.000682855463081247	6.72966544138442	6.35825491807812e-11	2.12989039189729e-09	14.4166437026635
GOBP_RESPONSE_TO_INTERLEUKIN_4	-0.163708328892755	-0.00327823785456184	-6.72952595227208	6.36369690261995e-11	2.12989039189729e-09	14.4158190905083
GOBP_POSITIVE_REGULATION_OF_INTERFERON_ALPHA_PRODUCTION	-0.225628915820863	-0.00932366032410649	-6.72483149936759	6.54953594756959e-11	2.18096222416531e-09	14.3880748701593
GOBP_REGULATION_OF_LYMPHOCYTE_DIFFERENTIATION	-0.169759961693378	0.00335962830223094	-6.72288663680761	6.62807899652726e-11	2.19596960693024e-09	14.3765851631443
GOBP_CD8_POSITIVE_ALPHA_BETA_T_CELL_DIFFERENTIATION	-0.263383553467041	0.00892496152277353	-6.71908238411295	6.78439639589021e-11	2.23646433954974e-09	14.3541182064822
GOBP_NEGATIVE_REGULATION_OF_CARTILAGE_DEVELOPMENT	0.218168044264328	0.00708582978103384	6.7131568734621	7.03511405486265e-11	2.30751740999495e-09	14.3191434407872
GOBP_POSITIVE_REGULATION_OF_CYSTEINE_TYPE_ENDOPEPTIDASE_ACTIVITY	-0.109154233475322	-0.00535461134086567	-6.70569914450702	7.36362264718308e-11	2.40325196843388e-09	14.2751592089139
GOCC_PLATELET_ALPHA_GRANULE	0.165445182801011	-0.00175402950922411	6.70130175113378	7.56433502391499e-11	2.45653652261794e-09	14.2492421704484
GOBP_REGULATION_OF_ANTIGEN_RECEPTOR_MEDIATED_SIGNALING_PATHWAY	-0.209336999454805	0.00168831957431755	-6.69937315416428	7.65404826601975e-11	2.47342643473348e-09	14.2378797436858
GOBP_DNA_DEALKYLATION	-0.145824471962442	-0.00623242109795355	-6.69753493766997	7.74052918105817e-11	2.48911134449714e-09	14.227052181505
GOBP_PATTERN_RECOGNITION_RECEPTOR_SIGNALING_PATHWAY	-0.157855531304415	0.00192110031389544	-6.69466826511988	7.87731292787607e-11	2.5184822981924e-09	14.2101713955348
GOBP_SYNAPTIC_VESICLE_CLUSTERING	0.229380188710163	0.00735691371255269	6.69401842225111	7.90864868029931e-11	2.5184822981924e-09	14.2063454955373
GOBP_NEGATIVE_REGULATION_OF_ANTIGEN_RECEPTOR_MEDIATED_SIGNALING_PATHWAY	-0.216356783688812	-0.00103276091433222	-6.68964964955065	8.12251300306625e-11	2.56171563942859e-09	14.1806322340247
GOBP_REGULATION_OF_LYMPHOCYTE_APOPTOTIC_PROCESS	-0.159765757599735	0.00244952313221904	-6.6877727825988	8.21612527789824e-11	2.57884123555083e-09	14.1695896073291
GOBP_MEMBRANE_RAFT_ASSEMBLY	0.2102761342035	-0.00381690783868882	6.68634951861175	8.28781858307777e-11	2.58895666214239e-09	14.1612173917558
GOMF_CHANNEL_INHIBITOR_ACTIVITY	0.12741713417825	-0.033044955490925	6.68043419796859	8.5924255581885e-11	2.67138917828041e-09	14.1264360440844
GOMF_5_3_EXONUCLEASE_ACTIVITY	-0.23448461087432	-0.0048732594312534	-6.67115392918609	9.09258761871764e-11	2.80533840623489e-09	14.0719178660018
GOBP_MONONUCLEAR_CELL_DIFFERENTIATION	-0.152113887939216	0.00572438851636011	-6.67086162613295	9.10879695926877e-11	2.80533840623489e-09	14.0702016584271
GOBP_POSITIVE_REGULATION_OF_ALPHA_BETA_T_CELL_ACTIVATION	-0.209083063400331	0.00181030514708524	-6.66842490543743	9.24503100557173e-11	2.82245194926232e-09	14.0558971641498
GOBP_CELL_MIGRATION_INVOLVED_IN_HEART_DEVELOPMENT	0.206195787202106	0.000904309215315652	6.66832934618074	9.25041416297863e-11	2.82245194926232e-09	14.0553362778632
GOBP_NEURAL_TUBE_DEVELOPMENT	0.10391072210065	-0.000542756575299216	6.66277847810631	9.56844913035234e-11	2.89561531285277e-09	14.022766212695
GOBP_CELLULAR_RESPONSE_TO_FOLLICLE_STIMULATING_HORMONE_STIMULUS	0.180535993997671	0.00808709159369155	6.66260630233694	9.57848358062577e-11	2.89561531285277e-09	14.0217563010512
GOBP_POSITIVE_REGULATION_OF_PATHWAY_RESTRICTED_SMAD_PROTEIN_PHOSPHORYLATION	0.154383211359445	0.0133248205611758	6.66042992591686	9.70621732874104e-11	2.92076998516244e-09	14.0089923461661
GOMF_GLUTAMATE_RECEPTOR_BINDING	0.146702534187965	0.00356153331568491	6.65602474554103	9.96989997594703e-11	2.98641752704167e-09	13.983166982814
GOBP_POSITIVE_REGULATION_OF_LEUKOCYTE_PROLIFERATION	-0.182240319411562	0.00164594209577642	-6.65399765415091	1.00935862717241e-10	3.00789993878841e-09	13.9712876710926
GOMF_WNT_PROTEIN_BINDING	0.20957591984859	0.00775295860485031	6.65335160719597	1.01333214401256e-10	3.00789993878841e-09	13.9675022559763
GOBP_POSITIVE_REGULATION_OF_T_HELPER_17_TYPE_IMMUNE_RESPONSE	-0.244181262409945	-0.00178171350315441	-6.64931395562485	1.038515856984e-10	3.06876757739417e-09	13.9438507851407
GOBP_REGULATION_OF_IMMUNOGLOBULIN_PRODUCTION	-0.158624864415551	-0.0183883947983354	-6.64297934977909	1.07926904840649e-10	3.17489011549173e-09	13.9067671162803
GOCC_PLATELET_ALPHA_GRANULE_LUMEN	0.166930671121416	0.00669882322408019	6.64213919642646	1.08479064883756e-10	3.17688690016713e-09	13.9018508279682
GOBP_POSITIVE_REGULATION_OF_T_CELL_MIGRATION	-0.197947948462292	-0.0256441122384041	-6.63967363108385	1.1011552314739e-10	3.2104792526528e-09	13.8874260107962
GOBP_CD40_SIGNALING_PATHWAY	-0.196440276828592	-0.00364811544481952	-6.63751011855447	1.11571441402933e-10	3.23853387435063e-09	13.8747718261551
GOBP_REGULATION_OF_LEUKOCYTE_MEDIATED_IMMUNITY	-0.180193929627743	-0.00316428301630743	-6.63171745977052	1.1556320799473e-10	3.33962398434109e-09	13.8409070713376
GOBP_MODIFICATION_OF_POSTSYNAPTIC_STRUCTURE	0.179113978258401	-0.00614038690809974	6.62617866538132	1.19510957862012e-10	3.43856089287192e-09	13.8085482052445
GOBP_THYROID_GLAND_DEVELOPMENT	0.135759337258888	0.00676229722086821	6.62192256264581	1.22634110512881e-10	3.4977381085413e-09	13.783697569308
GOBP_REGULATION_OF_EPITHELIAL_TO_MESENCHYMAL_TRANSITION	0.15037978201411	0.000973197975121283	6.62080278082726	1.23469033146584e-10	3.50630674217138e-09	13.7771614490169
GOBP_NEGATIVE_REGULATION_OF_INTERLEUKIN_12_PRODUCTION	-0.272094336949821	0.00820425267773404	-6.61908625553918	1.24759734991765e-10	3.52768905838785e-09	13.7671438516002
GOMF_MHC_PROTEIN_COMPLEX_BINDING	-0.278078084125995	-0.000492737749575425	-6.61713942141469	1.2623964020483e-10	3.55421476284843e-09	13.7557846536641
GOBP_V_D_J_RECOMBINATION	-0.199718529152267	-0.000587746396386372	-6.61414005021808	1.28553416606348e-10	3.60389065357966e-09	13.7382893665289
GOBP_T_CELL_ACTIVATION	-0.162431003126067	0.00385524817311079	-6.60081895280715	1.3934249109909e-10	3.88973081536182e-09	13.6606631461483
GOBP_ACTIVATION_OF_IMMUNE_RESPONSE	-0.167368103187882	0.000351910440743065	-6.5888451554448	1.49795361355197e-10	4.16380326478853e-09	13.5909934089692
GOBP_ALPHA_BETA_T_CELL_ACTIVATION	-0.193707998386541	0.00107493596951833	-6.58385700154013	1.54373508633874e-10	4.27295450058318e-09	13.561999212055
GOBP_REGULATION_OF_EXTENT_OF_CELL_GROWTH	0.134398726445892	0.0032580694714961	6.58175711829411	1.56341593798065e-10	4.30924729124078e-09	13.5497985938818
GOBP_NEGATIVE_REGULATION_OF_B_CELL_PROLIFERATION	-0.230193394201293	0.00740611961637976	-6.5777524639059	1.60163369130735e-10	4.39611590584778e-09	13.5265395070758
GOBP_AXIS_ELONGATION	0.164953113656367	0.00343361424414624	6.56740006721627	1.70472794806369e-10	4.65958972470741e-09	13.4664644807661
GOCC_INTRINSIC_COMPONENT_OF_SYNAPTIC_VESICLE_MEMBRANE	0.133233356883366	0.0109500593810195	6.56404050599742	1.73956251494689e-10	4.735074729482e-09	13.4469849999921
GOBP_DNA_DAMAGE_RESPONSE_SIGNAL_TRANSDUCTION_RESULTING_IN_TRANSCRIPTION	-0.185299859633879	-0.0175860483214733	-6.55764988037164	1.80776355203529e-10	4.90038384353368e-09	13.4099524945017
GOBP_LYMPHOCYTE_MEDIATED_IMMUNITY	-0.183964542018329	-0.00583586880149109	-6.5491340900122	1.90273444005691e-10	5.11554833064481e-09	13.3606494043121
GOBP_ENERGY_RESERVE_METABOLIC_PROCESS	0.104972857417743	0.00421920745285269	6.54799486371067	1.91580495395364e-10	5.12966550936158e-09	13.3540575758536
GOBP_POSITIVE_REGULATION_OF_PRODUCTION_OF_MOLECULAR_MEDIATOR_OF_IMMUNE_RESPONSE	-0.150694472496232	-0.00270755245754452	-6.54399783173473	1.96236379466824e-10	5.23297011911531e-09	13.330936999806
GOBP_POSITIVE_REGULATION_OF_IMMUNOGLOBULIN_PRODUCTION	-0.154936981564321	-0.00380439757306312	-6.54235783526145	1.98178653883545e-10	5.26336829747392e-09	13.3214537794213
GOBP_POSITIVE_T_CELL_SELECTION	-0.252792658663084	0.0066245006453735	-6.54059151047664	2.00291631665556e-10	5.29803670857278e-09	13.311242175711
GOBP_INTERFERON_GAMMA_PRODUCTION	-0.202183392564844	0.00277436138364991	-6.53233954943007	2.10459474365746e-10	5.54463514794898e-09	13.2635642886138
GOBP_REGULATION_OF_T_CELL_ACTIVATION	-0.168542367047797	0.00111607905946239	-6.53093938236483	2.12234247427556e-10	5.56902665249906e-09	13.2554791864403
GOBP_DENDRITIC_CELL_CYTOKINE_PRODUCTION	-0.209032056329399	-0.00671859413304023	-6.52030337455525	2.26203634959454e-10	5.91193563878095e-09	13.1941076617798
GOBP_POSITIVE_REGULATION_OF_ALPHA_BETA_T_CELL_DIFFERENTIATION	-0.194849438954266	0.00276355967261651	-6.51775693348431	2.29679679778554e-10	5.97896309264807e-09	13.1794260465816
GOBP_MESONEPHROS_DEVELOPMENT	0.141228801364156	0.00609820024533224	6.5153159623103	2.33060900522003e-10	6.0430020056298e-09	13.1653567938795
GOBP_CELLULAR_RESPONSE_TO_INTERFERON_GAMMA	-0.174650169181732	0.000755857013649132	-6.51390208680133	2.35041668568914e-10	6.07036750319715e-09	13.1572094206855
GOBP_REGULATION_OF_LYMPHOCYTE_CHEMOTAXIS	-0.202628007001984	-0.0339381142339146	-6.51305032562111	2.36242901173572e-10	6.07746443803385e-09	13.1523018750673
GOBP_T_CELL_ACTIVATION_INVOLVED_IN_IMMUNE_RESPONSE	-0.177551626741405	0.0166649258140783	-6.50871088505092	2.42456866566812e-10	6.21295720577455e-09	13.1273074670145
GOMF_STRUCTURAL_CONSTITUENT_OF_SYNAPSE	0.167680824386414	0.00231248886096634	6.50595792971578	2.46481824210254e-10	6.27721692847061e-09	13.111457788958
GOBP_REGULATION_OF_COLLATERAL_SPROUTING	0.203247948869485	0.00758394163789833	6.50568910780742	2.46878348711192e-10	6.27721692847061e-09	13.1099103772889
GOBP_POSITIVE_REGULATION_OF_ACTIVATED_T_CELL_PROLIFERATION	-0.168843766739658	-0.011183401726271	-6.50085853595999	2.54111204247813e-10	6.43617567515697e-09	13.0821129528595
GOBP_SMOOTH_MUSCLE_TISSUE_DEVELOPMENT	0.170786835607098	0.00477575324319017	6.49859430992923	2.57572578036824e-10	6.47555782235275e-09	13.0690891571405
GOBP_NEGATIVE_REGULATION_OF_TYPE_I_INTERFERON_MEDIATED_SIGNALING_PATHWAY	-0.210231276564303	-0.0562609006102585	-6.49855028628826	2.57640334090559e-10	6.47555782235275e-09	13.0688359695083
GOBP_RESPONSE_TO_STIMULUS_INVOLVED_IN_REGULATION_OF_MUSCLE_ADAPTATION	0.182350435240858	0.0154092189665451	6.49549109910002	2.62391728844358e-10	6.56980817259156e-09	13.0512453885063
GOCC_SARCOLEMMA	0.154307620746266	-0.000573789457345927	6.48915032070849	2.72515174463112e-10	6.79733667101908e-09	13.0148063472756
GOBP_PARASYMPATHETIC_NERVOUS_SYSTEM_DEVELOPMENT	0.188696954522183	0.000594316456305472	6.48736699258311	2.75430712745739e-10	6.84403589246987e-09	13.0045630550771
GOBP_HOMOPHILIC_CELL_ADHESION_VIA_PLASMA_MEMBRANE_ADHESION_MOLECULES	0.17671297379139	0.0134391425111897	6.4851598468143	2.79081518867426e-10	6.90858401422761e-09	12.9918884885957
GOMF_CYSTEINE_TYPE_ENDOPEPTIDASE_ACTIVITY_INVOLVED_IN_APOPTOTIC_SIGNALING_PATHWAY	-0.235608975340828	0.0116539395822199	-6.48147399022034	2.852842831047e-10	7.03558232017607e-09	12.970730050681
GOBP_B_CELL_DIFFERENTIATION	-0.144794437748147	0.015428693660884	-6.47801730140123	2.91224101290087e-10	7.15516893057292e-09	12.9508958314046
GOBP_SMAD_PROTEIN_SIGNAL_TRANSDUCTION	0.122954706142923	0.0123601609893211	6.47478792767299	2.96882768828871e-10	7.26698120715445e-09	12.9323735355496
GOBP_NEUROTRANSMITTER_UPTAKE	0.143491842476002	0.0147438285406449	6.47106135377193	3.03546697861293e-10	7.40247709282558e-09	12.9110086491074
GOBP_REGULATION_OF_INTRINSIC_APOPTOTIC_SIGNALING_PATHWAY_IN_RESPONSE_TO_DNA_DAMAGE_BY_P53_CLASS_MEDIATOR	-0.187098852934782	-0.0207973760534376	-6.47040037414866	3.04743889391918e-10	7.40414783115178e-09	12.9072201974992
GOMF_CALCIUM_CHANNEL_INHIBITOR_ACTIVITY	0.190980669604327	-0.017970826012209	6.46390554618526	3.16756520689533e-10	7.6676117185363e-09	12.8700110194684
GOBP_ALPHA_BETA_T_CELL_DIFFERENTIATION	-0.188697298582872	0.000181412685916038	-6.45933001365263	3.25496747895331e-10	7.85021568453446e-09	12.8438154456095
GOMF_ENDODEOXYRIBONUCLEASE_ACTIVITY	-0.179777248725667	-0.0179641659222699	-6.4578259359838	3.28421151879989e-10	7.88098840955581e-09	12.835207614561
GOBP_NEGATIVE_REGULATION_OF_CARDIOCYTE_DIFFERENTIATION	0.193144841148392	-0.00396489292485108	6.45689247441621	3.30249033288131e-10	7.88098840955581e-09	12.8298662206354
GOBP_REGULATION_OF_T_CELL_MEDIATED_IMMUNITY	-0.189371316973351	0.00442326162480351	-6.45682741572458	3.30376800705465e-10	7.88098840955581e-09	12.829493968897
GOBP_EYE_MORPHOGENESIS	0.101202718475079	0.00940424052035942	6.45527850214003	3.33433029881674e-10	7.92507491312965e-09	12.8206323036077
GOBP_MUSCLE_CELL_DEVELOPMENT	0.136247767062762	0.000545125112795298	6.45249081875525	3.39003507016293e-10	8.02838630334615e-09	12.8046876408894
GOBP_DOPAMINE_TRANSPORT	0.165199758170608	0.0170208387146591	6.4490523154913	3.46000252635759e-10	8.15175890805973e-09	12.7850280575412
GOBP_CAMERA_TYPE_EYE_MORPHOGENESIS	0.10119619174562	0.0102551277287498	6.44834080970524	3.47465617516424e-10	8.15175890805973e-09	12.7809610786744
GOBP_REGULATION_OF_WNT_SIGNALING_PATHWAY_PLANAR_CELL_POLARITY_PATHWAY	0.217077136158686	0.000699312042614507	6.44811065453273	3.47940929002549e-10	8.15175890805973e-09	12.7796455844774
GOBP_INTERFERON_ALPHA_PRODUCTION	-0.209713649211314	-0.00681565333750943	-6.44511112924849	3.5419406785501e-10	8.26872984031625e-09	12.7625046700103
GOBP_DEFENSE_RESPONSE_TO_SYMBIONT	-0.136872833497378	-0.00219985608264572	-6.44188742250569	3.61037379601033e-10	8.39860003610913e-09	12.7440897527676
GOBP_REGULATION_OF_DOPAMINERGIC_NEURON_DIFFERENTIATION	0.175290504274461	-0.00416460210872182	6.43383678642473	3.7869830355183e-10	8.7783069657244e-09	12.6981338620289
GOCC_DNA_REPLICATION_PREINITIATION_COMPLEX	-0.330798552099505	0.0176441210384232	-6.42962623422169	3.88269561307707e-10	8.96848000767099e-09	12.6741168022307
GOBP_LEUKOCYTE_HOMEOSTASIS	-0.161766114979292	0.00328973721132917	-6.42794226527264	3.92163511945325e-10	9.02664083635556e-09	12.664514929387
GOMF_ACTIVIN_BINDING	0.188329649085827	0.00731060493470291	6.4253280113751	3.98284570574746e-10	9.10397590126682e-09	12.6496126161408
GOBP_POSITIVE_REGULATION_OF_INTERLEUKIN_10_PRODUCTION	-0.181687248541206	0.00577230036943217	-6.42532191835197	3.98298945680424e-10	9.10397590126682e-09	12.6495778890791
GOBP_REGULATION_OF_B_CELL_ACTIVATION	-0.174831088423655	0.00260054077687058	-6.42444303416568	4.0037780891062e-10	9.11971675851968e-09	12.644568981988
GOBP_POSITIVE_REGULATION_OF_T_HELPER_1_TYPE_IMMUNE_RESPONSE	-0.221448750163269	0.00575802036744812	-6.42095845641043	4.08725200917544e-10	9.27763777861277e-09	12.6247151806302
GOBP_T_CELL_MEDIATED_IMMUNITY	-0.186835289920537	-0.00199389382913305	-6.41863432606575	4.14387280087794e-10	9.373726059917e-09	12.611477951901
GOBP_MORPHOGENESIS_OF_AN_EPITHELIUM	0.101863814191092	0.00618481282056946	6.41384380298507	4.26301606821844e-10	9.61009807818314e-09	12.5842053117362
GOBP_LEUKOCYTE_MEDIATED_IMMUNITY	-0.174390702271795	-0.00229653808071265	-6.4088974723159	4.38955593699789e-10	9.86146813243361e-09	12.5560627318962
GOBP_NEURON_PROJECTION_ARBORIZATION	0.158004884354898	0.00379551150736719	6.40424550875155	4.51192000034566e-10	1.00902135907153e-08	12.5296108213052
GOMF_G_PROTEIN_COUPLED_GLUTAMATE_RECEPTOR_BINDING	0.195631838576321	-0.00660988427139495	6.40386264232364	4.52213840803399e-10	1.00902135907153e-08	12.5274344573469
GOBP_SYNAPTIC_VESICLE_MEMBRANE_ORGANIZATION	0.137255370642779	-0.00551350571162193	6.40311967503859	4.54203237045243e-10	1.01002482542942e-08	12.5232114348539
GOBP_REGULATION_OF_B_CELL_PROLIFERATION	-0.184349506741601	0.00859682102356283	-6.39477785607561	4.77136782772768e-10	1.05743827533424e-08	12.4758234864961
GOBP_VESICLE_FUSION_TO_PLASMA_MEMBRANE	0.146538821913324	-0.00316640536845426	6.39332857294481	4.81235255326687e-10	1.06293039560373e-08	12.4675954841906
GOBP_ANIMAL_ORGAN_FORMATION	0.13619108965223	-0.000189196666159465	6.3847008570053	5.06357413486245e-10	1.11466598405026e-08	12.4186443319441
GOBP_RESPONSE_TO_INTERFERON_GAMMA	-0.175219055396143	0.0005160209948728	-6.3836922595306	5.09376839853362e-10	1.11756256502945e-08	12.4129252990167
GOBP_REGULATION_OF_CD4_POSITIVE_ALPHA_BETA_T_CELL_DIFFERENTIATION	-0.200771567655858	0.00464350268617123	-6.37980116008261	5.21191769534857e-10	1.13967266938289e-08	12.3908684470297
GOBP_DNA_UNWINDING_INVOLVED_IN_DNA_REPLICATION	-0.269418657617179	0.0153287283887794	-6.37623318263187	5.32261296197125e-10	1.16001132991799e-08	12.3706526953671
GOMF_N_ACETYLTRANSFERASE_ACTIVITY	-0.135246572865495	0.00725804127556148	-6.37339466609272	5.41231913265122e-10	1.17536887407763e-08	12.3545764589971
GOBP_RESPONSE_TO_NITRIC_OXIDE	-0.137239213141754	-0.00315516964437218	-6.37287461621613	5.42891415923052e-10	1.17536887407763e-08	12.3516317238242
GOMF_MHC_CLASS_II_PROTEIN_COMPLEX_BINDING	-0.275792267643503	-0.00232398964866738	-6.36913244079491	5.54980750306267e-10	1.19759004013458e-08	12.3304476759445
GOCC_CONTRACTILE_FIBER	0.134804161423889	0.000983661800488745	6.36571589055861	5.66248201705863e-10	1.21789777153786e-08	12.3111156695689
GOBP_GRANULOCYTE_MACROPHAGE_COLONY_STIMULATING_FACTOR_PRODUCTION	-0.192711715932838	-0.000251135628755238	-6.36490545684702	5.68953643364619e-10	1.2197176145333e-08	12.3065311799156
GOBP_POSITIVE_REGULATION_OF_CD4_POSITIVE_ALPHA_BETA_T_CELL_ACTIVATION	-0.204316486147936	0.00133445460477923	-6.36322369980117	5.74608258446979e-10	1.22782741870104e-08	12.2970192518289
GOBP_RESPONSE_TO_ANTIBIOTIC	-0.13273235308671	-0.0130733736901315	-6.36210542166267	5.78398711139292e-10	1.23191413801096e-08	12.2906954464636
GOBP_REGULATION_OF_ALPHA_BETA_T_CELL_ACTIVATION	-0.192002505251403	0.00145289504150312	-6.35604478439242	5.99371546609301e-10	1.27245221545534e-08	12.2564383673686
GOBP_DOPAMINERGIC_NEURON_DIFFERENTIATION	0.119377497267724	0.0037908422642506	6.35522925208116	6.02249960762486e-10	1.27443862664578e-08	12.2518306615193
GOBP_REGULATION_OF_ADAPTIVE_IMMUNE_RESPONSE	-0.17274518158022	-0.00031996429589176	-6.34469941515803	6.40653428128618e-10	1.35134613778898e-08	12.192380382062
GOBP_EMBRYONIC_FORELIMB_MORPHOGENESIS	0.149539645843856	0.014807446339374	6.33995481620153	6.5873185658401e-10	1.38060095181824e-08	12.1656187835564
GOMF_WW_DOMAIN_BINDING	0.135564317142478	-0.0305711305014813	6.33698702780715	6.70293110262076e-10	1.40035758067491e-08	12.1488873455953
GOBP_REGULATION_OF_NON_CANONICAL_WNT_SIGNALING_PATHWAY	0.176923579350155	0.000118651742027313	6.33317832926314	6.85421740563825e-10	1.42741797399958e-08	12.1274243507146
GOBP_GLUCAN_BIOSYNTHETIC_PROCESS	0.112456995586192	0.00568355325244084	6.33054995816552	6.96056470237047e-10	1.44497798884653e-08	12.1126188531065
GOBP_NEGATIVE_REGULATION_OF_ALCOHOL_BIOSYNTHETIC_PROCESS	-0.176316691993262	-0.0051846280925842	-6.32658435776809	7.12408329656849e-10	1.47425824686086e-08	12.0902901542866
GOBP_CD8_POSITIVE_ALPHA_BETA_T_CELL_ACTIVATION	-0.235829447261288	0.00326544897538801	-6.32468820406005	7.20359353157115e-10	1.48136594254253e-08	12.0796176526264
GOBP_POSITIVE_REGULATION_OF_B_CELL_DIFFERENTIATION	-0.203264590683985	0.00200462671206626	-6.32302378785199	7.2741022498827e-10	1.48864673373728e-08	12.0702516061741
GOCC_SCHAFFER_COLLATERAL_CA1_SYNAPSE	0.117637566098381	0.012860989842955	6.32278239570143	7.28438416965954e-10	1.48864673373728e-08	12.0688934025879
GOCC_INTEGRAL_COMPONENT_OF_SYNAPTIC_VESICLE_MEMBRANE	0.13724582041208	0.0116459198514944	6.3216467167363	7.33294889489398e-10	1.49391753883554e-08	12.0625040145309
GOMF_HYDROLASE_ACTIVITY_HYDROLYZING_N_GLYCOSYL_COMPOUNDS	-0.125235310435172	0.00554942215048905	-6.31588455125358	7.58428259833914e-10	1.54033727074628e-08	12.0301000055986
GOMF_ENDODEOXYRIBONUCLEASE_ACTIVITY_PRODUCING_5_PHOSPHOMONOESTERS	-0.225877973106492	-0.0176077120096486	-6.31481904466176	7.63167324537676e-10	1.54069447698009e-08	12.0241106472618
GOBP_DOUBLE_STRAND_BREAK_REPAIR_VIA_BREAK_INDUCED_REPLICATION	-0.313861468279724	0.00663070893767879	-6.31478899874731	7.63301379601414e-10	1.54069447698009e-08	12.0239417668558
GOBP_REGULATION_OF_IMMUNE_EFFECTOR_PROCESS	-0.158095389924291	-0.00327855747832946	-6.31235959979074	7.74217221002522e-10	1.55793403980876e-08	12.010288876608
GOCC_DENDRITIC_SHAFT	0.164685571463878	0.00202769790809787	6.31154330353196	7.77919225152985e-10	1.56059636605614e-08	12.0057023523477
GOMF_STRUCTURAL_CONSTITUENT_OF_POSTSYNAPSE	0.180401469207003	-0.0046089700051985	6.31044927164573	7.82907991322386e-10	1.56581598264477e-08	11.9995560636193
GOBP_NEURAL_CREST_CELL_MIGRATION	0.163904650032069	0.00341838608868658	6.3097752791526	7.8599696692914e-10	1.56721583679488e-08	11.9957699899722
GOMF_BMP_BINDING	0.218079507164387	0.00626764872766452	6.30837653576211	7.92445683494125e-10	1.57528596476408e-08	11.9879137523389
GOBP_T_CELL_SELECTION	-0.23222313660503	0.00928708436315197	-6.30754356134291	7.96310583376818e-10	1.57818653382233e-08	11.9832359014472
GOBP_CHEMOKINE_C_X_C_MOTIF_LIGAND_2_PRODUCTION	-0.182332550911242	0.0031219209967811	-6.3025498812075	8.19870670384936e-10	1.61912999072045e-08	11.9552026250296
GOMF_G_PROTEIN_COUPLED_CHEMOATTRACTANT_RECEPTOR_ACTIVITY	-0.268061709373151	0.011245761264461	-6.30212511426993	8.21905925167544e-10	1.61912999072045e-08	11.9528189145448
GOMF_LIPASE_ACTIVATOR_ACTIVITY	-0.169845358016925	0.00282349099499093	-6.30058632206788	8.29320499428726e-10	1.62884505277019e-08	11.9441845919073
GOBP_METANEPHRIC_TUBULE_DEVELOPMENT	0.139095523835871	0.00648741575079831	6.29976802034623	8.33290070864336e-10	1.63175607906568e-08	11.9395937079376
GOBP_TRANSMEMBRANE_RECEPTOR_PROTEIN_SERINE_THREONINE_KINASE_SIGNALING_PATHWAY	0.112015496750854	0.00789878574077319	6.29885883692636	8.37722329488388e-10	1.63555311947733e-08	11.9344935176027
GOBP_REGULATION_OF_T_CELL_APOPTOTIC_PROCESS	-0.160755353330888	0.00315989416617436	-6.2980088223357	8.41887016308631e-10	1.63880677358594e-08	11.9297257794904
GOBP_OUTFLOW_TRACT_MORPHOGENESIS	0.160198522773886	0.00160253003998878	6.29304922075723	8.66594136217323e-10	1.68191051289516e-08	11.9019176772257
GOBP_POSITIVE_REGULATION_OF_T_CELL_MEDIATED_IMMUNITY	-0.186053485898407	-0.000488169455977684	-6.29017454430891	8.81238394266927e-10	1.70528727622155e-08	11.8858076727684
GOBP_IMP_BIOSYNTHETIC_PROCESS	-0.214355394707544	-0.00167453000519493	-6.28680035941325	8.98736560948553e-10	1.73191358725935e-08	11.866905939023
GOBP_CATECHOLAMINE_UPTAKE_INVOLVED_IN_SYNAPTIC_TRANSMISSION	0.180924036335725	0.0163736946336609	6.28650616405212	9.00278251913776e-10	1.73191358725935e-08	11.8652582834657
GOBP_REGULATION_OF_ALPHA_BETA_T_CELL_DIFFERENTIATION	-0.186243664650809	0.00259174030460359	-6.28479128019357	9.09316540974551e-10	1.74418611368218e-08	11.8556552299216
GOBP_MEMORY	0.129366096756982	0.00225284313427787	6.28215009965131	9.23410923802833e-10	1.76424310045911e-08	11.8408692084824
GOBP_REGULATION_OF_BRANCHING_INVOLVED_IN_URETERIC_BUD_MORPHOGENESIS	0.160672324426343	0.0160059578142835	6.28182660213415	9.25151869752946e-10	1.76424310045911e-08	11.8390585291606
GOBP_MIDBRAIN_DOPAMINERGIC_NEURON_DIFFERENTIATION	0.154992661949705	0.00109139067905496	6.28017149362222	9.34109465808775e-10	1.77616176687118e-08	11.8297957377685
GOBP_EMBRYONIC_EYE_MORPHOGENESIS	0.145498894405382	0.0173739613903966	6.27961705240928	9.37129095989109e-10	1.77675343054583e-08	11.8266932556768
GOBP_NEGATIVE_REGULATION_OF_CALCIUM_ION_TRANSMEMBRANE_TRANSPORT	0.128773362368828	0.0125740388488018	6.27548299460677	9.59947531216424e-10	1.81083622857141e-08	11.8035673108021
GOBP_LEARNING	0.12240514514244	0.00351510410748213	6.27536145746816	9.6062653588849e-10	1.81083622857141e-08	11.8028876172667
GOBP_POSITIVE_REGULATION_OF_LYMPHOCYTE_MIGRATION	-0.19242033384294	-0.0208498849701169	-6.27051229245644	9.88104920887945e-10	1.85729750172634e-08	11.7757774474835
GOBP_POSITIVE_REGULATION_OF_STRESS_FIBER_ASSEMBLY	0.131722556099694	-0.00607212916320481	6.2694198091298	9.94401017749442e-10	1.86379162183895e-08	11.7696720489317
GOBP_RESPONSE_TO_CORTICOSTERONE	0.162192088701289	0.0133306345392232	6.26651819787793	1.01131461215881e-09	1.8900922665988e-08	11.7534604174652
GOBP_NATURAL_KILLER_CELL_MEDIATED_IMMUNITY	-0.195312851072155	-0.00889184491375366	-6.26539117711361	1.0179597174024e-09	1.8971067460681e-08	11.7471652586181
GOBP_POSITIVE_REGULATION_OF_OSTEOBLAST_DIFFERENTIATION	0.164710629407499	-0.00552989148012996	6.26126984528377	1.04262572630388e-09	1.93757075483102e-08	11.7241526724612
GOBP_CARTILAGE_DEVELOPMENT	0.141138547806035	0.00845990071429763	6.25455440358444	1.08407622072206e-09	2.00890960676178e-08	11.6866813719794
GOBP_T_CELL_DIFFERENTIATION_INVOLVED_IN_IMMUNE_RESPONSE	-0.179439678211742	0.00300251445721136	-6.25357842259302	1.09023309797656e-09	2.01462792189471e-08	11.6812382282229
GOBP_T_CELL_TOLERANCE_INDUCTION	-0.257928138633489	0.00607919489623234	-6.25054150566147	1.10961095544253e-09	2.0446763673323e-08	11.6643054306287
GOBP_REGULATION_OF_T_CELL_MIGRATION	-0.16500378472038	-0.0168215714890686	-6.24897254533653	1.11975379738681e-09	2.057586809764e-08	11.6555600559641
GOBP_LENS_DEVELOPMENT_IN_CAMERA_TYPE_EYE	0.102574599578098	0.00426913592905636	6.23424445229135	1.21949981645277e-09	2.22838963674936e-08	11.5735523414929
GOCC_FLEMMING_BODY	-0.174838491728598	-0.000646840548663079	-6.23275641607382	1.23004851976519e-09	2.24142174712768e-08	11.5652754941012
GOBP_REGULATION_OF_PHOSPHOLIPID_TRANSPORT	-0.153105917556958	-0.00684837095239164	-6.23008416638346	1.24921676825341e-09	2.2700448752749e-08	11.5504157561017
GOBP_REGULATION_OF_LEUKOCYTE_MEDIATED_CYTOTOXICITY	-0.208020049993491	0.000564273901713474	-6.2288611784061	1.25808657480402e-09	2.27984749467247e-08	11.5436167347999
GOBP_LEUKOCYTE_MEDIATED_CYTOTOXICITY	-0.186457673266705	-0.00409950760591061	-6.22622108951791	1.2774446702957e-09	2.30220797723621e-08	11.5289432347759
GOBP_MESODERM_MORPHOGENESIS	0.106221571169317	0.000313388878648335	6.22479990694416	1.28798568749088e-09	2.31484550957265e-08	11.5210464491005
GOBP_T_CELL_MIGRATION	-0.179492190867869	-0.0219074675874426	-6.22239548004569	1.30601365989027e-09	2.34083322646999e-08	11.5076896015489
GOCC_I_BAND	0.159283997678847	-0.00123433058730883	6.22052923427112	1.32017645052046e-09	2.35977044016735e-08	11.4973252887009
GOBP_MESONEPHRIC_TUBULE_MORPHOGENESIS	0.135709940660806	0.00867826988760438	6.21831207890357	1.33719770312603e-09	2.3651513687774e-08	11.4850154510289
GOMF_RIBONUCLEASE_ACTIVITY	-0.142240449424922	-0.0149217223726193	-6.21818612303347	1.33817109533071e-09	2.3651513687774e-08	11.4843162399111
GOBP_SYNAPSE_ASSEMBLY	0.147053002602256	0.00370814396607961	6.21795395779495	1.33996709529489e-09	2.3651513687774e-08	11.4830274652925
GOBP_ADAPTIVE_IMMUNE_RESPONSE_BASED_ON_SOMATIC_RECOMBINATION_OF_IMMUNE_RECEPTORS_BUILT_FROM_IMMUNOGLOBULIN_SUPERFAMILY_DOMAINS	-0.177971637390594	-0.00163546803061782	-6.21787955526788	1.34054316249139e-09	2.3651513687774e-08	11.4826144569808
GOCC_CELL_CELL_CONTACT_ZONE	0.125362352548154	0.0108385535675737	6.21779296673111	1.34121388595304e-09	2.3651513687774e-08	11.4821338091898
GOMF_N_ACYLTRANSFERASE_ACTIVITY	-0.114420598071321	0.00842415031097196	-6.21524805503662	1.36107436312127e-09	2.39373936248673e-08	11.4680095788307
GOBP_CONVERGENT_EXTENSION	0.171809378075416	-0.0115822191704443	6.21414871829282	1.36974232887189e-09	2.40254269449188e-08	11.461909721924
GOBP_CALCIUM_DEPENDENT_CELL_CELL_ADHESION_VIA_PLASMA_MEMBRANE_CELL_ADHESION_MOLECULES	0.183386897587391	0.0193596000991709	6.20897498261802	1.41126653276089e-09	2.46877558797637e-08	11.4332141135936
GOBP_LEUKOCYTE_PROLIFERATION	-0.153047950950807	0.00780349728778962	-6.19935843134146	1.49174627328754e-09	2.60262115765061e-08	11.3799283661382
GOBP_CD4_POSITIVE_ALPHA_BETA_T_CELL_DIFFERENTIATION	-0.186136029969297	0.00317780116894447	-6.19637899899591	1.51757974246921e-09	2.63368336259208e-08	11.3634327912051
GOBP_NAD_METABOLIC_PROCESS	-0.149090147785545	0.000732408128025899	-6.19494493964971	1.53016944999989e-09	2.64852548601564e-08	11.3554954406303
GOBP_REGULATION_OF_STEROID_HORMONE_SECRETION	0.175098377748704	0.00945553781800187	6.193262430655	1.54507063513196e-09	2.66722255963422e-08	11.3461848511393
GOBP_DECIDUALIZATION	0.150352907578789	0.00187431518193905	6.19280982247431	1.54910334637292e-09	2.66722255963422e-08	11.3436805795285
GOBP_POSITIVE_REGULATION_OF_NATURAL_KILLER_CELL_MEDIATED_CYTOTOXICITY	-0.241724687786049	-0.00528266895922993	-6.189916098467	1.57513073817907e-09	2.70493655561641e-08	11.3276731761954
GOBP_T_HELPER_17_CELL_DIFFERENTIATION	-0.191349093716542	0.00156766165732997	-6.18704934853815	1.60133724185942e-09	2.74276039336757e-08	11.3118209762436
GOBP_B_CELL_MEDIATED_IMMUNITY	-0.175090826759315	-0.00939549343807961	-6.1841031507061	1.62871442294508e-09	2.78238713919785e-08	11.2955356680031
GOBP_NUCLEIC_ACID_PHOSPHODIESTER_BOND_HYDROLYSIS	-0.145840609635099	-0.0158277090762713	-6.17965718595477	1.67089701380591e-09	2.8454018916313e-08	11.2709722231726
GOBP_INTERLEUKIN_10_PRODUCTION	-0.184569729529074	0.00325350394982935	-6.17913372006653	1.67593335972013e-09	2.8454018916313e-08	11.2680810784965
GOBP_NEGATIVE_REGULATION_OF_PROTEIN_LOCALIZATION_TO_CELL_SURFACE	0.161040456389892	-0.00792574315394106	6.17885576768253	1.67861361594712e-09	2.8454018916313e-08	11.2665460057454
GOBP_REGULATION_OF_NATURAL_KILLER_CELL_MEDIATED_IMMUNITY	-0.214412718409428	-0.0034164191722556	-6.17651653581338	1.70133728598297e-09	2.87648778248667e-08	11.2536291414106
GOBP_POSITIVE_REGULATION_OF_B_CELL_ACTIVATION	-0.154674183000645	0.00315207786245154	-6.17469475672171	1.7192425312373e-09	2.89928817607113e-08	11.2435723213652
GOBP_REGULATION_OF_PHOSPHOLIPID_BIOSYNTHETIC_PROCESS	0.149529794096408	0.0169446663246485	6.17236097965538	1.74244945757832e-09	2.93088934402918e-08	11.2306926265989
GOBP_CELL_JUNCTION_ASSEMBLY	0.114719493612676	0.00369832438483521	6.17029661998458	1.76323254471297e-09	2.95489984250687e-08	11.2193030963344
GOBP_POSITIVE_REGULATION_OF_MONOOXYGENASE_ACTIVITY	-0.122945731349721	0.00311090549910845	-6.17004987516389	1.76573283271752e-09	2.95489984250687e-08	11.2179419576222
GOBP_FIBROBLAST_GROWTH_FACTOR_RECEPTOR_SIGNALING_PATHWAY	0.110816518080876	0.0108595046817363	6.16585087356756	1.80881728809151e-09	3.01929806867183e-08	11.1947854447439
GOBP_REGULATION_OF_CALCIUM_ION_DEPENDENT_EXOCYTOSIS	0.126589455639481	0.00528557380330627	6.16474717720318	1.82031154792539e-09	3.02778805557796e-08	11.1887009445022
GOBP_POSITIVE_REGULATION_OF_DEFENSE_RESPONSE_TO_VIRUS_BY_HOST	-0.181088639825742	-0.00809733017716373	-6.16386823472263	1.82951622598115e-09	3.03071374808998e-08	11.1838561097745
GOBP_REGULATION_OF_CELL_KILLING	-0.194512341255672	0.001681605990031	-6.16001196010541	1.87044184688808e-09	3.09070491576469e-08	11.1626065089028
GOBP_NEGATIVE_REGULATION_OF_CHONDROCYTE_DIFFERENTIATION	0.204075753137368	0.0121074182845468	6.15914420124878	1.87977384017709e-09	3.09708587519418e-08	11.1578263047633
GOBP_POSITIVE_REGULATION_OF_NATURAL_KILLER_CELL_PROLIFERATION	-0.228824729584722	0.0066704689918196	-6.15877613364572	1.88374582957695e-09	3.09708587519418e-08	11.1557989043134
GOBP_MUSCLE_ORGAN_DEVELOPMENT	0.117710084529313	0.00147700070955752	6.15355386397449	1.940994235201e-09	3.18323054572965e-08	11.1270440718969
GOBP_DETECTION_OF_CALCIUM_ION	0.183371711305468	-0.0168973609384229	6.15027555936206	1.97779800701327e-09	3.2354999815479e-08	11.1090032314137
GOBP_FC_GAMMA_RECEPTOR_SIGNALING_PATHWAY	-0.192600176148857	0.00618607030581284	-6.14358709166299	2.05501520208344e-09	3.35345764320084e-08	11.0722201935625
GOBP_SKELETAL_MUSCLE_ORGAN_DEVELOPMENT	0.112232969478002	0.000145534345328327	6.14213301128002	2.07218844897326e-09	3.37213741123346e-08	11.0642278326973
GOBP_B_CELL_RECEPTOR_SIGNALING_PATHWAY	-0.234194445752842	0.00264205138692982	-6.14168134476708	2.0775513179635e-09	3.37213741123346e-08	11.0617455588427
GOBP_REGULATION_OF_LYMPHOCYTE_ACTIVATION	-0.153069827926798	0.00123682971694368	-6.14131730601106	2.081883615167e-09	3.37213741123346e-08	11.0597449787964
GOBP_TRANSLESION_SYNTHESIS	-0.20166618223199	-0.00228392976265691	-6.13569187182179	2.14996395780467e-09	3.47383338995041e-08	11.028842607137
GOBP_T_CELL_DIFFERENTIATION_IN_THYMUS	-0.130157820177737	0.000692379023672512	-6.13428330927981	2.1673487108285e-09	3.4933188066425e-08	11.0211085189047
GOMF_FRIZZLED_BINDING	0.154478517536231	0.00320326133754771	6.13232111024213	2.19179590379444e-09	3.5240640021793e-08	11.0103369537812
GOBP_POSITIVE_REGULATION_OF_FOCAL_ADHESION_ASSEMBLY	0.151949288759157	0.00125032270089976	6.13138041129142	2.20361158336358e-09	3.53439901879342e-08	11.0051739475947
GOBP_NEGATIVE_REGULATION_OF_ADAPTIVE_IMMUNE_RESPONSE	-0.167432220388311	0.0026568931915104	-6.12861213313624	2.23874518978767e-09	3.5626600580914e-08	10.9899840571909
GOBP_VITAMIN_BIOSYNTHETIC_PROCESS	-0.15357813512901	-0.0077293382850909	-6.12853006102703	2.23979512575056e-09	3.5626600580914e-08	10.9895338025508
GOBP_REGULATION_OF_AXONOGENESIS	0.126761258097088	0.00720296837525801	6.12839055112316	2.24158095975982e-09	3.5626600580914e-08	10.9887684505149
GOBP_POSITIVE_REGULATION_OF_MONONUCLEAR_CELL_MIGRATION	-0.175843740673762	-0.012515336507612	-6.12828326989469	2.24295518901181e-09	3.5626600580914e-08	10.9881799148148
GOBP_COLLATERAL_SPROUTING	0.162444243819341	0.00134617346853558	6.12590377654771	2.27364821606373e-09	3.60268896071934e-08	10.9751283757691
GOBP_METANEPHRIC_EPITHELIUM_DEVELOPMENT	0.132136327767027	0.0117325395351069	6.12260270327233	2.31690979717801e-09	3.66239235409344e-08	10.9570288076451
GOBP_PURINE_NUCLEOSIDE_MONOPHOSPHATE_BIOSYNTHETIC_PROCESS	-0.204367256204504	-0.0112009905924912	-6.12174161609012	2.32832634396645e-09	3.67159154240863e-08	10.9523088314441
GOBP_REGULATION_OF_NEURON_DIFFERENTIATION	0.103444885693102	0.00917136872786672	6.11811009924933	2.3770822901404e-09	3.7394867681825e-08	10.9324089377117
GOBP_POSITIVE_REGULATION_OF_SEQUESTERING_OF_CALCIUM_ION	0.172693587131815	-0.00550148710663465	6.11683753865687	2.39440251458366e-09	3.75772260661933e-08	10.925437871643
GOBP_BODY_MORPHOGENESIS	0.154317046053606	-0.00672815285387721	6.11340122680733	2.44179142724629e-09	3.82294791473404e-08	10.9066197226662
GOBP_MATING_BEHAVIOR	0.134159637236712	-0.00359323058146727	6.10929824674126	2.49957633334991e-09	3.90244172468865e-08	10.8841620262409
GOBP_NEURAL_CREST_CELL_DIFFERENTIATION	0.129245215228299	0.00346217493177545	6.10895551153397	2.50446336294805e-09	3.90244172468865e-08	10.8822866190713
GOBP_DEVELOPMENTAL_GROWTH_INVOLVED_IN_MORPHOGENESIS	0.107729389340537	0.00519256638667296	6.10400831949521	2.57605435835502e-09	4.00448260445709e-08	10.8552257281083
GOCC_SYNAPTIC_VESICLE_MEMBRANE	0.104934171436994	0.0123273038669947	6.10270438385304	2.59525445100335e-09	4.02479177271441e-08	10.8480962466655
GOBP_LATERAL_MESODERM_DEVELOPMENT	0.169260654916273	0.00593555564423388	6.10223567937638	2.6021901252108e-09	4.02603000504312e-08	10.8455338321584
GOBP_CELL_KILLING	-0.160043587924652	0.00547790808612025	-6.10047383539058	2.62842355722389e-09	4.05704906715029e-08	10.8359032418678
GOBP_CELL_SURFACE_RECEPTOR_SIGNALING_PATHWAY_INVOLVED_IN_CELL_CELL_SIGNALING	0.100327246816111	-0.00137615933706539	6.09815005492502	2.66341985168417e-09	4.10141648522258e-08	10.8232044683656
GOMF_PROLINE_RICH_REGION_BINDING	0.14836244470679	-0.00827134363934832	6.09672616337454	2.68508843039776e-09	4.12510072679375e-08	10.8154252745483
GOBP_REGULATION_OF_PRODUCTION_OF_MOLECULAR_MEDIATOR_OF_IMMUNE_RESPONSE	-0.145796134850376	-0.00478981909547365	-6.09048184006081	2.78216651291168e-09	4.26425521605154e-08	10.7813279838341
GOBP_REGULATION_OF_MICROTUBULE_BINDING	0.192804170740005	-0.0178082453145035	6.08805350144968	2.82083850641609e-09	4.3134500237971e-08	10.7680756889186
GOBP_NEGATIVE_REGULATION_OF_WNT_SIGNALING_PATHWAY	0.12819449268272	0.00133585488258072	6.08392199611271	2.88784496366936e-09	4.39853734649764e-08	10.7455385442411
GOBP_COCHLEA_MORPHOGENESIS	0.148766798483362	0.0152219613300046	6.08379721853914	2.8898926773483e-09	4.39853734649764e-08	10.7448580837193
GOBP_POSITIVE_REGULATION_OF_B_CELL_MEDIATED_IMMUNITY	-0.178628107134717	-0.00226514463082659	-6.08270222584469	2.90792349812454e-09	4.41573568233726e-08	10.7388871531656
GOBP_MATERNAL_PLACENTA_DEVELOPMENT	0.127005187148297	-4.83174455228064e-05	6.08034135685941	2.94717401215611e-09	4.46500266044898e-08	10.7260164641401
GOBP_TOLL_LIKE_RECEPTOR_SIGNALING_PATHWAY	-0.155480603277249	0.00631917906206455	-6.07271008793188	3.07762311660919e-09	4.64324889329186e-08	10.6844412275849
GOBP_DICARBOXYLIC_ACID_BIOSYNTHETIC_PROCESS	-0.157096952388707	-0.0081440555369943	-6.07263217521965	3.07898364113104e-09	4.64324889329186e-08	10.6840169785655
GOBP_NEGATIVE_REGULATION_OF_CELL_DIVISION	-0.155311585637879	-0.00200807111458671	-6.07207369061016	3.08875321725514e-09	4.64729841862241e-08	10.68097605774
GOBP_REGULATION_OF_LEUKOCYTE_PROLIFERATION	-0.158618921267127	0.00289762761985336	-6.07118823464919	3.10430464548704e-09	4.66000880420937e-08	10.6761552632849
GOBP_TOLL_LIKE_RECEPTOR_7_SIGNALING_PATHWAY	-0.247602250885763	-0.00625468271367405	-6.06412104678563	3.23120089062634e-09	4.83942416495635e-08	10.6376991466545
GOBP_NEGATIVE_REGULATION_OF_T_HELPER_17_TYPE_IMMUNE_RESPONSE	-0.181989004640445	0.00134399558541564	-6.06321704257724	3.24779428673704e-09	4.85319601844988e-08	10.6327826511242
GOBP_REGULATION_OF_INCLUSION_BODY_ASSEMBLY	0.159404526695263	-0.0149035281221662	6.04652859080127	3.56951291765166e-09	5.31738333558612e-08	10.5421290945292
GOBP_RESPIRATORY_BURST	-0.201241741197599	0.00249202937525371	-6.04620620616267	3.57602479772948e-09	5.31738333558612e-08	10.5403798805407
GOBP_EMBRYONIC_CAMERA_TYPE_EYE_DEVELOPMENT	0.122160738940967	0.0107191777828449	6.04587390481921	3.58274913769674e-09	5.31738333558612e-08	10.53857693991
GOBP_NEGATIVE_REGULATION_OF_T_CELL_PROLIFERATION	-0.152351425714566	0.00466458864612432	-6.04108042009717	3.68113440104387e-09	5.45107035459318e-08	10.5125783541442
GOBP_GMP_METABOLIC_PROCESS	-0.145965045366525	-0.0138710135658289	-6.03788324856483	3.74821840520121e-09	5.53790827435133e-08	10.4952471464924
GOBP_CD4_POSITIVE_ALPHA_BETA_T_CELL_ACTIVATION	-0.171457316617106	0.000289071387718471	-6.0312668268204	3.89086259983459e-09	5.73574351795841e-08	10.4594047906779
GOBP_PROGRAMMED_CELL_DEATH_INVOLVED_IN_CELL_DEVELOPMENT	-0.186898044303539	0.00310202741432283	-6.02631801727775	4.0010089406563e-09	5.88489207414917e-08	10.4326172712887
GOBP_I_KAPPAB_PHOSPHORYLATION	-0.175833850430899	0.0121210235428693	-6.02433296455204	4.04604164951126e-09	5.92540137414413e-08	10.4218774073831
GOBP_KIDNEY_EPITHELIUM_DEVELOPMENT	0.125348054743226	0.00738384267795749	6.02430780546381	4.04661557258624e-09	5.92540137414413e-08	10.4217413061192
GOBP_CHONDROCYTE_PROLIFERATION	0.162203433814432	0.00951647176380892	6.02360449413727	4.06269157535827e-09	5.92606520607352e-08	10.4179368435424
GOBP_POSITIVE_THYMIC_T_CELL_SELECTION	-0.241191779235603	0.0160458787946475	-6.02349778248074	4.06513619319067e-09	5.92606520607352e-08	10.4173596338751
GOBP_NEGATIVE_REGULATION_OF_BMP_SIGNALING_PATHWAY	0.152848284929092	0.00207252215659388	6.02153184081194	4.11043124607298e-09	5.97880908519706e-08	10.4067272409825
GOBP_POSITIVE_REGULATION_OF_ISOTYPE_SWITCHING	-0.161416328792325	-0.00733614099773081	-6.02103460932208	4.12196531166833e-09	5.98232133728854e-08	10.4040385177986
GOBP_CYCLIC_NUCLEOTIDE_MEDIATED_SIGNALING	0.133830325455859	0.00923887676503475	6.01675047484895	4.22266148028012e-09	6.11493583016282e-08	10.3808800967972
GOBP_CARDIAC_CONDUCTION_SYSTEM_DEVELOPMENT	0.131919835477376	0.00362842911689984	6.01611099106951	4.23789689507345e-09	6.12348097614137e-08	10.3774244489382
GOBP_REGULATION_OF_B_CELL_MEDIATED_IMMUNITY	-0.157166084033673	-0.00735098255566616	-6.01513154507317	4.26133594365981e-09	6.14381621767217e-08	10.3721322952455
GOBP_CELLULAR_RESPONSE_TO_VIRUS	-0.138891827020441	-0.0044501258254261	-6.01337047520941	4.30379900825339e-09	6.19143015222417e-08	10.3626186429837
GOBP_NEPHRON_MORPHOGENESIS	0.124383044797923	0.00895399211697201	6.00987223957082	4.38937861852936e-09	6.30072729486928e-08	10.3437272614582
GOCC_CYTOLYTIC_GRANULE	-0.241777024088104	-0.00456163361806246	-6.00505141247453	4.51004330011503e-09	6.45980001064511e-08	10.3177083443653
GOBP_ANTIGEN_PROCESSING_AND_PRESENTATION_OF_EXOGENOUS_ANTIGEN	-0.249677714233742	0.00908516319835191	-6.0016579818081	4.59691777077104e-09	6.55810033071548e-08	10.2994036480726
GOCC_BASEMENT_MEMBRANE	0.176297832162376	0.0103914705712405	6.00133484129538	4.60527516966169e-09	6.55810033071548e-08	10.297661021102
GOBP_CD4_POSITIVE_OR_CD8_POSITIVE_ALPHA_BETA_T_CELL_LINEAGE_COMMITMENT	-0.231434128158269	0.00224975548505282	-6.00120393537895	4.60866501899366e-09	6.55810033071548e-08	10.296955095731
GOBP_CARDIAC_CHAMBER_MORPHOGENESIS	0.121276566628611	0.00494759539447201	5.99804386901616	4.6912396358118e-09	6.63894452379465e-08	10.2799179122868
GOBP_REGULATION_OF_RESPONSE_TO_INTERFERON_GAMMA	-0.163933906496528	0.0112227974717301	-5.99786946365125	4.69583880951329e-09	6.63894452379465e-08	10.2789778379648
GOBP_BASE_CONVERSION_OR_SUBSTITUTION_EDITING	-0.164380456661759	0.0113871696858672	-5.99389893202461	4.80174387855745e-09	6.77407308458858e-08	10.257582084736
GOBP_GONADOTROPIN_SECRETION	0.15942162808528	0.0296023276758056	5.99279017653214	4.83173187866424e-09	6.80175131417113e-08	10.2516094854387
GOMF_VOLTAGE_GATED_SODIUM_CHANNEL_ACTIVITY	0.195528202999453	0.0172943418034617	5.98753199470695	4.97645695015339e-09	6.99048342462661e-08	10.2232973016538
GOBP_MESENCHYMAL_CELL_DEVELOPMENT	0.131049025537477	0.00211693024878038	5.98707203767901	4.98931626493498e-09	6.99357151666099e-08	10.2208216790562
GOBP_CELL_COMMUNICATION_BY_ELECTRICAL_COUPLING	0.142807008923972	0.000668753553744158	5.98460477258654	5.05885120098257e-09	7.07591980350654e-08	10.2075448116912
GOMF_DEAMINASE_ACTIVITY	-0.136440177646997	0.00295078507433675	-5.98392566549291	5.07815603683026e-09	7.08780927693756e-08	10.2038911854264
GOBP_PURINE_NUCLEOSIDE_MONOPHOSPHATE_METABOLIC_PROCESS	-0.130593194151877	-0.0130918930364411	-5.98255588504505	5.1173137125285e-09	7.12729892870211e-08	10.196522744293
GOCC_CYTOPLASMIC_DYNEIN_COMPLEX	0.163564933072541	-0.0259262463956125	5.98187868349885	5.13678155705131e-09	7.13925572335944e-08	10.1928803962584
GOBP_AXON_DEVELOPMENT	0.113547597278151	0.00617476922417127	5.97701345791556	5.27878725441121e-09	7.32110875030392e-08	10.1667226201655
GOBP_PENILE_ERECTION	0.202195374087263	0.0212569356958124	5.97658297564074	5.29153520860868e-09	7.32330611149218e-08	10.1644089857728
GOBP_ROOF_OF_MOUTH_DEVELOPMENT	0.123233847117768	0.00414065823800175	5.97516256306018	5.33381182863957e-09	7.36627486228959e-08	10.1567759273295
GOMF_MHC_PROTEIN_BINDING	-0.233723259774696	-0.0062973047581196	-5.97244113881415	5.41573483557622e-09	7.44536461453944e-08	10.1421556248829
GOBP_AMP_METABOLIC_PROCESS	-0.161959320765772	-0.0120049199427598	-5.97242155139373	5.41632890728984e-09	7.44536461453944e-08	10.1420504153045
GOBP_POSITIVE_REGULATION_BY_SYMBIONT_OF_ENTRY_INTO_HOST	-0.230329479274517	0.0116900870068526	-5.97213166184777	5.42512848437477e-09	7.44536461453944e-08	10.1404933697437
GOBP_NECROTIC_CELL_DEATH	-0.121056511975245	-0.00305472722864835	-5.968589824767	5.53377474212917e-09	7.57861426061949e-08	10.1214745937667
GOBP_KIDNEY_MORPHOGENESIS	0.116778320142065	0.007720052626992	5.96570642093002	5.62379018568717e-09	7.6858465871058e-08	10.1059983034032
GOBP_SKELETAL_SYSTEM_DEVELOPMENT	0.102861817932665	0.00451981740444162	5.96222948911214	5.7342379459175e-09	7.82049915285214e-08	10.0873445260959
GOBP_POSITIVE_REGULATION_OF_LEUKOCYTE_CELL_CELL_ADHESION	-0.173163181847762	0.00193757984446611	-5.95535834601774	5.95877092631491e-09	8.10986250552403e-08	10.0505071322318
GOBP_MISMATCH_REPAIR	-0.17840197498822	-0.0483040965654907	-5.95092042840614	6.10833160568355e-09	8.29620193235695e-08	10.026733301656
GOMF_TUMOR_NECROSIS_FACTOR_RECEPTOR_SUPERFAMILY_BINDING	-0.149148456771556	0.000583911120197538	-5.94889364714723	6.17784892136594e-09	8.37328283557037e-08	10.015880739989
GOBP_LEUKOCYTE_APOPTOTIC_PROCESS	-0.139947990145832	0.00290204386872598	-5.94781660050348	6.2151047048247e-09	8.39907374563016e-08	10.0101148488859
GOBP_ORGAN_GROWTH	0.111174198250307	0.00267854427859142	5.94760400215904	6.22248451276869e-09	8.39907374563016e-08	10.0089768208524
GOBP_ANGIOTENSIN_ACTIVATED_SIGNALING_PATHWAY	0.147639874215578	0.0134088057084134	5.94578045538744	6.2861367613477e-09	8.46736483727605e-08	9.99921684708408
GOBP_FC_RECEPTOR_MEDIATED_STIMULATORY_SIGNALING_PATHWAY	-0.168055615443691	0.00520830655542631	-5.94541716691379	6.29889335455901e-09	8.46736483727605e-08	9.99727275214491
GOBP_RIG_I_SIGNALING_PATHWAY	-0.180479678668516	-0.00626447098146961	-5.94495187688614	6.31526858120857e-09	8.47201674697918e-08	9.99478295121733
GOBP_REGULATION_OF_TYPE_I_INTERFERON_MEDIATED_SIGNALING_PATHWAY	-0.1552950024748	-0.0249891588211015	-5.94366310533247	6.36084242273281e-09	8.51574005982189e-08	9.98788747999065
GOBP_REGULATION_OF_CD4_POSITIVE_ALPHA_BETA_T_CELL_ACTIVATION	-0.175414321599491	0.00185087139622992	-5.94143773370199	6.44029373134945e-09	8.60454722559112e-08	9.97598370797445
GOMF_PROTEIN_ADP_RIBOSYLASE_ACTIVITY	-0.210718867865448	-0.00408893380217884	-5.93823243993407	6.55643628811058e-09	8.74191505081411e-08	9.95884468481351
GOBP_LYMPHOCYTE_COSTIMULATION	-0.192643396331021	0.00438960797047046	-5.93769929023781	6.57595212246803e-09	8.75015130291892e-08	9.95599462117135
GOBP_NEGATIVE_REGULATION_OF_CYTOKINE_PRODUCTION_INVOLVED_IN_INFLAMMATORY_RESPONSE	-0.142409048497533	0.00826267950713503	-5.9341985071684	6.70551395516518e-09	8.90448816718291e-08	9.93728569858893
GOBP_POSITIVE_REGULATION_OF_NATURAL_KILLER_CELL_MEDIATED_IMMUNITY	-0.224622645376089	-0.00325085748108186	-5.93186582863828	6.79322521805061e-09	9.00273887483071e-08	9.92482443107514
GOBP_PEPTIDE_ANTIGEN_ASSEMBLY_WITH_MHC_PROTEIN_COMPLEX	-0.295670673070459	-0.00832582315373847	-5.92915910331253	6.89640565452736e-09	9.12105263985876e-08	9.91037006146101
GOBP_OSTEOBLAST_DEVELOPMENT	0.141924289224157	-0.0037798667619471	5.92501099519777	7.05750761659616e-09	9.29663653913069e-08	9.88822904032447
GOBP_CELLULAR_GLUCAN_METABOLIC_PROCESS	0.100546248149982	0.00033667867183629	5.91357523198248	7.52090966784603e-09	9.867433484214e-08	9.82725561265829
GOBP_LEUKOCYTE_CELL_CELL_ADHESION	-0.15411316884489	0.00529350798394162	-5.90879621776805	7.72324930805073e-09	1.01126777366892e-07	9.80180362642392
GOBP_BONE_MORPHOGENESIS	0.123715969302343	0.00434144288865602	5.90107761867583	8.06132294380331e-09	1.05133754495725e-07	9.76073200120651
GOBP_LYMPHOCYTE_CHEMOTAXIS	-0.184314498612459	-0.0102160428638556	-5.90013042349157	8.10379223585779e-09	1.05477930688943e-07	9.75569491804293
GOCC_AMPA_GLUTAMATE_RECEPTOR_COMPLEX	0.161375295399311	0.0190175173017444	5.8970231159455	8.24465339342703e-09	1.07098863882933e-07	9.73917528597065
GOBP_REGULATION_OF_CELLULAR_RESPONSE_TO_GROWTH_FACTOR_STIMULUS	0.124623839591701	0.00668232604711226	5.89041492753581	8.55220932484108e-09	1.10655805070922e-07	9.70406758828032
GOBP_HEART_PROCESS	0.115452920543002	0.00453729592501571	5.88650521075817	8.73941698454397e-09	1.12855463422458e-07	9.68331156230179
GOBP_NUCLEOBASE_BIOSYNTHETIC_PROCESS	-0.217790169416354	-0.00754895960519423	-5.88179961161779	8.97004230182874e-09	1.15379367647052e-07	9.65834546963248
GOBP_GAMMA_DELTA_T_CELL_DIFFERENTIATION	-0.205263253618893	2.49895101577934e-06	-5.87750303790182	9.18580186025378e-09	1.17693086334502e-07	9.63556395695117
GOBP_POSITIVE_REGULATION_OF_NLRP3_INFLAMMASOME_COMPLEX_ASSEMBLY	-0.223737732701644	0.00383550736710083	-5.87325602610576	9.40404701247824e-09	1.20254480315511e-07	9.61305879435331
GOBP_REGULATION_OF_ASTROCYTE_DIFFERENTIATION	0.130011960687467	0.0111794742196714	5.8719869301995	9.47023956722215e-09	1.20678573693731e-07	9.60633639833027
GOBP_NEGATIVE_T_CELL_SELECTION	-0.257555739665721	0.0223872789787559	-5.87191501822094	9.47400387991946e-09	1.20678573693731e-07	9.60595551691963
GOBP_CARDIAC_CHAMBER_DEVELOPMENT	0.115012628033416	0.00357788961216848	5.86985127990785	9.5826570018158e-09	1.21826026999829e-07	9.59502658606905
GOBP_POSITIVE_REGULATION_OF_DEFENSE_RESPONSE	-0.134608093124722	-0.0022353522389197	-5.85914123226125	1.01663524011533e-08	1.28996657159701e-07	9.53836060733945
GOMF_PHOSPHATIDYLINOSITOL_3_KINASE_ACTIVITY	-0.225563550902421	0.00897332386532727	-5.84748121092231	1.08412762607503e-08	1.3729492716317e-07	9.47676604620991
GOBP_MOTOR_BEHAVIOR	0.167979438297048	0.00367880962543171	5.84703439042017	1.08679912201092e-08	1.37368058581728e-07	9.47440772445383
GOCC_L_TYPE_VOLTAGE_GATED_CALCIUM_CHANNEL_COMPLEX	0.218355697852224	0.00355432567760825	5.84277615739153	1.11258310480613e-08	1.40356637837081e-07	9.4519402503537
GOBP_REGULATION_OF_CARTILAGE_DEVELOPMENT	0.157411293691296	0.00664895660406384	5.84197528573546	1.11749869545206e-08	1.4070616971527e-07	9.44771617548576
GOBP_PROTEIN_LOCALIZATION_TO_PRESYNAPSE	0.153674760819657	0.008295828922893	5.84020322298035	1.12845069678206e-08	1.41812961128167e-07	9.4383714115942
GOBP_REGULATION_OF_CELL_CELL_ADHESION_MEDIATED_BY_INTEGRIN	-0.22628772227637	0.00573411985006957	-5.8367119643208	1.1503352117297e-08	1.44286787551564e-07	9.41996756258151
GOBP_CELLULAR_DEFENSE_RESPONSE	-0.191753757080566	0.00968083229868582	-5.83589353181575	1.15552505680161e-08	1.4466115214921e-07	9.41565459398599
GOBP_PROTEIN_LOCALIZATION_TO_SYNAPSE	0.117907010827139	0.00487910526390583	5.83321493073682	1.17267083225364e-08	1.46249442197412e-07	9.40154243951717
GOBP_POSITIVE_REGULATION_OF_TOLERANCE_INDUCTION	-0.219330579820542	-0.000457853388544385	-5.83093121905354	1.18748471966918e-08	1.47815934744399e-07	9.3895150043446
GOBP_APOPTOTIC_DNA_FRAGMENTATION	-0.13850458041362	0.00761709186673117	-5.83038654205071	1.191044782447e-08	1.47978291152506e-07	9.38664697730085
GOBP_POSITIVE_REGULATION_OF_B_CELL_PROLIFERATION	-0.156194631075556	0.00868932288837527	-5.82904096092966	1.19988432705711e-08	1.48794729404436e-07	9.37956269985754
GOBP_STRIATED_MUSCLE_CELL_DIFFERENTIATION	0.107395475756334	0.000125309262645846	5.82355993665354	1.23655686836535e-08	1.53053076537297e-07	9.35071999944444
GOBP_MESODERMAL_CELL_DIFFERENTIATION	0.132929238657644	0.00316170291752327	5.81993077659615	1.26143819363705e-08	1.55838692095275e-07	9.33163475012099
GOBP_POSITIVE_REGULATION_OF_TRANSMEMBRANE_RECEPTOR_PROTEIN_SERINE_THREONINE_KINASE_SIGNALING_PATHWAY	0.101047858642725	0.00865555616008652	5.81773994558951	1.27669410029899e-08	1.57426941691004e-07	9.32011826434773
GOBP_RESPONSE_TO_FOLLICLE_STIMULATING_HORMONE	0.14776425567216	0.0115968585440334	5.81627575829615	1.28699018502109e-08	1.58131201016942e-07	9.31242351928525
GOBP_DNA_MODIFICATION	-0.100676444565688	-0.00847251276452721	-5.81204196628321	1.31721979985236e-08	1.61513306299654e-07	9.2901827355573
GOBP_NEGATIVE_REGULATION_OF_COAGULATION	0.14998880322693	0.0120378436506483	5.81122774149916	1.32311231928364e-08	1.61933149524266e-07	9.28590702839484
GOBP_REGULATION_OF_CHONDROCYTE_DIFFERENTIATION	0.17054545398367	0.00561451595022703	5.81082826200656	1.32601273407223e-08	1.61985913138061e-07	9.28380943948147
GOBP_PARAXIAL_MESODERM_DEVELOPMENT	0.157680117834182	0.00240262884584033	5.81000384699303	1.33201800563196e-08	1.62295438451873e-07	9.27948097645031
GOBP_RESPONSE_TO_VIRUS	-0.11685117539692	-0.00333285887656545	-5.80980170190025	1.33349453240182e-08	1.62295438451873e-07	9.27841972306513
GOBP_NEGATIVE_REGULATION_OF_IMMUNE_RESPONSE	-0.139161749545321	-0.00435173165186576	-5.8080277934411	1.34652033668739e-08	1.63012936186258e-07	9.26910809531103
GOBP_LOCOMOTORY_BEHAVIOR	0.103251464250574	0.00585201518498396	5.80801067690426	1.34664662590424e-08	1.63012936186258e-07	9.26901825845129
GOBP_T_HELPER_CELL_LINEAGE_COMMITMENT	-0.231035817548086	-0.0024588587056604	-5.80765102159478	1.34930290771182e-08	1.63012936186258e-07	9.26713064348423
GOBP_FC_RECEPTOR_SIGNALING_PATHWAY	-0.172406801159051	0.00440664530670277	-5.80764740567875	1.34932963946857e-08	1.63012936186258e-07	9.26711166620425
GOBP_MUSCLE_CELL_DIFFERENTIATION	0.111589839710077	0.00049998888347791	5.80542797800907	1.36583527020092e-08	1.64703664935993e-07	9.25546538109788
GOMF_POTASSIUM_CHANNEL_REGULATOR_ACTIVITY	0.118309464966302	0.00150316517681949	5.80040328696439	1.40393426147623e-08	1.68987316610716e-07	9.2291123766462
GOBP_ATRIAL_SEPTUM_MORPHOGENESIS	0.172248270370994	0.00742851788844294	5.79768099110374	1.4250065502926e-08	1.71209578203653e-07	9.21484268536209
GOBP_SINGLE_STRANDED_VIRAL_RNA_REPLICATION_VIA_DOUBLE_STRANDED_DNA_INTERMEDIATE	-0.173233546367776	-0.0156018616805033	-5.79435560780042	1.45116594150243e-08	1.74033794812722e-07	9.19741931098316
GOBP_POSITIVE_REGULATION_OF_CALCIUM_ION_DEPENDENT_EXOCYTOSIS	0.173608980327733	0.0116458551026755	5.79043667530013	1.48259606821029e-08	1.77478653420794e-07	9.17689672295289
GOBP_IMP_METABOLIC_PROCESS	-0.161231907280566	-0.00276936058325373	-5.78919370542143	1.49270273194474e-08	1.78110970442984e-07	9.17038998004228
GOMF_MHC_CLASS_I_PROTEIN_BINDING	-0.21641412735789	-0.0119318336573002	-5.78911947306458	1.49330844121404e-08	1.78110970442984e-07	9.17000142270346
GOBP_NEGATIVE_REGULATION_OF_INTERLEUKIN_10_PRODUCTION	-0.21150148467778	0.000216665770004952	-5.78592966334196	1.51956380286548e-08	1.80913585241334e-07	9.15330880000961
GOBP_REGULATION_OF_BMP_SIGNALING_PATHWAY	0.133532044974445	0.00522402091389954	5.78500317876675	1.52727370561059e-08	1.81502092550823e-07	9.14846184236052
GOBP_NEGATIVE_REGULATION_OF_DEVELOPMENTAL_GROWTH	0.107365942231107	0.00282157417327961	5.77886643642657	1.57931344304013e-08	1.87347128143639e-07	9.11637346124449
GOBP_CATECHOLAMINE_SECRETION	0.161725486754505	0.0160282990292617	5.7762311418914	1.60218783113792e-08	1.89375714815582e-07	9.10260250074042
GOBP_MESENCHYMAL_CELL_PROLIFERATION	0.150723560387318	0.00382449377237927	5.77507942516897	1.6122858950745e-08	1.89885017445039e-07	9.0965857502944
GOBP_DENDRITE_SELF_AVOIDANCE	0.167364788864456	0.015874337103905	5.77119343501958	1.64681767074985e-08	1.93604371328297e-07	9.07629210934488
GOBP_REGULATION_OF_NEUROTRANSMITTER_TRANSPORT	0.113379716061947	0.00205073257366692	5.77040313520441	1.65392817688397e-08	1.94092465838262e-07	9.07216635496848
GOBP_REGULATION_OF_CAMP_MEDIATED_SIGNALING	0.14336456959846	0.00205022411454144	5.76772991977493	1.67820227879377e-08	1.96589409801556e-07	9.05821434840265
GOBP_DETECTION_OF_EXTERNAL_BIOTIC_STIMULUS	-0.208669533070013	-0.0010700174065806	-5.76648786429837	1.68959860648401e-08	1.97571601756419e-07	9.0517336666868
GOCC_NADPH_OXIDASE_COMPLEX	-0.21353424893614	0.000999304548268451	-5.76481089847526	1.70510518414889e-08	1.99030071317023e-07	9.04298559851524
GOBP_STRIATED_MUSCLE_ADAPTATION	0.110706104500179	0.0063466180900516	5.76443138331593	1.70863369401913e-08	1.99087691523366e-07	9.04100611259504
GOBP_MITOTIC_G1_S_TRANSITION_CHECKPOINT_SIGNALING	-0.151400426695977	-0.0364323709156408	-5.76271997776869	1.72463397721198e-08	2.00595725009053e-07	9.0320810665353
GOBP_POSITIVE_REGULATION_OF_CARTILAGE_DEVELOPMENT	0.145793968784311	0.0035847906269315	5.76146303879787	1.73647830916288e-08	2.01615888639088e-07	9.02552749049605
GOBP_POSITIVE_REGULATION_OF_NEUROTRANSMITTER_TRANSPORT	0.156660875426036	-0.00536967129706149	5.76058449655417	1.74480399934561e-08	2.020126575476e-07	9.02094755247462
GOBP_RENAL_TUBULE_DEVELOPMENT	0.113890384704428	0.00630028769278047	5.76020002163862	1.7484597875487e-08	2.020126575476e-07	9.01894342560973
GOBP_NEPHRON_DEVELOPMENT	0.120810054032839	0.00738476554650458	5.76012920258358	1.74913398608288e-08	2.020126575476e-07	9.0185742840053
GOBP_REGULATION_OF_NATURAL_KILLER_CELL_ACTIVATION	-0.171486900755954	0.0102263607951122	-5.75806098502735	1.76893562059205e-08	2.03940556609558e-07	9.00779545095686
GOBP_POSITIVE_REGULATION_OF_CELL_ACTIVATION	-0.154322546237614	-0.00114850363174456	-5.75707533621479	1.77844920104998e-08	2.04677662436629e-07	9.00265972837673
GOBP_ANTIGEN_PROCESSING_AND_PRESENTATION_OF_PEPTIDE_ANTIGEN	-0.214832185863975	0.00627294167991574	-5.75105078575941	1.83769233002406e-08	2.11125423554428e-07	8.9712847747139
GOBP_DNA_METHYLATION_OR_DEMETHYLATION	-0.100671631254929	0.000962592030550857	-5.74751252478838	1.87337841063013e-08	2.14848992547791e-07	8.95287083628988
GOBP_CHEMICAL_HOMEOSTASIS_WITHIN_A_TISSUE	0.141775699267725	-0.00226748892072846	5.74492850250627	1.89986618541271e-08	2.17506495223514e-07	8.93942896313182
GOBP_DNA_STRAND_ELONGATION_INVOLVED_IN_DNA_REPLICATION	-0.273351203818536	0.0202457676162769	-5.74394756229978	1.910016713686e-08	2.18287624421257e-07	8.93432751516658
GOMF_CAMP_RESPONSE_ELEMENT_BINDING	0.150977777295498	-0.0127323142336038	5.74273685115676	1.92261776467866e-08	2.1909392698534e-07	8.92803213141573
GOBP_CELL_CELL_ADHESION_VIA_PLASMA_MEMBRANE_ADHESION_MOLECULES	0.13570422221862	0.00847224875962606	5.74262829606159	1.92375155401762e-08	2.1909392698534e-07	8.92746772728386
GOBP_T_CELL_ACTIVATION_VIA_T_CELL_RECEPTOR_CONTACT_WITH_ANTIGEN_BOUND_TO_MHC_MOLECULE_ON_ANTIGEN_PRESENTING_CELL	-0.266437746759106	0.0213812150163043	-5.74204632158261	1.92984103166698e-08	2.19393221380538e-07	8.92444205362565
GOBP_CARDIAC_CELL_DEVELOPMENT	0.121451788638585	-7.43836521055029e-05	5.74173861309762	1.93306832252974e-08	2.19393221380538e-07	8.92284238697714
GOBP_RESPONSE_TO_TUMOR_CELL	-0.147209681412039	-0.00527781551694958	-5.7401382177801	1.94993852098487e-08	2.20817687565583e-07	8.91452365832651
GOBP_MONOAMINE_TRANSPORT	0.142856493734581	0.0137670069726128	5.73991041344532	1.95235150591522e-08	2.20817687565583e-07	8.91333970698829
GOBP_REGULATION_OF_CELL_CELL_ADHESION_MEDIATED_BY_CADHERIN	0.148720351605808	0.00742818392427932	5.7382968904499	1.96952603301666e-08	2.22376777566081e-07	8.90495498278855
GOBP_T_CELL_CYTOKINE_PRODUCTION	-0.17049931682349	0.0107627319872426	-5.73584232698183	1.99593545730276e-08	2.24971419242373e-07	8.89220354491282
GOBP_RESPIRATORY_SYSTEM_PROCESS	0.146339375083649	0.00658100848348701	5.73490427241998	2.00611917986358e-08	2.25731420581562e-07	8.88733156384169
GOBP_MATING	0.127814383256591	0.0040916222746858	5.72870724535955	2.07467930101474e-08	2.3304616805919e-07	8.85516276419723
GOBP_REGULATION_OF_SODIUM_ION_TRANSMEMBRANE_TRANSPORT	0.109671222242063	0.00299630266395672	5.72463433291761	2.12097761773705e-08	2.37746548151344e-07	8.83403610229278
GOBP_POSITIVE_REGULATION_OF_AXONOGENESIS	0.133554398909692	0.00983170188733645	5.72439124392655	2.12377251854706e-08	2.37746548151344e-07	8.8327755695695
GOBP_POSITIVE_REGULATION_OF_DENDRITIC_CELL_CYTOKINE_PRODUCTION	-0.197856681932776	-0.00383113778968519	-5.72388615235614	2.12959126043642e-08	2.37991800144173e-07	8.83015657136152
GOBP_RNA_PHOSPHODIESTER_BOND_HYDROLYSIS	-0.150533071856794	-0.0161759494325236	-5.7224174127179	2.14659981612829e-08	2.39484605336761e-07	8.82254196911519
GOBP_POSTSYNAPTIC_CYTOSKELETON_ORGANIZATION	0.178799174241387	-0.0110226708283324	5.72125903563799	2.16010757447731e-08	2.40582439534315e-07	8.81653757869378
GOBP_NEGATIVE_REGULATION_OF_PATHWAY_RESTRICTED_SMAD_PROTEIN_PHOSPHORYLATION	0.201185634497495	0.00364234075810924	5.71716079557775	2.20856512849503e-08	2.45562495642837e-07	8.79530272244045
GOBP_T_CELL_MEDIATED_CYTOTOXICITY	-0.192479543341101	0.00130813348290874	-5.71252364009844	2.26467279395902e-08	2.51124423369608e-07	8.77129086348856
GOBP_REGULATION_OF_NEURON_PROJECTION_DEVELOPMENT	0.101115607441655	0.00339577658656616	5.71239533667651	2.26624479626232e-08	2.51124423369608e-07	8.77062672186828
GOBP_POSITIVE_REGULATION_OF_INTERLEUKIN_4_PRODUCTION	-0.210039335289583	0.004916028115287	-5.70798019767128	2.32099274063946e-08	2.56757375692999e-07	8.74778009191084
GOBP_MESENCHYME_DEVELOPMENT	0.119545522627607	0.00285976073053186	5.70470531335272	2.36243187924876e-08	2.6090156780929e-07	8.73084339704575
GOBP_EMBRYONIC_SKELETAL_JOINT_DEVELOPMENT	0.166182128354512	0.0105528971088747	5.70363793781245	2.37609316787071e-08	2.61537780104999e-07	8.72532501875593
GOCC_HIPPOCAMPAL_MOSSY_FIBER_TO_CA3_SYNAPSE	0.119306576028509	0.0005601196258411	5.70363223090419	2.37616641680761e-08	2.61537780104999e-07	8.72529551611589
GOBP_REGULATION_OF_VIRAL_GENOME_REPLICATION	-0.137638859511087	-0.00899975105959993	-5.70258918335121	2.38959109059322e-08	2.62574833405218e-07	8.71990375507047
GOBP_NEUROTRANSMITTER_REUPTAKE	0.132423902586869	0.0155594333888015	5.70089801858227	2.41151464846958e-08	2.64540737357198e-07	8.71116347811707
GOBP_DNA_SYNTHESIS_INVOLVED_IN_DNA_REPAIR	-0.162811383007319	-0.0259203930147497	-5.69928862740391	2.4325600678151e-08	2.66403907259885e-07	8.70284784115632
GOBP_POSITIVE_REGULATION_OF_GLIAL_CELL_PROLIFERATION	-0.168389484383197	0.00894328575834247	-5.69434362010359	2.49834999643554e-08	2.73152932943619e-07	8.67730957139495
GOBP_REGULATION_OF_RESPONSE_TO_TUMOR_CELL	-0.165290516144874	-0.0100260257406972	-5.69319318783038	2.51390251513677e-08	2.74396014963348e-07	8.67137088020167
GOBP_REGULATION_OF_CYCLASE_ACTIVITY	0.106148269171295	0.0133855843360777	5.69095152899733	2.5444786076346e-08	2.77272087476461e-07	8.65980201645961
GOBP_DNA_RECOMBINATION	-0.148440795841758	-0.00600316687797813	-5.69005020470678	2.55687448718205e-08	2.78160806565743e-07	8.6551514945058
GOBP_ANTIGEN_PROCESSING_AND_PRESENTATION_OF_PEPTIDE_ANTIGEN_VIA_MHC_CLASS_I	-0.195634501718893	-0.000215918817279734	-5.68901772964744	2.57114638853815e-08	2.7925033623858e-07	8.64982503907024
GOBP_REGULATION_OF_CARDIOCYTE_DIFFERENTIATION	0.153756278225547	0.00857373155180331	5.68844758231369	2.5790607679161e-08	2.79646919628589e-07	8.64688404248587
GOBP_MUSCLE_ORGAN_MORPHOGENESIS	0.115756636754493	0.0101645629198854	5.68477832760535	2.63056562349396e-08	2.83824185692769e-07	8.62796280603706
GOMF_LIGASE_ACTIVITY	-0.131740413532244	-0.00733404605439408	-5.68183546890862	2.67259705068538e-08	2.87792120118488e-07	8.61279477620066
GOCC_GAP_JUNCTION	0.13371471109274	0.00729349824176688	5.68020770072845	2.69612597067421e-08	2.89469498651765e-07	8.60440779335934
GOCC_GOLGI_LUMEN	0.114924064258068	0.016998092554509	5.67714472650135	2.74094873949527e-08	2.93321757440277e-07	8.58863146125502
GOMF_3_5_DNA_HELICASE_ACTIVITY	-0.228847933051115	0.000455667495804211	-5.6711968641601	2.83007110633275e-08	3.0187425134216e-07	8.55801646194972
GOBP_ANTIGEN_PROCESSING_AND_PRESENTATION_OF_EXOGENOUS_PEPTIDE_ANTIGEN	-0.2499432312712	0.0057278924985869	-5.66572268268477	2.91458640470574e-08	3.10384526215416e-07	8.52986342056736
GOBP_PROTEIN_ADP_RIBOSYLATION	-0.139363482124391	-0.00687265913480261	-5.65989728140063	3.00722387584343e-08	3.19730771888701e-07	8.49992918305438
GOBP_REGULATION_OF_COAGULATION	0.131253610362592	0.0106106202642327	5.65869004848214	3.0267773506928e-08	3.21288987387456e-07	8.49372896766573
GOBP_CYTOPLASMIC_PATTERN_RECOGNITION_RECEPTOR_SIGNALING_PATHWAY	-0.14733486299062	-0.00745816128207244	-5.65836928303929	3.03199355685628e-08	3.21322742051328e-07	8.49208173854564
GOBP_REGULATION_OF_NEURON_PROJECTION_ARBORIZATION	0.158102777708633	-9.57481766563075e-05	5.65362936217447	3.11010122791796e-08	3.29068775082932e-07	8.46774993645619
GOBP_NOREPINEPHRINE_SECRETION	0.173260275778225	0.0159929772479965	5.65166511909694	3.14304064025633e-08	3.31559826063455e-07	8.45767175889615
GOBP_PLATELET_DERIVED_GROWTH_FACTOR_RECEPTOR_BETA_SIGNALING_PATHWAY	0.184728295125723	0.00224183601167711	5.65162284794179	3.14375322883337e-08	3.31559826063455e-07	8.45745490557085
GOBP_INCLUSION_BODY_ASSEMBLY	0.139265086232686	-0.0152190265815404	5.64938457875167	3.18171057534929e-08	3.35024420133087e-07	8.44597441064012
GOBP_INTERLEUKIN_18_PRODUCTION	-0.200642807558365	0.0198109119958063	-5.6486252847923	3.19468805176183e-08	3.35851820826243e-07	8.44208072064195
GOBP_SA_NODE_CELL_TO_ATRIAL_CARDIAC_MUSCLE_CELL_COMMUNICATION	0.222016085931297	0.0224717810009191	5.6465993473579	3.22956716869704e-08	3.38975370026441e-07	8.43169378556994
GOBP_ACTIN_FILAMENT_BASED_TRANSPORT	-0.174372581312378	0.00656831620828811	-5.64527368931536	3.25259051685391e-08	3.40846546175106e-07	8.424898862997
GOBP_REGULATION_OF_T_CELL_MEDIATED_CYTOTOXICITY	-0.199477426356395	0.00220327112257377	-5.64214859289636	3.30749997563341e-08	3.46047844340593e-07	8.40888587340954
GOBP_REGULATION_OF_CELLULAR_RESPONSE_TO_TRANSFORMING_GROWTH_FACTOR_BETA_STIMULUS	0.11268958027558	0.00745814695404225	5.64090644029376	3.3295750133896e-08	3.47802740252162e-07	8.40252315675714
GOCC_PRESYNAPTIC_ACTIVE_ZONE	0.100056052584507	0.00834844672062945	5.63891369502953	3.36528934348097e-08	3.50974532483865e-07	8.39231811818726
GOBP_REGULATION_OF_T_HELPER_CELL_DIFFERENTIATION	-0.173384764367862	0.00483646387579286	-5.63073474903584	3.51582185038848e-08	3.66091926008705e-07	8.35046474089036
GOMF_KINESIN_BINDING	0.119681271247794	-0.0106373466227625	5.62917601040749	3.54524494101859e-08	3.68236575818094e-07	8.34249415050105
GOBP_POSITIVE_REGULATION_OF_CHONDROCYTE_DIFFERENTIATION	0.175538358584177	-0.00154978108821547	5.62813936081335	3.56494557553805e-08	3.68236575818094e-07	8.33719428446463
GOBP_DETERMINATION_OF_ADULT_LIFESPAN	-0.136107058418561	-0.0477934611936498	-5.62796162731253	3.56833393596692e-08	3.68236575818094e-07	8.33628570532687
GOBP_REGULATION_OF_CELL_JUNCTION_ASSEMBLY	0.123117860204058	-0.000630732898190722	5.62793643236124	3.56881451316858e-08	3.68236575818094e-07	8.33615690991377
GOBP_PROXIMAL_DISTAL_PATTERN_FORMATION	0.143753775819895	0.0147145640842701	5.627907685209	3.56936292325665e-08	3.68236575818094e-07	8.33600995640844
GOMF_T_CELL_RECEPTOR_BINDING	-0.276430381146417	0.00738879575437939	-5.62786913320967	3.57009850945591e-08	3.68236575818094e-07	8.33581288217751
GOBP_ACTIVATION_OF_JANUS_KINASE_ACTIVITY	-0.173192863448851	0.0098313914283216	-5.62408900052325	3.64294618536468e-08	3.75160549073663e-07	8.31649471605716
GOBP_NEGATIVE_REGULATION_OF_INNATE_IMMUNE_RESPONSE	-0.149999384108191	-0.0159096333029105	-5.62291884954792	3.66578830957517e-08	3.76413836323283e-07	8.3105169375146
GOCC_GABA_ERGIC_SYNAPSE	0.13473221590684	0.013630416687579	5.62287780286188	3.66659209467344e-08	3.76413836323283e-07	8.31030726735177
GOBP_MESENCHYMAL_CELL_DIFFERENTIATION	0.117873200714606	-0.000149417380485196	5.62194206153462	3.68496260233124e-08	3.77708666738952e-07	8.3055277661803
GOBP_CYTOPLASMIC_PATTERN_RECOGNITION_RECEPTOR_SIGNALING_PATHWAY_IN_RESPONSE_TO_VIRUS	-0.167257673927996	-0.00605181339067032	-5.62159651517703	3.69176901278929e-08	3.77812945152415e-07	8.30376298281859
GOBP_NEGATIVE_REGULATION_OF_LEUKOCYTE_CELL_CELL_ADHESION	-0.13664904044362	0.00873247748921846	-5.62130611524302	3.69749864005869e-08	3.77812945152415e-07	8.30227991536393
GOBP_SYNAPSE_ORGANIZATION	0.112353815052481	0.00255276186348335	5.61768670878445	3.76964048914821e-08	3.83988223739321e-07	8.28380108373178
GOBP_NEPHRIC_DUCT_DEVELOPMENT	0.178811600025037	0.00261940314627477	5.61739199387096	3.77557470437995e-08	3.83996435050116e-07	8.28229686209643
GOBP_SPINAL_CORD_PATTERNING	0.164207267899617	0.0375153315119196	5.61588655621393	3.80602953522954e-08	3.86494640109997e-07	8.2746141623098
GOMF_GROWTH_FACTOR_ACTIVITY	0.12435383387997	0.0120198946416715	5.61311908942602	3.86264024743426e-08	3.91637094639394e-07	8.26049547605231
GOBP_GAMMA_AMINOBUTYRIC_ACID_SECRETION	0.192355298249249	0.0106930938078701	5.61262090203612	3.87291776744622e-08	3.92073156704432e-07	8.25795451414031
GOBP_CONNECTIVE_TISSUE_DEVELOPMENT	0.119564899970381	0.00757385562037566	5.61173009443194	3.89136137911102e-08	3.93333291940959e-07	8.2534115003822
GOBP_REGULATION_OF_DEFENSE_RESPONSE_TO_VIRUS	-0.131987904036748	-0.0105292822546515	-5.60528145835487	4.02745014314986e-08	4.05909785882006e-07	8.22054234326431
GOBP_REGULATION_OF_MUSCLE_ADAPTATION	0.107082900405475	0.00510787953050983	5.60524839881527	4.02815961294491e-08	4.05909785882006e-07	8.22037391852312
GOBP_MITOTIC_DNA_INTEGRITY_CHECKPOINT_SIGNALING	-0.148870733921577	-0.0166629693351912	-5.60050860356863	4.131146562639e-08	4.1564910200785e-07	8.19623528236961
GOBP_LYMPHOCYTE_MIGRATION	-0.165008621923428	-0.0120887890124627	-5.59976459921135	4.14754342942966e-08	4.16659799342398e-07	8.19244781098979
GOBP_NEGATIVE_REGULATION_OF_LYMPHOCYTE_MEDIATED_IMMUNITY	-0.16647326318616	0.00383329791471946	-5.59943988611043	4.1547195173171e-08	4.16742508159024e-07	8.19079494082484
GOBP_URETER_DEVELOPMENT	0.178619160712806	0.00781143807598314	5.5961792875596	4.2274513478852e-08	4.22589286823736e-07	8.17420216785142
GOBP_PROTEIN_TRANSPORT_ALONG_MICROTUBULE	0.176065026995251	-0.00174714630085466	5.59596232200568	4.23233477809748e-08	4.22589286823736e-07	8.17309834692933
GOBP_NEGATIVE_REGULATION_OF_CANONICAL_WNT_SIGNALING_PATHWAY	0.118340650765986	-0.00260535561960878	5.59512705432478	4.25118618040115e-08	4.23826464185889e-07	8.16884922627041
GOBP_STEROID_HORMONE_SECRETION	0.151375124877755	0.0107479965305681	5.5938200803962	4.28084777829245e-08	4.26135985213937e-07	8.16220154530845
GOBP_SYNAPTIC_VESICLE_LOCALIZATION	0.122079142963594	-0.00722076186830078	5.59249624858349	4.31109730018423e-08	4.28496943775887e-07	8.15546945560417
GOCC_DYNEIN_COMPLEX	0.120288161903168	-0.010064449962223	5.59126035263569	4.33952521994493e-08	4.30210072320826e-07	8.14918576015488
GOMF_DEOXYRIBONUCLEASE_ACTIVITY	-0.146459754939133	-0.0306204796561238	-5.59117699287087	4.34144920543272e-08	4.30210072320826e-07	8.14876197428752
GOMF_DOUBLE_STRANDED_RNA_BINDING	-0.14951313293328	-0.00267003944713892	-5.58592493769994	4.46435803913634e-08	4.41057059288169e-07	8.12207223365982
GOBP_CELL_CYCLE_DNA_REPLICATION	-0.216477278430894	0.0111971000606661	-5.58549773877032	4.47450299933396e-08	4.41394581588433e-07	8.11990223766186
GOBP_POSITIVE_REGULATION_OF_STEM_CELL_DIFFERENTIATION	0.129150245566707	0.000676731172734516	5.58492376253805	4.48816890635066e-08	4.41971363826099e-07	8.11698689350827
GOMF_ANTIGEN_BINDING	-0.191614572110715	0.0118170708177769	-5.58468671378365	4.49382469012207e-08	4.41971363826099e-07	8.1157829475859
GOBP_REGULATION_OF_CD8_POSITIVE_ALPHA_BETA_T_CELL_ACTIVATION	-0.203146242309356	-0.0028658940715423	-5.58106224667317	4.58117022950695e-08	4.4988737583182e-07	8.09738002969522
GOBP_REGULATION_OF_GLYCOGEN_METABOLIC_PROCESS	0.108675692107756	0.0137640631764928	5.57527341590811	4.72411224845622e-08	4.63231335573585e-07	8.06800866761997
GOBP_FC_EPSILON_RECEPTOR_SIGNALING_PATHWAY	-0.174333062091733	0.00336603281969552	-5.57499062982788	4.73120509497239e-08	4.63234409298789e-07	8.0665745274737
GOMF_PENTOSYLTRANSFERASE_ACTIVITY	-0.108668184068692	-0.00721960279821194	-5.57313397167916	4.77803191163499e-08	4.67122046800679e-07	8.05716007390313
GOBP_SPINAL_CORD_MOTOR_NEURON_DIFFERENTIATION	0.11681154908297	0.0180825798501998	5.57191313002738	4.80906826411276e-08	4.69456663877674e-07	8.05097106343798
GOCC_MHC_CLASS_II_PROTEIN_COMPLEX	-0.312378300659176	0.00191050657839425	-5.5689633607115	4.88486950379897e-08	4.7544130482079e-07	8.03602204759681
GOCC_SYNAPTIC_CLEFT	0.174222924191887	0.0110176677316171	5.56674496034985	4.94264128483392e-08	4.80351508570527e-07	8.02478391363691
GOBP_PEPTIDE_ANTIGEN_ASSEMBLY_WITH_MHC_CLASS_II_PROTEIN_COMPLEX	-0.311065070107311	0.000649766077644033	-5.56587639579103	4.96544118233083e-08	4.81853463847489e-07	8.02038490689072
GOBP_NEGATIVE_REGULATION_OF_RESPONSE_TO_BIOTIC_STIMULUS	-0.125401450943146	-0.0119463644738844	-5.56514279931997	4.98477785595156e-08	4.83015402290136e-07	8.0166699230341
GOBP_PRESYNAPTIC_ENDOCYTOSIS	0.111058692388226	-0.00672749596177043	5.5646366343716	4.99816242540868e-08	4.83346337836474e-07	8.01410690961328
GOBP_DNA_METHYLATION_DEPENDENT_HETEROCHROMATIN_ASSEMBLY	-0.152117240399585	-0.00559360868653605	-5.56423734100131	5.00874564939928e-08	4.83346337836474e-07	8.01208518942045
GOBP_REGULATION_OF_LEUKOCYTE_APOPTOTIC_PROCESS	-0.138916169556312	0.00711836547034069	-5.56417886402284	5.01029740440247e-08	4.83346337836474e-07	8.01178911644077
GOBP_NEGATIVE_REGULATION_OF_CELLULAR_RESPIRATION	-0.156021617977223	-0.00802378545267406	-5.56301830631645	5.04119111399004e-08	4.85612536090671e-07	8.00591367670392
GOBP_PURINE_NUCLEOTIDE_SALVAGE	-0.169355229232598	-0.00972944119198331	-5.56241197784018	5.0574050433221e-08	4.86460074548284e-07	8.00284449001684
GOBP_ENDOCRINE_HORMONE_SECRETION	0.115106162819195	0.0172039789544493	5.56176081123512	5.07487450997176e-08	4.87425721601973e-07	7.99954865121042
GOBP_EMBRYONIC_DIGIT_MORPHOGENESIS	0.10830324596791	-0.00352924254804943	5.56102264687119	5.09474896460573e-08	4.88619198944643e-07	7.9958128731835
GOBP_PROTEOGLYCAN_METABOLIC_PROCESS	0.1300738809284	0.00459254957634173	5.56025001042879	5.11563267439804e-08	4.89905844438703e-07	7.99190308433308
GOCC_ENDOPLASMIC_RETICULUM_LUMEN	0.11512024465547	0.00573588190992372	5.55635918210333	5.2220708894152e-08	4.98643159163955e-07	7.97222122249872
GOMF_EXONUCLEASE_ACTIVITY	-0.163906254485601	-0.0216855403486622	-5.55188708122244	5.34707347463792e-08	5.09837238279429e-07	7.94961336984738
GOBP_REGULATION_OF_MORPHOGENESIS_OF_A_BRANCHING_STRUCTURE	0.120271967299719	0.0117175686530475	5.54988536357754	5.40396352508292e-08	5.14513798614571e-07	7.93949905661746
GOBP_REGULATION_OF_INTRINSIC_APOPTOTIC_SIGNALING_PATHWAY_BY_P53_CLASS_MEDIATOR	-0.153346728029998	-0.0220173402985468	-5.54866762588285	5.43886003649757e-08	5.17085823759769e-07	7.93334756020604
GOBP_NEGATIVE_REGULATION_OF_FAT_CELL_DIFFERENTIATION	0.116379464636637	0.00669527466834974	5.54653502326609	5.50050261671114e-08	5.22189539299928e-07	7.92257730412853
GOMF_DYNEIN_INTERMEDIATE_CHAIN_BINDING	0.124203811907313	-0.00684273795952687	5.54503024004084	5.54440664644208e-08	5.25596930645377e-07	7.91497982448046
GOBP_FACE_DEVELOPMENT	0.135232200963444	-0.00367919381208265	5.54086516022128	5.66771375533337e-08	5.36464967884201e-07	7.89395990683445
GOBP_AMINE_TRANSPORT	0.13230873996543	0.0148439996841592	5.54060823307433	5.67540682487249e-08	5.36464967884201e-07	7.89266370977994
GOBP_INSULIN_LIKE_GROWTH_FACTOR_RECEPTOR_SIGNALING_PATHWAY	0.129939559645909	0.0111897322841045	5.53924435264529	5.71641537691054e-08	5.39563811115585e-07	7.88578378703456
GOBP_SARCOMERE_ORGANIZATION	0.141445711438155	-0.00261793715153027	5.53694716595246	5.78613873137631e-08	5.44480399094201e-07	7.87419915995923
GOBP_REGULATION_OF_TRANS_SYNAPTIC_SIGNALING	0.10526255600007	0.00315199324294438	5.53693176980442	5.78660880909554e-08	5.44480399094201e-07	7.8741215314811
GOBP_NEGATIVE_REGULATION_OF_FIBROBLAST_GROWTH_FACTOR_RECEPTOR_SIGNALING_PATHWAY	0.164823721041239	0.00843545113668588	5.53670933911855	5.79340424645964e-08	5.44480399094201e-07	7.87300004046748
GOBP_REGULATION_OF_LYMPHOCYTE_MIGRATION	-0.151425839620609	-0.0110217072358751	-5.53630436196696	5.80579656661351e-08	5.44864456036976e-07	7.87095825181779
GOBP_SPINAL_CORD_DEVELOPMENT	0.112023725971289	0.0154772077452426	5.53582309277007	5.82055696210954e-08	5.45469338163409e-07	7.86853198309767
GOBP_NEGATIVE_REGULATION_OF_INTRINSIC_APOPTOTIC_SIGNALING_PATHWAY_BY_P53_CLASS_MEDIATOR	-0.153231490324767	-0.0159131961321577	-5.53472097552508	5.85449625786874e-08	5.47608864886261e-07	7.86297644613019
GOBP_REGULATION_OF_B_CELL_DIFFERENTIATION	-0.172922638009356	0.00622573301532557	-5.53344620963064	5.89399235932881e-08	5.4999416610522e-07	7.85655179252379
GOBP_NEGATIVE_REGULATION_OF_TRANSFORMING_GROWTH_FACTOR_BETA_RECEPTOR_SIGNALING_PATHWAY	0.117609448328713	0.00515063815358196	5.53207852280863	5.93665566518889e-08	5.53188368801692e-07	7.8496602231506
GOBP_PROTEIN_LOCALIZATION_TO_CHROMATIN	-0.18129350808739	-0.000709095221471141	-5.530716263044	5.97944825281963e-08	5.56385539553146e-07	7.84279743407771
GOBP_REGULATION_OF_HUMORAL_IMMUNE_RESPONSE_MEDIATED_BY_CIRCULATING_IMMUNOGLOBULIN	-0.185527645459464	-0.0124606794673026	-5.52447085137442	6.17950691279252e-08	5.72564482315239e-07	7.81135264164922
GOBP_T_HELPER_17_CELL_LINEAGE_COMMITMENT	-0.235790283071103	-0.00174023508902672	-5.5237981850494	6.20143883101327e-08	5.73786159822949e-07	7.8079676543531
GOBP_ANTIGEN_PROCESSING_AND_PRESENTATION_VIA_MHC_CLASS_IB	-0.208016211591933	0.00902581418422966	-5.52188016078272	6.2643915332847e-08	5.7879448532884e-07	7.79831770230762
GOBP_NEPHRON_EPITHELIUM_DEVELOPMENT	0.111819247096808	0.00810833892458645	5.52046646000422	6.31118899969444e-08	5.82298169310767e-07	7.79120691754754
GOBP_REGULATION_OF_GLUCAN_BIOSYNTHETIC_PROCESS	0.123814262402613	0.0141044767344049	5.51598600913438	6.46176219207159e-08	5.95353370505472e-07	7.7686808577827
GOBP_CARDIAC_SEPTUM_MORPHOGENESIS	0.130136051321155	0.00151623301041803	5.51137505650904	6.62036782373047e-08	6.08257884085041e-07	7.74551487237191
GOBP_CELL_DIFFERENTIATION_INVOLVED_IN_METANEPHROS_DEVELOPMENT	0.152494561685786	0.0108756649027826	5.50817630633025	6.73261486896854e-08	6.16842926542369e-07	7.72945361444994
GOBP_REGULATION_OF_SYNAPTIC_PLASTICITY	0.105001541448334	0.00525284282202863	5.503685260467	6.89333863586621e-08	6.29809212413403e-07	7.70691695211288
GOBP_POSITIVE_REGULATION_OF_REGULATORY_T_CELL_DIFFERENTIATION	-0.201686494677617	0.00130354512858455	-5.50019161173261	7.02094242051409e-08	6.40575553248574e-07	7.68939614494294
GOMF_1_PHOSPHATIDYLINOSITOL_3_KINASE_ACTIVITY	-0.217361183938297	0.00406986926428594	-5.4993020293002	7.05379913678612e-08	6.42253228485909e-07	7.68493635644734
GOBP_POSITIVE_REGULATION_OF_MONOCYTE_CHEMOTACTIC_PROTEIN_1_PRODUCTION	-0.18716096858891	0.012420933514644	-5.49152300416293	7.34756058177063e-08	6.66666630932439e-07	7.64596346279248
GOBP_STRIATED_MUSCLE_CELL_DEVELOPMENT	0.141002090942211	-0.0042561112647898	5.49125133986022	7.35803159262308e-08	6.66694575243196e-07	7.64460327167668
GOBP_NEGATIVE_REGULATION_OF_CELL_KILLING	-0.184980178175184	0.00356794072900119	-5.4871347138607	7.51848969762423e-08	6.80293688502275e-07	7.62399880339902
GOBP_HEAD_MORPHOGENESIS	0.136470631973535	-0.00752654269903061	5.48543416993824	7.58576211207154e-08	6.85435254203709e-07	7.61549109887206
GOBP_NEGATIVE_REGULATION_OF_T_CELL_CYTOKINE_PRODUCTION	-0.208895526758393	0.0231386120450112	-5.47824180898652	7.87681713864985e-08	7.10532178797593e-07	7.57953298209598
GOCC_COLLAGEN_CONTAINING_EXTRACELLULAR_MATRIX	0.151342938095542	0.0138150069272072	5.47803913343308	7.88517417933914e-08	7.10532178797593e-07	7.5785202888742
GOBP_CALCIUM_ION_TRANSMEMBRANE_TRANSPORT_VIA_HIGH_VOLTAGE_GATED_CALCIUM_CHANNEL	0.155826413873623	-0.00952345947794512	5.47767336222715	7.90027806209581e-08	7.10916654147442e-07	7.5766927488179
GOMF_POLY_A_SPECIFIC_RIBONUCLEASE_ACTIVITY	-0.209644584436278	0.000969874971461528	-5.46964513286723	8.23896364562013e-08	7.39365273806676e-07	7.53660660441563
GOMF_4_IRON_4_SULFUR_CLUSTER_BINDING	-0.162029632296271	-0.0219874355202721	-5.46766209536192	8.32477149161953e-08	7.46045095423826e-07	7.52671269970136
GOBP_RESPONSE_TO_TRANSFORMING_GROWTH_FACTOR_BETA	0.109387289657447	0.0055453242338431	5.46524242162739	8.43065029716603e-08	7.54502946103809e-07	7.51464443165289
GOBP_REGULATION_OF_PATTERN_RECOGNITION_RECEPTOR_SIGNALING_PATHWAY	-0.123256322917354	0.00199645453630958	-5.46365724340999	8.50072219576125e-08	7.59737569539425e-07	7.50674072266155
GOBP_PROTEIN_MONO_ADP_RIBOSYLATION	-0.212440054522185	-0.00127030627584077	-5.46302106440782	8.52900304638026e-08	7.6122802699666e-07	7.50356927823202
GOBP_VIRAL_GENOME_REPLICATION	-0.118753566962793	-0.0186081371359354	-5.46194468246016	8.57706120396563e-08	7.64477194266502e-07	7.49820407359908
GOBP_METANEPHROS_DEVELOPMENT	0.119601785202334	0.00818715776825796	5.46011993225201	8.65913444265852e-08	7.70745209550066e-07	7.48911069627458
GOBP_VITAMIN_D_BIOSYNTHETIC_PROCESS	-0.170646605440985	-0.001550603323503	-5.45603557199057	8.84561631063748e-08	7.86277005389998e-07	7.46876624781898
GOBP_REGULATION_OF_ISOTYPE_SWITCHING	-0.144932663883585	-0.00598719232526512	-5.45502938915463	8.89215207060092e-08	7.89343945644682e-07	7.46375637782983
GOBP_REGULATION_OF_GAMMA_DELTA_T_CELL_ACTIVATION	-0.205869277361415	0.00497594128869387	-5.45391331967802	8.94404845054322e-08	7.92877808588696e-07	7.45820029252186
GOBP_REGULATION_OF_HEART_GROWTH	0.126815372687625	0.00505940844642609	5.45221483496662	9.02359208104113e-08	7.98849717295949e-07	7.44974664834256
GOBP_NEGATIVE_REGULATION_OF_TOLL_LIKE_RECEPTOR_SIGNALING_PATHWAY	-0.146959936651828	0.0132670013585917	-5.44946894749167	9.15364433683033e-08	8.08826797373275e-07	7.43608464386589
GOBP_LYMPH_NODE_DEVELOPMENT	-0.163664158829741	0.0224467834704279	-5.44931582784749	9.16094985439548e-08	8.08826797373275e-07	7.43532297833869
GOBP_ANTIGEN_PROCESSING_AND_PRESENTATION_OF_EXOGENOUS_PEPTIDE_ANTIGEN_VIA_MHC_CLASS_II	-0.255384089487237	0.00677125178264284	-5.44748347955344	9.24881422256968e-08	8.15486845430875e-07	7.42620971180143
GOBP_PROTEIN_LOCALIZATION_TO_NON_MOTILE_CILIUM	0.17878327817432	-0.0109676478018205	5.44277192057714	9.47851952142973e-08	8.33533756809746e-07	7.40278854119038
GOBP_REGULATION_OF_PRESYNAPSE_ORGANIZATION	0.153454785753749	0.00490664347574259	5.44236003820148	9.49886176664292e-08	8.33931806304855e-07	7.40074189303526
GOBP_POSITIVE_REGULATION_OF_LYMPHOCYTE_DIFFERENTIATION	-0.149947336006368	0.00424800821721169	-5.44215798100322	9.50885657189072e-08	8.33931806304855e-07	7.39973791676189
GOBP_RESPONSE_TO_BMP	0.112207535585744	0.00715386318667894	5.4418008372553	9.52654777361537e-08	8.34367869091012e-07	7.39796342831523
GOBP_REGULATION_OF_LEUKOCYTE_DEGRANULATION	-0.153453777781593	-0.00911809947919862	-5.43929321275671	9.65166751246759e-08	8.44199185090498e-07	7.38550694994933
GOBP_REGULATION_OF_B_CELL_APOPTOTIC_PROCESS	-0.133861139554643	-0.00100071426063528	-5.43450916286699	9.89481594164521e-08	8.63164794909476e-07	7.3617560245378
GOMF_PEPTIDE_ANTIGEN_BINDING	-0.214277878791341	0.00178531051160154	-5.43236686570341	1.00056177842747e-07	8.71671350130701e-07	7.35112613290381
GOMF_ACID_THIOL_LIGASE_ACTIVITY	-0.115014792021089	0.00628108374538169	-5.43142265154082	1.00548354897159e-07	8.74797358256446e-07	7.34644215829637
GOBP_HEART_GROWTH	0.123886720735427	0.00331331108733427	5.4299885457211	1.01300394159428e-07	8.80172961173309e-07	7.33932929921003
GOCC_APICOLATERAL_PLASMA_MEMBRANE	0.143875281219174	0.0143181119578637	5.42854011459606	1.02065492695262e-07	8.84487396577991e-07	7.332147014222
GOMF_VOLTAGE_GATED_CALCIUM_CHANNEL_ACTIVITY	0.14671160761969	0.00730981603349126	5.4285380078053	1.02066609635601e-07	8.84487396577991e-07	7.33213656854121
GOBP_NEGATIVE_REGULATION_OF_T_CELL_MEDIATED_IMMUNITY	-0.196240926391981	0.0185923643474992	-5.42527370722951	1.03811560595574e-07	8.97238257584932e-07	7.3159559871928
GOMF_SODIUM_CHANNEL_REGULATOR_ACTIVITY	0.106844932312393	-0.0186203673513409	5.4244006462916	1.04283152310824e-07	9.0012826205132e-07	7.31162977896733
GOMF_DYNEIN_HEAVY_CHAIN_BINDING	0.174044263896097	-0.00309207257623694	5.42091625365128	1.06186097367434e-07	9.15349275598379e-07	7.29436976109772
GOBP_VIRAL_RNA_GENOME_REPLICATION	-0.127664507392667	-0.0189670637995824	-5.40818826608786	1.13428249595844e-07	9.75215356944612e-07	7.23140176224678
GOBP_POSITIVE_REGULATION_OF_URINE_VOLUME	0.189868647433067	0.0201969718797117	5.40752746165555	1.13817065501342e-07	9.77277421058643e-07	7.22813607324961
GOMF_FATTY_ACID_LIGASE_ACTIVITY	-0.114831477607589	0.0151543841645666	-5.40117520379401	1.17621380989218e-07	1.00862256116244e-06	7.19676064795866
GOBP_NEGATIVE_REGULATION_OF_AXONOGENESIS	0.11440216028511	0.00721141729968695	5.39947888940925	1.18658010403061e-07	1.01618348334737e-06	7.18838744250325
GOBP_ANTIGEN_PROCESSING_AND_PRESENTATION_OF_ENDOGENOUS_ANTIGEN	-0.206260791163256	0.005338248123646	-5.39829546363497	1.19386460087095e-07	1.01975934657727e-06	7.18254724451018
GOBP_REGULATION_OF_FIBROBLAST_GROWTH_FACTOR_RECEPTOR_SIGNALING_PATHWAY	0.141608823730809	0.0082021367453303	5.39180190916283	1.23461498172659e-07	1.05319561510096e-06	7.15052105136762
GOBP_BIOLOGICAL_PROCESS_INVOLVED_IN_INTRASPECIES_INTERACTION_BETWEEN_ORGANISMS	0.126561122696092	0.0072959208561393	5.38422194493223	1.2838936088799e-07	1.09239196812609e-06	7.11317833461094
GOBP_REGULATION_OF_MAST_CELL_ACTIVATION_INVOLVED_IN_IMMUNE_RESPONSE	-0.130672896480998	-0.0180561047576892	-5.38301491470792	1.2919150275107e-07	1.09643695565503e-06	7.10723603899163
GOBP_PRESYNAPSE_ORGANIZATION	0.134980014595166	0.00816711862664491	5.38251700081129	1.2952381176843e-07	1.09777287493657e-06	7.10478510512284
GOBP_BASE_EXCISION_REPAIR_GAP_FILLING	-0.206607596277895	-0.00481764616337951	-5.38209477280361	1.29806258210718e-07	1.09874716627395e-06	7.10270687964381
GOBP_REGULATION_OF_SODIUM_ION_TRANSPORT	0.105171567995436	0.00156757240697983	5.38097058548025	1.30561195275722e-07	1.1037131971762e-06	7.09717425770111
GOBP_NEGATIVE_REGULATION_OF_LEUKOCYTE_MEDIATED_IMMUNITY	-0.164661115592528	0.00400341661783202	-5.37983324427672	1.31329304613608e-07	1.10877765542506e-06	7.09157790476721
GOBP_TRANSFORMING_GROWTH_FACTOR_BETA_RECEPTOR_SIGNALING_PATHWAY	0.10859202536002	0.00587198855974456	5.37840262927643	1.32301712293349e-07	1.1155517129105e-06	7.08453991688577
GOCC_CALCIUM_CHANNEL_COMPLEX	0.133529070332689	0.00774036562183327	5.37707265124739	1.3321198565685e-07	1.12178514237347e-06	7.07799845298725
GOBP_RIBONUCLEOSIDE_MONOPHOSPHATE_METABOLIC_PROCESS	-0.110170081472006	-0.00789845138321431	-5.37525904964089	1.34463072535272e-07	1.13086891773254e-06	7.06908052705286
GOBP_SINOATRIAL_NODE_DEVELOPMENT	0.169644387109973	0.0108127750637697	5.36983344563598	1.38274362386117e-07	1.16143382490772e-06	7.04241685199313
GOBP_REGULATION_OF_HEART_CONTRACTION	0.113531222469059	0.00815938032501417	5.36382905904124	1.42614536200246e-07	1.19635723462099e-06	7.01293564174662
GOCC_MICROFIBRIL	0.229123359926915	0.0123823503942955	5.36196866107012	1.43985935054361e-07	1.20631894502759e-06	7.00380691434377
GOBP_MHC_CLASS_II_BIOSYNTHETIC_PROCESS	-0.157791200001484	0.00114142069370329	-5.3614960082772	1.4433638757825e-07	1.20771263075678e-06	7.00148810101919
GOBP_CARDIAC_CHAMBER_FORMATION	0.169692305904031	0.0171802731812103	5.36085210672673	1.44815147049234e-07	1.21017498680634e-06	6.9983294303994
GOBP_CHONDROCYTE_DIFFERENTIATION	0.128612657059129	0.00823760676430731	5.35810891844566	1.46872122630908e-07	1.22580295732666e-06	6.98487630812136
GOBP_TRACHEA_DEVELOPMENT	0.144403693697412	-0.000328807181874024	5.35751571520194	1.47320651569587e-07	1.22798408423951e-06	6.98196790028727
GOBP_HISTAMINE_PRODUCTION_INVOLVED_IN_INFLAMMATORY_RESPONSE	-0.165491111271034	-0.0681314163122427	-5.35516841640766	1.49108555606627e-07	1.24130980301963e-06	6.97046206467171
GOBP_MONOVALENT_INORGANIC_ANION_HOMEOSTASIS	-0.129235409554978	0.0199457129078677	-5.35329127614191	1.50553490928612e-07	1.25175019073725e-06	6.96126392676545
GOBP_NEGATIVE_REGULATION_OF_CELLULAR_RESPONSE_TO_GROWTH_FACTOR_STIMULUS	0.125972415843158	0.0055699455816949	5.34494484664055	1.5714448461107e-07	1.30489597347926e-06	6.92039918060666
GOBP_CYTOCHROME_COMPLEX_ASSEMBLY	-0.196656832710868	-0.0200092035948574	-5.34450354937853	1.57500655936581e-07	1.30620013014408e-06	6.91824007570631
GOBP_NEURON_MATURATION	0.105460404331358	0.00118974462067475	5.34148847451713	1.59955180733274e-07	1.32233289652496e-06	6.90349251046918
GOBP_NEGATIVE_REGULATION_OF_ORGAN_GROWTH	0.111372804549772	-0.00137509791269664	5.3414793371277	1.59962675481749e-07	1.32233289652496e-06	6.90344782780302
GOBP_DOPAMINE_SECRETION	0.154416615248967	0.0197720230224827	5.34137210172495	1.60050658512319e-07	1.32233289652496e-06	6.90292344181428
GOMF_TRANSFORMING_GROWTH_FACTOR_BETA_BINDING	0.211368150357241	-0.00468734667758229	5.3407172990841	1.60588922169961e-07	1.32511110620748e-06	6.89972162280972
GOBP_CARDIAC_MYOFIBRIL_ASSEMBLY	0.150124225332482	-0.0018065092211859	5.33994485100684	1.61226152818891e-07	1.32869794282905e-06	6.89594497970873
GOBP_DNA_DEPENDENT_DNA_REPLICATION_MAINTENANCE_OF_FIDELITY	-0.190889313074478	0.00268089051424517	-5.33383925045007	1.66350084487874e-07	1.36748941634142e-06	6.86611002635368
GOBP_INFLAMMASOME_COMPLEX_ASSEMBLY	-0.190595255578228	0.00954198171201789	-5.32582609853293	1.73315263039921e-07	1.42118515692735e-06	6.82699823176544
GOBP_ARTERY_MORPHOGENESIS	0.141405599189001	0.00230513299767218	5.32347615110895	1.75411007932647e-07	1.43622720039717e-06	6.81553781488054
GOBP_MYELOID_DENDRITIC_CELL_ACTIVATION	-0.167989679716737	0.000446018305730167	-5.32327946093574	1.75587532731483e-07	1.43622720039717e-06	6.81457877674279
GOBP_DNA_BIOSYNTHETIC_PROCESS	-0.128402346346043	-0.00577091629659676	-5.31890053621624	1.79562464449228e-07	1.46691129114188e-06	6.79323552389075
GOBP_MODIFICATION_OF_SYNAPTIC_STRUCTURE	0.1212115745811	-0.00937374984616531	5.31800227610228	1.80388580490152e-07	1.47182722389975e-06	6.78885918934314
GOMF_DAMAGED_DNA_BINDING	-0.170170438754759	-0.00752990422471406	-5.31739140915006	1.80952491522565e-07	1.47459421663109e-06	6.78588340004686
GOBP_POSITIVE_REGULATION_OF_OSSIFICATION	0.143227507688491	0.0077335707213009	5.31428527068318	1.83846440251061e-07	1.49631842189449e-06	6.7707566322512
GOBP_POSITIVE_REGULATION_OF_VIRAL_GENOME_REPLICATION	-0.139612991831599	-0.0087708384930268	-5.31258701952046	1.85447620020209e-07	1.50701011679575e-06	6.76248942448477
GOBP_REGULATION_OF_LEUKOCYTE_DIFFERENTIATION	-0.126302401979214	0.00664815527814838	-5.31240552494484	1.85619538776062e-07	1.50701011679575e-06	6.7616060300316
GOBP_POSITIVE_REGULATION_OF_SYNAPTIC_TRANSMISSION	0.111042370167759	0.00451933563579001	5.31214588323258	1.85865750495053e-07	1.50714378646174e-06	6.76034231249564
GOCC_NUCLEOID	-0.203203699754869	-0.00776128637036481	-5.30932198606432	1.88564134310321e-07	1.52705539396279e-06	6.74660137832244
GOMF_PATTERN_RECOGNITION_RECEPTOR_ACTIVITY	-0.198701613788449	0.00266242915573909	-5.30909063608836	1.88786878735339e-07	1.52705539396279e-06	6.74547591944954
GOMF_CATECHOLAMINE_BINDING	0.191636659961263	0.0240577242667585	5.30839793680443	1.8945533957108e-07	1.52897005127098e-06	6.74210636502594
GOBP_POSITIVE_REGULATION_OF_SYNAPSE_ASSEMBLY	0.141425230578456	0.000315888498367974	5.30836235995132	1.8948973348831e-07	1.52897005127098e-06	6.74193331578348
GOBP_RESPONSE_TO_INTERLEUKIN_7	-0.18170052473322	0.0030455833723866	-5.30761574430915	1.90212923542246e-07	1.5312342209788e-06	6.73830193495937
GOBP_FORMATION_OF_PRIMARY_GERM_LAYER	0.101488633820352	0.00371196601385128	5.30759075159226	1.90237178368555e-07	1.5312342209788e-06	6.73818038324462
GOBP_POSITIVE_REGULATION_OF_SMOOTH_MUSCLE_CELL_APOPTOTIC_PROCESS	-0.14325698874297	-0.014793784627036	-5.30532483721587	1.92448709765805e-07	1.54524300619789e-06	6.72716218290027
GOBP_PROTEOGLYCAN_BIOSYNTHETIC_PROCESS	0.129530201413802	-0.00377164572633239	5.3040221855112	1.9373137029669e-07	1.55364032902969e-06	6.72082975692618
GOBP_RESPONSE_TO_CHEMOKINE	-0.16363430115915	0.00421959214065876	-5.30354176122684	1.94206512567307e-07	1.55492286423402e-06	6.71849466435196
GOBP_REGULATION_OF_TOLL_LIKE_RECEPTOR_SIGNALING_PATHWAY	-0.131511647488223	0.00763481188981118	-5.30338140429901	1.94365358029252e-07	1.55492286423402e-06	6.71771529314505
GOBP_POSITIVE_REGULATION_OF_T_HELPER_CELL_DIFFERENTIATION	-0.164181390617882	0.00280250683606654	-5.30272048679031	1.95021377671946e-07	1.55827069126427e-06	6.7145032969683
GOBP_ADRENAL_GLAND_DEVELOPMENT	0.116676917621065	0.0138104138997973	5.29928062155583	1.98470595597981e-07	1.58197704389156e-06	6.69779142867107
GOCC_INTRINSIC_COMPONENT_OF_MITOCHONDRIAL_OUTER_MEMBRANE	0.121983126932278	-0.0233519203430135	5.29101662812157	2.07000744031277e-07	1.64596955253961e-06	6.65768060165548
GOBP_NEGATIVE_REGULATION_OF_WOUND_HEALING	0.12257831197819	0.014788310275571	5.28862025992718	2.09540115441452e-07	1.66414425822751e-06	6.64605944077316
GOBP_VENTRICULAR_SEPTUM_MORPHOGENESIS	0.156585764035737	-0.00442876719171588	5.28643954428089	2.11877213736712e-07	1.68067052250644e-06	6.6354880154746
GOBP_OVULATION_CYCLE	0.116240161915743	0.0118670465350506	5.28026078288684	2.18637241548309e-07	1.73010893191425e-06	6.60555566669819
GOBP_NEGATIVE_REGULATION_OF_T_CELL_MEDIATED_CYTOTOXICITY	-0.242258502642454	0.0100111811455885	-5.27868006980865	2.203999951914e-07	1.73827488073277e-06	6.59790290458947
GOBP_METANEPHRIC_NEPHRON_DEVELOPMENT	0.130939812943272	0.0160853874217482	5.27865294035402	2.20430368992976e-07	1.73827488073277e-06	6.59777157899428
GOBP_PERIPHERAL_NERVOUS_SYSTEM_DEVELOPMENT	0.109078973632421	-0.00270919876170485	5.27862278866546	2.20464131214888e-07	1.73827488073277e-06	6.59762562434716
GOBP_LEUKOCYTE_DEGRANULATION	-0.15274177280295	0.000576573369192353	-5.27408874675655	2.25598612709557e-07	1.776622928421e-06	6.57568594065853
GOBP_NEGATIVE_REGULATION_OF_AXON_EXTENSION	0.116405134705527	0.00667193560484096	5.27349088245809	2.26284248137086e-07	1.77988569278092e-06	6.57279415689744
GOCC_INTERCALATED_DISC	0.11706111772026	0.0139625471568817	5.27015303093893	2.3014942678144e-07	1.80595722450508e-06	6.55665462912329
GOBP_RETROGRADE_AXONAL_TRANSPORT	0.144147347928271	-0.00919866722518295	5.26936994459962	2.3106546091135e-07	1.81097900069111e-06	6.5528694411945
GOBP_NEGATIVE_REGULATION_OF_LEUKOCYTE_PROLIFERATION	-0.140691145121281	0.0072881557853575	-5.26855111040642	2.32027094270439e-07	1.81634574989747e-06	6.5489119770512
GOMF_SOLUTE_PROTON_ANTIPORTER_ACTIVITY	-0.153311229535618	-0.00875236209288925	-5.26743024040206	2.33349732766246e-07	1.82452234439401e-06	6.54349561734754
GOBP_LENS_FIBER_CELL_DEVELOPMENT	0.124909617585923	-0.00226329004378296	5.26501055256541	2.36229972214732e-07	1.8448435925341e-06	6.53180638403226
GOBP_NUCLEOSIDE_MONOPHOSPHATE_METABOLIC_PROCESS	-0.11207267277425	-0.0104817780865318	-5.2640064702578	2.37435263838659e-07	1.852051522927e-06	6.5269571345634
GOBP_CARDIAC_VENTRICLE_DEVELOPMENT	0.105073864833072	0.00581201535864337	5.26010642675175	2.42173674670542e-07	1.88676877177999e-06	6.50812929134638
GOBP_POSITIVE_REGULATION_OF_INTERLEUKIN_17_PRODUCTION	-0.165918236567053	0.000906088449662972	-5.25818667446654	2.44539663200769e-07	1.90294210035236e-06	6.49886590902757
GOBP_DETECTION_OF_BIOTIC_STIMULUS	-0.164995797402508	0.00223894500250181	-5.2564265344126	2.46728628667177e-07	1.91543172077714e-06	6.49037526118237
GOBP_REPLACEMENT_OSSIFICATION	0.138428161407597	1.86029156327691e-06	5.25521022698219	2.48252357841794e-07	1.92498282203566e-06	6.4845094088098
GOBP_EXTERNAL_ENCAPSULATING_STRUCTURE_ORGANIZATION	0.138499296199796	0.00909785975523367	5.25320946626317	2.50778685824504e-07	1.94227648052981e-06	6.4748629372837
GOMF_C_C_CHEMOKINE_BINDING	-0.243555969697682	0.0143111923559825	-5.25089700856455	2.53729657276748e-07	1.96281432987673e-06	6.46371758925031
GOBP_NEGATIVE_REGULATION_OF_CARDIAC_MUSCLE_TISSUE_GROWTH	0.134289551916446	-0.00475940107868662	5.24640239118833	2.59561963642813e-07	2.00556711601514e-06	6.44206697875111
GOBP_SMOOTHENED_SIGNALING_PATHWAY	0.117649993993052	0.00470425583392969	5.244889284251	2.61554494645383e-07	2.01858527632202e-06	6.43478192214626
GOBP_PURINE_CONTAINING_COMPOUND_SALVAGE	-0.152327787418418	-0.0136610828955015	-5.23907383029375	2.69351529866532e-07	2.07631731600993e-06	6.40679948647076
GOBP_POSITIVE_REGULATION_OF_CYTOKINE_PRODUCTION	-0.122032326364644	0.000558404389374146	-5.23883659302598	2.69674342707433e-07	2.0763658311746e-06	6.40565853088872
GOMF_WNT_ACTIVATED_RECEPTOR_ACTIVITY	0.155056630590868	0.00118919421661024	5.23733106240972	2.71731706047773e-07	2.08693229185905e-06	6.39841895426306
GOCC_MYOFILAMENT	0.128991663177143	0.00360128803810763	5.23713475694766	2.72001083771263e-07	2.08693229185905e-06	6.39747512124766
GOBP_POSITIVE_REGULATION_OF_VIRAL_PROCESS	-0.117174984905393	-0.00130947512368823	-5.23493985035892	2.75030705769631e-07	2.10771195075792e-06	6.38692412724186
GOCC_DYSTROPHIN_ASSOCIATED_GLYCOPROTEIN_COMPLEX	0.186427696308845	0.000897255227530817	5.23329559757206	2.7732167299784e-07	2.12278900217716e-06	6.37902264292643
GOBP_ATRIAL_SEPTUM_DEVELOPMENT	0.142006300346712	-2.7568330824062e-05	5.23005389747237	2.81892717155448e-07	2.15526366496473e-06	6.36345086595707
GOBP_NEGATIVE_REGULATION_OF_CALCIUM_ION_TRANSPORT_INTO_CYTOSOL	0.13736826589358	-0.000962650630323336	5.21929752536418	2.97589369545043e-07	2.26998402815754e-06	6.31184133846278
GOBP_NEGATIVE_REGULATION_OF_INCLUSION_BODY_ASSEMBLY	0.169027153216007	-0.0092425513746573	5.21557055625431	3.03223231385179e-07	2.30759210891737e-06	6.29398056182088
GOBP_DNA_DEPENDENT_DNA_REPLICATION	-0.186198947933739	0.00553411500734794	-5.21450344175318	3.04855281753351e-07	2.31464195405322e-06	6.28886864954708
GOCC_VOLTAGE_GATED_CALCIUM_CHANNEL_COMPLEX	0.143490736072073	0.00972062249191506	5.21351302217439	3.06377651744726e-07	2.32351143982128e-06	6.28412494469246
GOBP_FIBRINOLYSIS	0.148155922268664	0.0131391280827355	5.20978318483573	3.12177180208024e-07	2.36203264378851e-06	6.26626752683146
GOCC_SITE_OF_DOUBLE_STRAND_BREAK	-0.145979851572344	-0.00636033871730002	-5.20953359722172	3.12569040087635e-07	2.36227292969457e-06	6.26507296486647
GOBP_REGULATION_OF_MYELOID_LEUKOCYTE_MEDIATED_IMMUNITY	-0.141783380280223	-0.0103983459112687	-5.20887612682807	3.13603571571277e-07	2.3646430224225e-06	6.26192645409926
GOCC_PHOSPHATIDYLINOSITOL_3_KINASE_COMPLEX	-0.160952427837445	0.00361249513971889	-5.20837875602747	3.14388390254926e-07	2.36783908159852e-06	6.25954637300262
GOBP_CARDIAC_MUSCLE_TISSUE_MORPHOGENESIS	0.10038925168189	0.0118077959425272	5.20497296576182	3.19813888487325e-07	2.40593934458355e-06	6.24325382963639
GOBP_BRANCHING_MORPHOGENESIS_OF_AN_EPITHELIAL_TUBE	0.101288863032916	0.0123642245268634	5.20402704383477	3.21336795420128e-07	2.41462700796797e-06	6.23873038191343
GOMF_FIBROBLAST_GROWTH_FACTOR_RECEPTOR_BINDING	0.150890871921517	0.0156467629149994	5.20311103249389	3.22818245051938e-07	2.42283882745445e-06	6.23435064464328
GOBP_REGULATION_OF_MYOBLAST_PROLIFERATION	0.140794832119465	0.0120781109829314	5.20145302042236	3.25516572556836e-07	2.43765835156717e-06	6.2264248622601
GOBP_TRANS_SYNAPTIC_SIGNALING_MODULATING_SYNAPTIC_TRANSMISSION	0.161151457350257	0.0442651795454932	5.20057241934426	3.26958580056673e-07	2.44287959586763e-06	6.22221621853003
GOMF_MAP_KINASE_PHOSPHATASE_ACTIVITY	0.135968315528251	-0.00293493173982099	5.20014448661595	3.27661564741031e-07	2.44534683128687e-06	6.22017122812176
GOCC_A_BAND	0.125926701247974	0.0042928168532696	5.19795315029621	3.31284393267935e-07	2.46957456799733e-06	6.2097016218397
GOCC_DNA_REPAIR_COMPLEX	-0.176535717461602	-0.00677207943945328	-5.19356282691176	3.38659870252679e-07	2.52168983979293e-06	6.1887373235488
GOBP_REGULATION_OF_URINE_VOLUME	0.147719398878943	0.0117901301611542	5.19085618738108	3.43285892903993e-07	2.55323748010226e-06	6.17582043415619
GOMF_ENDONUCLEASE_ACTIVITY_ACTIVE_WITH_EITHER_RIBO_OR_DEOXYRIBONUCLEIC_ACIDS_AND_PRODUCING_5_PHOSPHOMONOESTERS	-0.157060386647054	-0.0369308097271427	-5.18630182047895	3.51208498787978e-07	2.6033081944058e-06	6.15409877121907
GOBP_REGULATION_OF_HELICASE_ACTIVITY	-0.183528822006014	-0.0237416951348096	-5.18533583073176	3.52911530944777e-07	2.61297928103582e-06	6.14949368383221
GOBP_INTRINSIC_APOPTOTIC_SIGNALING_PATHWAY_BY_P53_CLASS_MEDIATOR	-0.117329273565723	-0.012797912778197	-5.18338305623215	3.5637873101329e-07	2.63567584605094e-06	6.14018663891133
GOBP_CARDIAC_PACEMAKER_CELL_DIFFERENTIATION	0.163593422178621	-0.0050499718305634	5.18077545370419	3.61060099913185e-07	2.66729082818749e-06	6.12776336760349
GOBP_IMMUNE_RESPONSE_INHIBITING_SIGNAL_TRANSDUCTION	-0.213734508655009	0.0248128318957966	-5.17972579027925	3.62961309804675e-07	2.67831967639895e-06	6.12276403375041
GOCC_SYNAPTIC_MEMBRANE	0.107487575668803	0.0119772296401558	5.16801981968089	3.84832115242363e-07	2.8269861993168e-06	6.06707023261505
GOBP_CELL_COMMUNICATION_BY_ELECTRICAL_COUPLING_INVOLVED_IN_CARDIAC_CONDUCTION	0.124905163920305	0.0008168147115386	5.16433640700453	3.91974298034432e-07	2.87623198557704e-06	6.04956810970312
GOBP_INTERLEUKIN_4_PRODUCTION	-0.174755114514359	0.00382863816257795	-5.16330052146872	3.94005920093702e-07	2.88790931375943e-06	6.04464793582231
GOBP_NEGATIVE_REGULATION_OF_AXON_EXTENSION_INVOLVED_IN_AXON_GUIDANCE	0.134502715899592	0.00810300120811746	5.16256293390692	3.95458721703967e-07	2.89460283157442e-06	6.04114511657308
GOBP_VENTRAL_SPINAL_CORD_DEVELOPMENT	0.105326054337897	0.0248213986984035	5.16238921863804	3.95801637183271e-07	2.89460283157442e-06	6.04032020201692
GOBP_NUCLEOSIDE_MONOPHOSPHATE_BIOSYNTHETIC_PROCESS	-0.153618898441545	-0.00910396599605348	-5.16013782125908	4.0027205946998e-07	2.9240364255268e-06	6.02963125700934
GOBP_POSITIVE_REGULATION_OF_T_CELL_MEDIATED_CYTOTOXICITY	-0.189099906999072	0.00243630935535749	-5.15909276093691	4.02363738519995e-07	2.93604685727605e-06	6.02467100209502
GOCC_INTRINSIC_COMPONENT_OF_MITOCHONDRIAL_INNER_MEMBRANE	-0.177447393987956	-0.0159624458026848	-5.15762303061669	4.05323316981429e-07	2.95435662155352e-06	6.01769657284409
GOBP_NEGATIVE_REGULATION_OF_VASCULAR_PERMEABILITY	0.16438726445105	0.0232055609867741	5.15663610053156	4.07322509748224e-07	2.96563336731227e-06	6.01301417964269
GOBP_NEGATIVE_REGULATION_OF_RECEPTOR_INTERNALIZATION	0.120289125511594	-0.0126288671595704	5.15630039659361	4.08004709152936e-07	2.96730697565771e-06	6.01142164196233
GOMF_ACTIVIN_RECEPTOR_BINDING	0.145202222088366	0.00704906400023975	5.1558002784999	4.09023075221842e-07	2.97141901822291e-06	6.00904931045274
GOBP_CYTIDINE_TO_URIDINE_EDITING	-0.193971761612993	0.00445718403023098	-5.15152569123046	4.17828254145655e-07	3.03202803893307e-06	5.98878075185136
GOBP_MULTICELLULAR_ORGANISMAL_SIGNALING	0.118259902247749	0.00943615677362387	5.14230019609468	4.37461947520961e-07	3.16749489595751e-06	5.94508638540817
GOBP_POSITIVE_REGULATION_OF_CYTOKINE_PRODUCTION_INVOLVED_IN_IMMUNE_RESPONSE	-0.139024579566298	-0.00330059374745817	-5.14207573499481	4.3795060893695e-07	3.16753692902579e-06	5.94402412413328
GOBP_LONG_TERM_SYNAPTIC_POTENTIATION	0.105266982939656	0.00709670148160154	5.14046150775993	4.41480456062129e-07	3.18955043146208e-06	5.93638598339091
GOMF_REGULATORY_RNA_BINDING	-0.118177298459842	-0.0248773090446432	-5.13991375361716	4.42684485118881e-07	3.19266297693917e-06	5.93379461275715
GOMF_EXONUCLEASE_ACTIVITY_ACTIVE_WITH_EITHER_RIBO_OR_DEOXYRIBONUCLEIC_ACIDS_AND_PRODUCING_5_PHOSPHOMONOESTERS	-0.165527344622554	-0.0238573243716256	-5.13970132117002	4.43152292373345e-07	3.19266297693917e-06	5.93278968026693
GOBP_NEGATIVE_REGULATION_OF_ANION_TRANSPORT	0.131748977325207	0.0137043557499795	5.13942386206127	4.43764018936386e-07	3.19266297693917e-06	5.93147718698691
GOBP_POSITIVE_REGULATION_OF_CELL_CELL_ADHESION	-0.136338754170077	0.00353744352805248	-5.13938125745734	4.43858023623251e-07	3.19266297693917e-06	5.93127565549663
GOBP_MYELOID_CELL_ACTIVATION_INVOLVED_IN_IMMUNE_RESPONSE	-0.148654445096265	-0.0111648865655582	-5.13711884524445	4.48877710165192e-07	3.22523305441803e-06	5.92057590330214
GOBP_MITOTIC_DNA_REPLICATION	-0.229098647707394	0.0192137648004337	-5.13602533220366	4.51323588817021e-07	3.23925901820531e-06	5.9154057546817
GOBP_REGULATION_OF_AMPA_RECEPTOR_ACTIVITY	0.171408638815842	0.0278075508355811	5.13567197753545	4.52116698626947e-07	3.24140496501942e-06	5.9137352916017
GOMF_MISMATCH_REPAIR_COMPLEX_BINDING	-0.191641736535899	-0.0866476600510359	-5.13320950559844	4.57681353014645e-07	3.27097954296354e-06	5.90209686859454
GOBP_CARDIAC_VENTRICLE_MORPHOGENESIS	0.111927983610452	0.0112417591179682	5.13195599957722	4.60539423608122e-07	3.28384632485791e-06	5.89617426004841
GOBP_NEGATIVE_REGULATION_OF_RYANODINE_SENSITIVE_CALCIUM_RELEASE_CHANNEL_ACTIVITY	0.15396164064343	0.00276666880596635	5.12520509145942	4.76231598542583e-07	3.38470128541641e-06	5.86429890017684
GOBP_REGULATION_OF_INSULIN_LIKE_GROWTH_FACTOR_RECEPTOR_SIGNALING_PATHWAY	0.14309832038181	0.0191211862908562	5.12412092947255	4.78799460082257e-07	3.39559400879958e-06	5.85918326788462
GOBP_TRANSMISSION_OF_NERVE_IMPULSE	0.133432347201737	0.0138948025026683	5.1223149658863	4.83106720937471e-07	3.4185337276246e-06	5.85066388939235
GOBP_VENTRICULAR_CARDIAC_MUSCLE_TISSUE_DEVELOPMENT	0.101052975228616	0.00654690717804242	5.12227569391548	4.83200800969207e-07	3.4185337276246e-06	5.85047865834454
GOBP_NEGATIVE_REGULATION_OF_POSTTRANSCRIPTIONAL_GENE_SILENCING	-0.110748697456724	-0.0519107604248831	-5.12211019974571	4.83597454151773e-07	3.4185337276246e-06	5.84969809840802
GOBP_GLUTAMATE_SECRETION	0.13093488890052	0.0215800106264726	5.118639496302	4.91988977773342e-07	3.46292671050764e-06	5.83333342537524
GOBP_POSITIVE_REGULATION_OF_T_CELL_RECEPTOR_SIGNALING_PATHWAY	-0.175688874760681	-0.00468792437045859	-5.11719783114005	4.95515952295766e-07	3.48401355526283e-06	5.82653867554126
GOBP_INTERFERON_BETA_PRODUCTION	-0.133236520077661	-0.00387338994116122	-5.11676623290622	4.96576592697948e-07	3.4872701361529e-06	5.82450482157199
GOBP_INTERLEUKIN_17_PRODUCTION	-0.157801777805391	-0.00112976844077857	-5.11657700261556	4.97042313613257e-07	3.4872701361529e-06	5.82361314386865
GOBP_NEGATIVE_REGULATION_OF_B_CELL_ACTIVATION	-0.161220010089313	0.0070761484606651	-5.11521562306732	5.00405337586021e-07	3.50711433179946e-06	5.81719899000921
GOBP_IMMUNOLOGICAL_MEMORY_PROCESS	-0.160478315996144	0.000847378190408083	-5.11290309040666	5.06168561134669e-07	3.54372012918188e-06	5.80630686304566
GOBP_ANTIGEN_PROCESSING_AND_PRESENTATION	-0.165930541840516	-0.000180985763992142	-5.10970132728492	5.14254086597644e-07	3.59648913441423e-06	5.79123347855405
GOBP_KILLING_OF_CELLS_OF_ANOTHER_ORGANISM	-0.142736354823468	0.0328231431078707	-5.10490932488934	5.26589582252344e-07	3.67883669816334e-06	5.76868881661517
GOBP_MYD88_INDEPENDENT_TOLL_LIKE_RECEPTOR_SIGNALING_PATHWAY	-0.167918094666398	0.00722170654599017	-5.10468921132113	5.27163022463689e-07	3.67892492272532e-06	5.76765370190169
GOMF_EXTRACELLULAR_MATRIX_STRUCTURAL_CONSTITUENT	0.167257479238184	0.015760884548592	5.10356438374311	5.30102875911767e-07	3.69550995322125e-06	5.76236464852075
GOCC_DOPAMINERGIC_SYNAPSE	0.151453349502913	0.0216595049631466	5.10324205694419	5.30948231924393e-07	3.69747388686201e-06	5.76084922175764
GOBP_CHROMOSOME_CONDENSATION	-0.172439905881173	0.00427726735199453	-5.10275508077925	5.32227884232325e-07	3.69962703922512e-06	5.7585598498824
GOMF_IMMUNE_RECEPTOR_ACTIVITY	-0.176673249691277	-0.0141600776239996	-5.10269523328537	5.32385354425078e-07	3.69962703922512e-06	5.7582785079908
GOCC_BLOOD_MICROPARTICLE	0.120474435334873	0.0170971910751885	5.10137010192915	5.35883605959745e-07	3.71999624877876e-06	5.75204982560242
GOCC_PERIKARYON	0.10911747231396	0.00211074572783929	5.10099924051949	5.36866632016376e-07	3.72288066176261e-06	5.7503068704312
GOBP_NIK_NF_KAPPAB_SIGNALING	-0.101930004649428	0.00134837204263178	-5.10048494112918	5.38232752230265e-07	3.72841272928251e-06	5.74788997499645
GOBP_REPLICATION_FORK_PROCESSING	-0.182399697749935	0.00253747896917259	-5.09768262699387	5.45735793092745e-07	3.77639958089494e-06	5.73472451510471
GOMF_ENDORIBONUCLEASE_ACTIVITY	-0.124919948352074	-0.0267911999718354	-5.09242076535346	5.6009858985434e-07	3.86762815730997e-06	5.71002091512193
GOBP_EXOCRINE_SYSTEM_DEVELOPMENT	0.108444816535371	0.00852340735085017	5.08918965591732	5.69098837559372e-07	3.92152140166962e-06	5.69486235640901
GOBP_NEGATIVE_REGULATION_OF_RESPONSE_TO_WOUNDING	0.109817155036333	0.0122968565469626	5.08862961886376	5.70672987736638e-07	3.92824218211159e-06	5.69223582576239
GOBP_POSITIVE_REGULATION_OF_HORMONE_METABOLIC_PROCESS	0.149753810624224	-0.00562277253341432	5.08474593207069	5.81705770463637e-07	3.99998936503297e-06	5.6740285447846
GOBP_RESPONSE_TO_AMPHETAMINE	0.115492089291605	0.000179118043815968	5.08063442399216	5.93610643245273e-07	4.07056110898152e-06	5.65476637165288
GOBP_BASE_EXCISION_REPAIR	-0.165322465676967	-0.00981315618143051	-5.07675535247303	6.05058448453583e-07	4.14319772636274e-06	5.63660556929485
GOMF_FK506_BINDING	0.138891020415805	-0.00286195518879748	5.07590331295852	6.07601430658958e-07	4.1562725600863e-06	5.63261815776896
GOBP_REGULATION_OF_DNA_METHYLATION_DEPENDENT_HETEROCHROMATIN_ASSEMBLY	-0.143213690761242	-0.00620816770838809	-5.0732385379506	6.15621606058034e-07	4.20674764139656e-06	5.62015118448766
GOBP_RESPONSE_TO_GAMMA_RADIATION	-0.119347689781724	-0.0197586880530407	-5.0726322523207	6.17460598695849e-07	4.21492354572817e-06	5.61731551239191
GOBP_RIBONUCLEOSIDE_MONOPHOSPHATE_BIOSYNTHETIC_PROCESS	-0.149911412715736	-0.00852931155278168	-5.07203507662393	6.19277155138098e-07	4.22292945707476e-06	5.61452273670987
GOBP_MYOBLAST_MIGRATION	0.156245212451016	0.0155223293111604	5.07174471888807	6.2016226556484e-07	4.22457368858292e-06	5.6131649414668
GOBP_MITRAL_VALVE_DEVELOPMENT	0.169008634045717	0.00792759892359785	5.07118359360784	6.21876238835496e-07	4.2318549032789e-06	5.61054115185653
GOBP_POSITIVE_REGULATION_OF_EXTRINSIC_APOPTOTIC_SIGNALING_PATHWAY_VIA_DEATH_DOMAIN_RECEPTORS	0.151941540233394	0.0135541916914899	5.06960263794707	6.2673000060573e-07	4.26046508183792e-06	5.60315005187948
GOBP_RESPONSE_TO_ACETYLCHOLINE	0.107019351622553	0.0114195785910245	5.06528778636866	6.40164509504971e-07	4.34023537539553e-06	5.58298796256967
GOBP_NEGATIVE_REGULATION_OF_GLIAL_CELL_DIFFERENTIATION	0.115256047540562	0.0210327187153173	5.06502542428398	6.40990311943758e-07	4.34023537539553e-06	5.58176249995888
GOBP_MATURE_B_CELL_DIFFERENTIATION	-0.169082445017923	0.00170461147021095	-5.0649871123346	6.41110987615589e-07	4.34023537539553e-06	5.58158355394573
GOBP_REGULATION_OF_CELL_CELL_ADHESION	-0.114226960355571	0.00448905516893279	-5.06354528102121	6.45668509034355e-07	4.36658290645914e-06	5.57484995864101
GOBP_REGULATION_OF_CELL_GROWTH_INVOLVED_IN_CARDIAC_MUSCLE_CELL_DEVELOPMENT	0.129269692650428	0.00401930964619325	5.06222940604089	6.49855239998705e-07	4.39037113737539e-06	5.56870605661557
GOBP_CYTOKINE_MEDIATED_SIGNALING_PATHWAY	-0.105538025727082	-0.00435725202327084	-5.06181936763069	6.51165222106963e-07	4.39469532615399e-06	5.56679184577524
GOBP_LATERAL_SPROUTING_FROM_AN_EPITHELIUM	0.187257645652492	0.0136088310896271	5.06086400695838	6.54227307360914e-07	4.41082336720205e-06	5.56233239253778
GOBP_REGULATION_OF_VIRAL_PROCESS	-0.103696679010877	-0.00188518892855108	-5.05889995502722	6.60566233662446e-07	4.44898818565262e-06	5.55316684954906
GOBP_LOOP_OF_HENLE_DEVELOPMENT	0.161690772273001	0.000547682310029752	5.0574370974673	6.65326139090738e-07	4.47645074095922e-06	5.54634221740023
GOBP_POSITIVE_REGULATION_OF_TUMOR_NECROSIS_FACTOR_SUPERFAMILY_CYTOKINE_PRODUCTION	-0.136688636956211	0.00495437107166346	-5.05703415082474	6.66643081673559e-07	4.48071579485507e-06	5.54446266247386
GOBP_NEURON_PROJECTION_EXTENSION_INVOLVED_IN_NEURON_PROJECTION_GUIDANCE	0.135846106075856	0.0107983287882004	5.05442819234755	6.75221182844599e-07	4.53372667293815e-06	5.53231025036919
GOBP_METANEPHRIC_NEPHRON_MORPHOGENESIS	0.12142233873449	0.0157951692179139	5.05201286406598	6.83267069799806e-07	4.58305928209277e-06	5.52105167709207
GOMF_VASCULAR_ENDOTHELIAL_GROWTH_FACTOR_RECEPTOR_BINDING	0.172970397229614	0.00169199786686752	5.05061050509931	6.87981053589e-07	4.6099649760407e-06	5.51451700919961
GOBP_POSITIVE_REGULATION_OF_VASCULAR_ENDOTHELIAL_GROWTH_FACTOR_RECEPTOR_SIGNALING_PATHWAY	0.154545148396213	-0.000238794717244334	5.05008689857452	6.89749193974733e-07	4.61709664538189e-06	5.51207752913182
GOBP_DNA_DAMAGE_RESPONSE_SIGNAL_TRANSDUCTION_BY_P53_CLASS_MEDIATOR_RESULTING_IN_CELL_CYCLE_ARREST	-0.14349654149689	-0.00459980020528957	-5.04794286986665	6.97035220062513e-07	4.65636562485752e-06	5.50209080797922
GOCC_ANCHORED_COMPONENT_OF_EXTERNAL_SIDE_OF_PLASMA_MEMBRANE	0.15427331321414	-0.00869599542474285	5.04243982402293	7.16078582218958e-07	4.77385721479306e-06	5.47647495020348
GOMF_DNA_POLYMERASE_BINDING	-0.194197520417174	0.015522653567467	-5.04180158967808	7.18319499207928e-07	4.78393493888732e-06	5.47350563962197
GOBP_ACTIN_MEDIATED_CELL_CONTRACTION	0.113155497250486	0.0119768734871997	5.03843713883437	7.30245074013864e-07	4.85842564455472e-06	5.45785833905252
GOBP_KINETOCHORE_ASSEMBLY	-0.224917352282616	-0.00085627218055571	-5.03820960221507	7.31058473399904e-07	4.85890940780483e-06	5.45680044621969
GOBP_REGULATION_OF_GONAD_DEVELOPMENT	0.118258864119235	0.0127994464848793	5.03654285672594	7.37043545026151e-07	4.89373042041655e-06	5.4490524658281
GOBP_NEURAL_TUBE_PATTERNING	0.112339813815349	-0.00247265279423406	5.03587065969277	7.39470706530325e-07	4.9048815316875e-06	5.4459283441306
GOBP_GROOMING_BEHAVIOR	0.110630567590091	0.0168439360083476	5.03520535866416	7.41880579463385e-07	4.91589555684829e-06	5.44283663032248
GOBP_REGULATION_OF_DEOXYRIBONUCLEASE_ACTIVITY	-0.190059897031285	-0.0198989473232452	-5.03320439415778	7.49174399030585e-07	4.95921701073727e-06	5.43354011358858
GOBP_REGULATION_OF_NEURONAL_SYNAPTIC_PLASTICITY	0.109620211782484	0.0105806409025	5.03107102339871	7.57027242671928e-07	5.00614789508856e-06	5.42363198258707
GOBP_REGULATION_OF_PLASMINOGEN_ACTIVATION	0.153836313475529	-0.00324109449374726	5.0292208296804	7.63902135051058e-07	5.0465236716364e-06	5.41504199119798
GOCC_M_BAND	0.117163192259916	0.000594122468280753	5.0284766230201	7.66684429816507e-07	5.05847692420256e-06	5.41158760071677
GOBP_POSITIVE_REGULATION_OF_INTERLEUKIN_1_BETA_PRODUCTION	-0.155660070774515	0.00692650236546041	-5.02827192696188	7.67451424484153e-07	5.05847692420256e-06	5.41063753940849
GOBP_KINETOCHORE_ORGANIZATION	-0.230088616303474	0.0149602613687254	-5.02630642607902	7.74854014450805e-07	5.09833734683779e-06	5.40151672381536
GOBP_REGULATION_OF_BLOOD_CIRCULATION	0.107274182152648	0.0100363779129757	5.02374769252685	7.84594396298245e-07	5.15430265526984e-06	5.38964769833607
GOBP_SUCKLING_BEHAVIOR	0.130981919408932	0.00556741292277527	5.02357647913108	7.85250367386501e-07	5.15430265526984e-06	5.38885369038174
GOMF_HORMONE_BINDING	0.115410898174077	0.0103715979875737	5.02345480304716	7.85716868181378e-07	5.15430265526984e-06	5.3882894277432
GOCC_CILIARY_TIP	0.141287391209238	-0.0026357041676412	5.02299599933314	7.87478313379282e-07	5.16069703872936e-06	5.38616187118737
GOCC_DENDRITE_MEMBRANE	0.118030691708401	0.0161989284811881	5.02203515325722	7.91179587678499e-07	5.17910478595024e-06	5.38170680167336
GOBP_REGULATION_OF_MICROTUBULE_POLYMERIZATION	0.102884988091889	-0.0113605905308507	5.02185739444656	7.91866173827453e-07	5.17910478595024e-06	5.38088268468876
GOBP_RNA_PHOSPHODIESTER_BOND_HYDROLYSIS_ENDONUCLEOLYTIC	-0.127173504713124	-0.0226727984824498	-5.02073469450214	7.96215886773949e-07	5.20236675023616e-06	5.37567826413251
GOBP_POSITIVE_REGULATION_OF_DNA_RECOMBINATION	-0.127561982227451	-0.00767053900568703	-5.02030006187116	7.97905994293816e-07	5.20822221150988e-06	5.37366374096271
GOBP_NEGATIVE_REGULATION_OF_NATURAL_KILLER_CELL_MEDIATED_IMMUNITY	-0.187218074105712	0.000453356509237706	-5.01854723686541	8.04757285411836e-07	5.24772146352052e-06	5.36554093715244
GOBP_METANEPHROS_MORPHOGENESIS	0.118040208438966	0.0144711630933391	5.01658880039018	8.1247954374625e-07	5.29008244851398e-06	5.35646823167405
GOMF_NADPLUS_ADP_RIBOSYLTRANSFERASE_ACTIVITY	-0.128605762354845	-0.00432105658061997	-5.01649118242416	8.12866327454588e-07	5.29008244851398e-06	5.35601608489031
GOBP_SYNAPTIC_MEMBRANE_ADHESION	0.159387375353556	0.003616185294086	5.01566947967033	8.16129158087977e-07	5.30605280184056e-06	5.35221042725876
GOBP_DOPAMINE_RECEPTOR_SIGNALING_PATHWAY	0.108040156636144	0.00876589874343274	5.01168087101319	8.32147966797148e-07	5.40181741827695e-06	5.33374519958771
GOBP_PROTEIN_AUTOPROCESSING	-0.123397480878874	-0.00226584422312	-5.01159264653193	8.32505702725304e-07	5.40181741827695e-06	5.33333691005119
GOBP_RENAL_SYSTEM_VASCULATURE_DEVELOPMENT	0.179120553063858	0.00774426274355233	5.01026059850331	8.37925046192003e-07	5.4316089950786e-06	5.32717315580723
GOBP_POSITIVE_REGULATION_OF_PROTEIN_POLYUBIQUITINATION	-0.155874591498974	-0.0149453992775148	-5.0084332966984	8.45414815420322e-07	5.469350285165e-06	5.31872005181943
GOCC_GTPASE_COMPLEX	0.112583609712722	-0.00446659338165635	5.00749384222869	8.4929061667805e-07	5.48901127626405e-06	5.3143751799387
GOBP_CELLULAR_COMPONENT_ASSEMBLY_INVOLVED_IN_MORPHOGENESIS	0.11061807212227	-0.00175083455497769	5.00708739399422	8.50972773363624e-07	5.4944698752612e-06	5.31249562277626
GOCC_MHC_PROTEIN_COMPLEX	-0.250132258836617	0.00176086074384594	-5.00306368367612	8.67800337410183e-07	5.59687331142449e-06	5.29389578050621
GOMF_OXIDIZED_DNA_BINDING	-0.193305744164707	-0.0169295369121097	-5.00273194801792	8.69201955202636e-07	5.59687331142449e-06	5.29236289501593
GOBP_POSITIVE_REGULATION_OF_DNA_BIOSYNTHETIC_PROCESS	-0.132449901325043	-0.00226043330474589	-5.00249642780926	8.70198380927035e-07	5.59687331142449e-06	5.29127465613634
GOBP_REGULATION_OF_TRANSCRIPTION_INVOLVED_IN_G1_S_TRANSITION_OF_MITOTIC_CELL_CYCLE	-0.166742923098658	-0.00469609481212393	-5.0024852862465	8.7024554537393e-07	5.59687331142449e-06	5.29122317681374
GOBP_NEGATIVE_REGULATION_OF_PLATELET_DERIVED_GROWTH_FACTOR_RECEPTOR_SIGNALING_PATHWAY	0.13854609016898	0.00444946682354077	5.00013918316352	8.8023231197499e-07	5.65555726401169e-06	5.28038529396491
GOMF_MHC_CLASS_I_RECEPTOR_ACTIVITY	-0.235401120483074	0.00580607778663069	-4.99984400064856	8.81496649011944e-07	5.65813896038977e-06	5.27902200523439
GOBP_ACTIVATION_OF_NF_KAPPAB_INDUCING_KINASE_ACTIVITY	-0.138263213925694	0.0130807675164419	-4.9974433188688	8.91844748540719e-07	5.7078063906606e-06	5.26793716189865
GOBP_POSITIVE_REGULATION_OF_DNA_METABOLIC_PROCESS	-0.118522201648132	-0.0063472369846454	-4.99700581888254	8.93743193641204e-07	5.71344659190053e-06	5.26591756208963
GOBP_REGULATION_OF_MALE_GONAD_DEVELOPMENT	0.122986459201367	0.018522317892455	4.99683903800989	8.94467934433208e-07	5.71344659190053e-06	5.26514770416204
GOBP_NEGATIVE_REGULATION_OF_RHO_PROTEIN_SIGNAL_TRANSDUCTION	0.155462139444536	-0.00404864428719944	4.99552903924294	9.00180281337557e-07	5.74434109491671e-06	5.25910155052618
GOBP_POSITIVE_REGULATION_OF_NITRIC_OXIDE_SYNTHASE_ACTIVITY	-0.110621284188963	0.00830353157976606	-4.98717823903881	9.37432211293714e-07	5.9762442236023e-06	5.2205919135074
GOCC_PERICENTRIC_HETEROCHROMATIN	-0.169089726483202	0.000634176939579384	-4.98597123492025	9.429382707072e-07	5.99968482622622e-06	5.21503048157833
GOMF_C_ACYLTRANSFERASE_ACTIVITY	-0.150612140062799	-0.0027204533267919	-4.9845924291912	9.49266299626671e-07	6.03409585809201e-06	5.20867889034283
GOBP_REGULATION_OF_OSTEOBLAST_DIFFERENTIATION	0.120113447916064	-0.000301439916094211	4.98405384697928	9.51749254383236e-07	6.04402237052665e-06	5.20619828043802
GOBP_ESTROUS_CYCLE	0.117703352010474	0.00910608515714794	4.98383535647557	9.52758321232357e-07	6.04457890453024e-06	5.20519202044227
GOCC_VOLTAGE_GATED_SODIUM_CHANNEL_COMPLEX	0.193962973875757	0.0311536012313698	4.9832640708519	9.55401610394738e-07	6.05549233255022e-06	5.20256114151553
GOBP_THYMIC_T_CELL_SELECTION	-0.182123744076927	0.0178967924193594	-4.98278332516754	9.57631469883637e-07	6.06376683632882e-06	5.20034742046154
GOMF_COPPER_ION_BINDING	0.100388135907137	0.00667194166362083	4.98133659565579	9.64372273694453e-07	6.10056134564669e-06	5.1936866967237
GOCC_NEURON_PROJECTION_MEMBRANE	0.102384771847912	0.0195661321952682	4.98028069333105	9.69321007260344e-07	6.12595935224264e-06	5.18882640350459
GOBP_NEGATIVE_REGULATION_OF_LYMPHOCYTE_ACTIVATION	-0.128590100057667	0.00796272378011967	-4.97929833581877	9.73947088921884e-07	6.14927132177821e-06	5.18430544406526
GOMF_PEPTIDE_N_ACETYLTRANSFERASE_ACTIVITY	-0.136028749249077	0.0180737824050735	-4.97767182308451	9.81653553910747e-07	6.18602047421181e-06	5.17682169795578
GOMF_PEPTIDE_LYSINE_N_ACETYLTRANSFERASE_ACTIVITY	-0.136028749249077	0.0180737824050735	-4.97767182308451	9.81653553910747e-07	6.18602047421181e-06	5.17682169795578
GOCC_POSTSYNAPTIC_DENSITY_MEMBRANE	0.124516232852745	0.0159085238877902	4.97668782068979	9.86344362325702e-07	6.20366156937354e-06	5.17229524328634
GOBP_MITOTIC_CELL_CYCLE_CHECKPOINT_SIGNALING	-0.142117094081851	-0.00751920211257251	-4.97611896772252	9.89065998169257e-07	6.21006603749549e-06	5.16967885129757
GOBP_UTERINE_SMOOTH_MUSCLE_CONTRACTION	0.173532824634384	0.00536940259548175	4.97607932284305	9.89255946521766e-07	6.21006603749549e-06	5.16949651771341
GOBP_SKELETAL_MUSCLE_ADAPTATION	0.114655481203188	0.00427939032773328	4.97532661846737	9.9286903413392e-07	6.22678858883223e-06	5.16603494248133
GOCC_SITE_OF_DNA_DAMAGE	-0.142282106183097	-0.00653304860823742	-4.97460772296209	9.96331739213042e-07	6.2425369715736e-06	5.1627292766878
GOBP_NEGATIVE_REGULATION_OF_SINGLE_STRANDED_VIRAL_RNA_REPLICATION_VIA_DOUBLE_STRANDED_DNA_INTERMEDIATE	-0.162705355155112	-0.0122443658316302	-4.97389477104123	9.99777341038896e-07	6.25814824161752e-06	5.15945135353913
GOMF_FILAMIN_BINDING	0.155398344366571	0.0239367716258581	4.97334276402846	1.00245302443102e-06	6.26891500502144e-06	5.15691368538942
GOMF_CATALYTIC_ACTIVITY_ACTING_ON_DNA	-0.143992938594128	-0.00855045412349782	-4.97304696977507	1.00388964199515e-06	6.27092021809206e-06	5.15555397130283
GOBP_REGULATION_OF_DNA_RECOMBINATION	-0.124246165333685	-0.00635498666742814	-4.97288327314634	1.00468554103883e-06	6.27092021809206e-06	5.15480151713013
GOBP_CELLULAR_RESPONSE_TO_UV	-0.106690282275082	-0.0142125414388976	-4.9724329238791	1.00687830356537e-06	6.27863276747986e-06	5.15273153626043
GOBP_POSITIVE_REGULATION_OF_NATURAL_KILLER_CELL_ACTIVATION	-0.157323640479328	0.00884441433418589	-4.97000780382549	1.01876601797684e-06	6.34672846906749e-06	5.14158755725601
GOBP_CELLULAR_RESPONSE_TO_REACTIVE_NITROGEN_SPECIES	-0.120246509291441	-0.00299286129379556	-4.96717942922212	1.03280182168223e-06	6.42806446891405e-06	5.12859653846262
GOBP_POSITIVE_REGULATION_OF_KERATINOCYTE_DIFFERENTIATION	-0.140135555862495	-0.00660663889691289	-4.96458160393674	1.04585802849932e-06	6.50315513455499e-06	5.11667015631531
GOMF_SINGLE_STRANDED_DNA_HELICASE_ACTIVITY	-0.235328652825894	0.0199566272033167	-4.96238311329396	1.05703172041454e-06	6.56640917227217e-06	5.10658134802223
GOBP_POSITIVE_REGULATION_OF_MYELOID_LEUKOCYTE_MEDIATED_IMMUNITY	-0.171837796895564	0.00311404525800754	-4.95922355339097	1.07329221540519e-06	6.6611134655232e-06	5.09208906927732
GOBP_PARTURITION	0.148323111667069	0.024613272000241	4.9584158360732	1.07748772040933e-06	6.68083123429604e-06	5.08838552549955
GOCC_INTRINSIC_COMPONENT_OF_EXTERNAL_SIDE_OF_PLASMA_MEMBRANE	0.1406111599825	-0.00713502259565922	4.95595612067353	1.09036198872236e-06	6.74809244877525e-06	5.07711049557587
GOBP_CORTICAL_ACTIN_CYTOSKELETON_ORGANIZATION	-0.115969251249234	-0.000470362716145152	-4.95595023214801	1.09039298714966e-06	6.74809244877525e-06	5.07708350918152
GOCC_POSTSYNAPTIC_MEMBRANE	0.111398041660843	0.0123575021134819	4.95269363347864	1.10766748649128e-06	6.84853789951254e-06	5.06216321474942
GOMF_DNA_POLYMERASE_ACTIVITY	-0.142224363351821	-0.00273283380036345	-4.95130630584876	1.11510655417243e-06	6.88156067297381e-06	5.0558097011544
GOBP_NEGATIVE_REGULATION_OF_MRNA_CATABOLIC_PROCESS	-0.105170386722801	-0.00496552703696589	-4.95105842311949	1.11644081296356e-06	6.88331929797079e-06	5.05467464220964
GOBP_POSITIVE_REGULATION_OF_ACTIN_FILAMENT_BUNDLE_ASSEMBLY	0.103230377766805	-0.00217182852151995	4.94889943291525	1.12812724208664e-06	6.94232148976393e-06	5.04479069575852
GOBP_REGULATION_OF_SYNAPSE_ASSEMBLY	0.125958229693901	-0.000449489706474425	4.94503533271404	1.14933897510246e-06	7.04417699701308e-06	5.02711010977514
GOBP_INTRINSIC_APOPTOTIC_SIGNALING_PATHWAY_IN_RESPONSE_TO_DNA_DAMAGE_BY_P53_CLASS_MEDIATOR	-0.124694476209286	-0.0165668744740847	-4.94490740046689	1.15004779935991e-06	7.04417699701308e-06	5.02652494952524
GOBP_CELLULAR_RESPONSE_TO_GONADOTROPIN_STIMULUS	0.111451724319191	0.0121364800981091	4.94370944783135	1.15670572638169e-06	7.07834847487302e-06	5.0210461748613
GOBP_NEGATIVE_REGULATION_OF_LEUKOCYTE_DEGRANULATION	-0.192648303148776	0.00696196505286454	-4.93973446549856	1.1790655145161e-06	7.20845272621212e-06	5.00287512814857
GOBP_DNA_LIGATION	-0.177970422247818	-0.00586706058712385	-4.93788018934116	1.18963832174494e-06	7.25956036339237e-06	4.99440295737367
GOBP_REGULATION_OF_VASCULAR_ENDOTHELIAL_GROWTH_FACTOR_RECEPTOR_SIGNALING_PATHWAY	0.142972211998436	0.00506520935272214	4.93725583781505	1.19321884619256e-06	7.2746427797613e-06	4.99155092813073
GOBP_GAMMA_AMINOBUTYRIC_ACID_TRANSPORT	0.133880165904877	0.00941280016133097	4.93664078671803	1.19675621138759e-06	7.28319545759673e-06	4.98874169207686
GOMF_TOLL_LIKE_RECEPTOR_BINDING	-0.173816064062972	0.0113493912853578	-4.93636949927349	1.19831969379862e-06	7.28542835154676e-06	4.98750268846899
GOBP_B_CELL_APOPTOTIC_PROCESS	-0.117848467661726	-0.00216137629662741	-4.93326059180198	1.21637838258756e-06	7.38837239793923e-06	4.97330817991049
GOBP_AXON_EXTENSION	0.105188738988429	0.00269088039695911	4.92903311264694	1.24135673467302e-06	7.53311764981959e-06	4.95401912193014
GOBP_SMOOTH_MUSCLE_CELL_DIFFERENTIATION	0.128913087752202	0.00271906010894459	4.9287051809672	1.24331491191443e-06	7.53802756206903e-06	4.95252344755941
GOBP_CENTROMERE_COMPLEX_ASSEMBLY	-0.218595168989277	0.0103351192914624	-4.92742323856428	1.25099843535177e-06	7.57707938262982e-06	4.94667743136454
GOBP_NEGATIVE_REGULATION_OF_VOLTAGE_GATED_CALCIUM_CHANNEL_ACTIVITY	0.128652240047775	0.0246779836691361	4.92393240789831	1.27215446106754e-06	7.6915513959475e-06	4.93076502463917
GOCC_EXCITATORY_SYNAPSE	0.127870290061276	0.0180308763024111	4.92190736223962	1.28458508149201e-06	7.75955629335872e-06	4.92153870178921
GOBP_LIPOPOLYSACCHARIDE_MEDIATED_SIGNALING_PATHWAY	-0.135993235091658	0.00264090958611211	-4.92115619029474	1.28922586441212e-06	7.78042471991122e-06	4.91811712892672
GOBP_REGULATION_OF_SKELETAL_MUSCLE_TISSUE_DEVELOPMENT	0.101904116933466	0.00996820930528169	4.92054051043592	1.29304163917255e-06	7.79628047148156e-06	4.91531306125446
GOBP_REGULATION_OF_CARDIAC_MUSCLE_CELL_DIFFERENTIATION	0.150195269458749	0.00563873844353796	4.91723565505997	1.31371113617277e-06	7.90637160852605e-06	4.90026660431829
GOCC_REPLISOME	-0.204827481568111	0.00311447168157365	-4.91656658224867	1.31793436845864e-06	7.9245182924736e-06	4.89722150632193
GOBP_POSTREPLICATION_REPAIR	-0.156646694279868	-0.0130699517487315	-4.91491027317316	1.32844557728116e-06	7.98040566571834e-06	4.88968484185861
GOBP_REGULATION_OF_HEMOPOIESIS	-0.105147775026377	0.00389083327757742	-4.91418176848386	1.33309437787812e-06	8.00100559824378e-06	4.88637064936689
GOBP_REGULATION_OF_EXTRACELLULAR_MATRIX_DISASSEMBLY	0.161118210400076	0.0021429854246071	4.91350150316549	1.33744952925804e-06	8.01248302459613e-06	4.8832763017667
GOCC_TRANS_GOLGI_NETWORK_MEMBRANE	-0.101544041466752	-0.00390587126068309	-4.91042623996548	1.3573098163005e-06	8.12404415595921e-06	4.86929243010218
GOBP_CARDIAC_VENTRICLE_FORMATION	0.17162695542177	0.0124449676467187	4.90673258327901	1.38154029732584e-06	8.24650077384667e-06	4.85250674740933
GOMF_NEUROTROPHIN_BINDING	0.160735312138802	-0.00133712681984105	4.9049093763823	1.39365401254043e-06	8.31124574751385e-06	4.84422533906184
GOCC_PHAGOCYTIC_CUP	-0.16056714102699	0.0135252436597498	-4.90397784617656	1.39988278643031e-06	8.34080933604252e-06	4.83999516582129
GOBP_RESPIRATORY_CHAIN_COMPLEX_IV_ASSEMBLY	-0.184168513548603	-0.020359672672517	-4.90324995530211	1.40476860264784e-06	8.36232489416498e-06	4.83669023028832
GOBP_INTERSTRAND_CROSS_LINK_REPAIR	-0.175105174911496	-0.00823827944627758	-4.89951589508712	1.43009269103261e-06	8.49765222207784e-06	4.81974277302361
GOCC_NUCLEAR_REPLICATION_FORK	-0.184896766415098	-0.0323117337055862	-4.89701292395766	1.44731375966708e-06	8.59219752345344e-06	4.80838909941336
GOBP_POSITIVE_REGULATION_OF_T_CELL_CYTOKINE_PRODUCTION	-0.14578022920276	0.00151610555265955	-4.89478991444062	1.46277634294816e-06	8.67614178095836e-06	4.79830962512809
GOBP_AUTONOMIC_NERVOUS_SYSTEM_DEVELOPMENT	0.126048090438126	0.00938583036013067	4.89411660985999	1.46749102801157e-06	8.69624312895748e-06	4.79525754939307
GOBP_DNA_INTEGRITY_CHECKPOINT_SIGNALING	-0.141712927854467	-0.0116255728245885	-4.89388485672752	1.46911722547395e-06	8.69802256237284e-06	4.79420710253665
GOBP_POSITIVE_REGULATION_OF_MORPHOGENESIS_OF_AN_EPITHELIUM	0.107247395701356	0.0152900982320909	4.89238798912881	1.47966263394729e-06	8.75255805112195e-06	4.78742343593892
GOBP_IMMUNOLOGICAL_SYNAPSE_FORMATION	-0.195804718954507	0.0111506237704389	-4.89130379612212	1.48734634721993e-06	8.7900829169034e-06	4.78251111088508
GOBP_PROTEIN_LOCALIZATION_TO_CHROMOSOME	-0.165577751708814	-0.00227720419061807	-4.88623152899957	1.52380822117516e-06	8.9893722400261e-06	4.75954208986692
GOBP_LUTEINIZATION	0.16648751318799	0.00744082717911704	4.88206905204482	1.5543732015705e-06	9.14207244304044e-06	4.74070856230843
GOBP_REGULATION_OF_KIDNEY_DEVELOPMENT	0.113866957132394	0.0136672464724081	4.88194849578898	1.55526720220017e-06	9.14207244304044e-06	4.74016330408682
GOBP_DNA_STRAND_ELONGATION	-0.198863177447495	0.00248845921249723	-4.87986341108174	1.57080816521095e-06	9.22515806963635e-06	4.73073464463712
GOBP_REGULATION_OF_MORPHOGENESIS_OF_AN_EPITHELIUM	0.113431967886104	0.0111181312136037	4.87956436888594	1.5730492979912e-06	9.23005670377665e-06	4.72938267950008
GOBP_OVULATION	0.147722017124298	0.0152732354085288	4.87868371227511	1.57966720485884e-06	9.25233648560179e-06	4.72540166758122
GOBP_POSITIVE_REGULATION_OF_CHROMOSOME_SEGREGATION	-0.182521201318586	0.00362578065106846	-4.8767349078949	1.59440762715922e-06	9.3303425817703e-06	4.71659433435952
GOBP_POSITIVE_REGULATION_OF_BLOOD_PRESSURE	0.132763513110961	0.0016855778556262	4.87581742630662	1.60139317570262e-06	9.36286919127378e-06	4.71244898286944
GOBP_FUCOSE_METABOLIC_PROCESS	-0.138046033654114	0.0051703960920857	-4.87546822102478	1.60405971816143e-06	9.37010841597417e-06	4.71087138896561
GOBP_NEGATIVE_CHEMOTAXIS	0.133257756291571	0.0123055345179565	4.87378852581676	1.6169459150224e-06	9.43018386881735e-06	4.70328446984481
GOMF_SERINE_TYPE_ENDOPEPTIDASE_INHIBITOR_ACTIVITY	0.123465886992103	0.0132205773239588	4.87375306538688	1.61721903238102e-06	9.43018386881735e-06	4.7031243254314
GOBP_NEGATIVE_REGULATION_OF_AMYLOID_PRECURSOR_PROTEIN_CATABOLIC_PROCESS	0.122771815835094	-0.00560300807575297	4.87355821691314	1.61872055612099e-06	9.43055670351126e-06	4.70224437991254
GOBP_REGULATION_OF_RYANODINE_SENSITIVE_CALCIUM_RELEASE_CHANNEL_ACTIVITY	0.136158983996561	-0.000840485449213481	4.87325786655444	1.62103772461968e-06	9.43567655146859e-06	4.70088804315192
GOBP_POSITIVE_REGULATION_OF_VIRAL_LIFE_CYCLE	-0.13739139146413	0.010432396915632	-4.86945063191243	1.65068898958214e-06	9.59975157061954e-06	4.68370151846299
GOBP_NEGATIVE_REGULATION_OF_MITOTIC_CELL_CYCLE	-0.105525426187535	-0.00814033268050254	-4.86809645200953	1.66136117989907e-06	9.64332359684027e-06	4.67759136068419
GOBP_REGULATION_OF_RAC_PROTEIN_SIGNAL_TRANSDUCTION	-0.119032639677635	-0.00461166691327516	-4.86463197711956	1.68896839147557e-06	9.78766134989377e-06	4.66196620232675
GOBP_ALDITOL_METABOLIC_PROCESS	-0.161461599169364	0.0066685919150799	-4.85769252361215	1.74560394920919e-06	1.01069390174866e-05	4.63069794370498
GOCC_LAMININ_COMPLEX	0.161355154376198	0.0245333785898983	4.85409306833113	1.77569781031888e-06	1.02721143171886e-05	4.6144947442127
GOCC_PRESYNAPTIC_MEMBRANE	0.109533818658944	0.0126015605295251	4.85385949495274	1.77766783901415e-06	1.02744502413505e-05	4.61344366252372
GOBP_COCHLEA_DEVELOPMENT	0.102533759937282	0.0116284823922465	4.85360184731184	1.77984336319675e-06	1.02779687170517e-05	4.61228429813135
GOBP_DORSAL_VENTRAL_NEURAL_TUBE_PATTERNING	0.139403077853791	-0.0035383285235548	4.85132609560874	1.79917121838167e-06	1.03804425616392e-05	4.60204620919622
GOBP_POSITIVE_REGULATION_OF_ANIMAL_ORGAN_MORPHOGENESIS	0.121515056461211	-0.00139650674100514	4.84884076473299	1.82051032099096e-06	1.04943301456069e-05	4.59087009946273
GOBP_ANTIGEN_PROCESSING_AND_PRESENTATION_OF_PEPTIDE_OR_POLYSACCHARIDE_ANTIGEN_VIA_MHC_CLASS_II	-0.218276373931089	0.00826432125847201	-4.84722734425556	1.83449366209273e-06	1.05656526982689e-05	4.5836175210868
GOBP_NEURON_PROJECTION_GUIDANCE	0.102024895338327	0.0111147074917723	4.84696816000223	1.83674962158967e-06	1.05693662435335e-05	4.58245264526599
GOBP_MESENCHYME_MORPHOGENESIS	0.136647251613387	-0.00487163476852824	4.84663238700611	1.83967619501316e-06	1.05769288687873e-05	4.58094363109757
GOBP_CRANIAL_NERVE_STRUCTURAL_ORGANIZATION	0.163198678379547	0.00923390618547357	4.84561984704496	1.84852868185218e-06	1.06185185227235e-05	4.57639368202237
GOMF_TRANSCRIPTION_REGULATOR_INHIBITOR_ACTIVITY	0.114478327764346	0.000764351566220263	4.84250643279639	1.87600699055749e-06	1.07575226031968e-05	4.56240848935988
GOBP_REGULATION_OF_TRANSPOSITION	-0.122035894467566	0.0140300899982973	-4.83883558365856	1.90891139327481e-06	1.09355508743369e-05	4.54592951515884
GOBP_REGULATION_OF_APPETITE	0.12537283695967	0.0157927656984806	4.83855312064064	1.91146624525192e-06	1.09355508743369e-05	4.54466195373736
GOBP_EXTRACELLULAR_MATRIX_ASSEMBLY	0.159985416108076	0.0117769938241048	4.8383687589625	1.9131355582024e-06	1.09355508743369e-05	4.5438346602266
GOBP_NEGATIVE_REGULATION_OF_MUSCLE_HYPERTROPHY	0.108915664753566	0.00636406968564818	4.83830409407619	1.91372140300895e-06	1.09355508743369e-05	4.54354449348059
GOBP_REGULATION_OF_DNA_BIOSYNTHETIC_PROCESS	-0.115632856662957	-0.00332086882006796	-4.8380219033007	1.91627999410185e-06	1.09406412195893e-05	4.54227827624037
GOBP_REGULATION_OF_DOUBLE_STRAND_BREAK_REPAIR_VIA_NONHOMOLOGOUS_END_JOINING	-0.133572231466049	-0.00912294416555402	-4.83658485431449	1.92936082027539e-06	1.10057452008753e-05	4.53583110793098
GOMF_CYSTEINE_TYPE_ENDOPEPTIDASE_INHIBITOR_ACTIVITY_INVOLVED_IN_APOPTOTIC_PROCESS	-0.106516333707148	0.0149694738336662	-4.83498890264207	1.94398900405899e-06	1.10795550535421e-05	4.52867301686938
GOBP_FAT_SOLUBLE_VITAMIN_BIOSYNTHETIC_PROCESS	-0.14305647327538	-0.00314040618657889	-4.83131705598082	1.97805174897812e-06	1.12443842922846e-05	4.51221211721409
GOBP_POSITIVE_REGULATION_OF_OXIDATIVE_STRESS_INDUCED_CELL_DEATH	-0.126385893544123	-0.0177736366858292	-4.82982311375861	1.99207477648588e-06	1.13142948344133e-05	4.50551792336221
GOBP_DNA_REPLICATION_INDEPENDENT_CHROMATIN_ORGANIZATION	-0.192613126726188	-0.00365616993443195	-4.82696886255086	2.01913351353621e-06	1.14578905550833e-05	4.49273340438175
GOBP_COLLAGEN_FIBRIL_ORGANIZATION	0.185377258227712	0.0122892922825452	4.82678899413258	2.02085051405966e-06	1.14578905550833e-05	4.491927976162
GOBP_NEGATIVE_REGULATION_OF_CELL_CYCLE_G2_M_PHASE_TRANSITION	-0.128830739850463	-0.00263884627062367	-4.8256718611764	2.03154609322604e-06	1.15065258470329e-05	4.48692618722664
GOBP_INDUCTION_OF_POSITIVE_CHEMOTAXIS	0.164858276880237	0.00135181917511421	4.82552705235495	2.03293650254743e-06	1.15065258470329e-05	4.48627790297722
GOMF_SH2_DOMAIN_BINDING	-0.127737701633692	0.00709218135636078	-4.82374520832185	2.05012051424388e-06	1.15937849771033e-05	4.47830229656888
GOBP_NEGATIVE_REGULATION_OF_MITOTIC_CELL_CYCLE_PHASE_TRANSITION	-0.111105780908667	-0.00743188570064716	-4.82351758237437	2.05232579136654e-06	1.15962594240866e-05	4.47728362059158
GOBP_DNA_DEAMINATION	-0.165951669313583	-0.0136133648311353	-4.81758873037076	2.11057795010715e-06	1.19048936824617e-05	4.45076563685531
GOBP_TELOMERE_ORGANIZATION	-0.148422887234355	-0.00314965236991521	-4.81610359456787	2.12541754140586e-06	1.1978298171497e-05	4.44412757205343
GOBP_METANEPHRIC_GLOMERULUS_DEVELOPMENT	0.156793441914634	0.0237110272303603	4.81485023419798	2.13801944979797e-06	1.20389764726821e-05	4.43852687091879
GOBP_ARTERY_DEVELOPMENT	0.129122742326929	0.00400125578074974	4.8127989915569	2.1587992514159e-06	1.21455601108819e-05	4.42936356817157
GOBP_INFLAMMATORY_RESPONSE_TO_ANTIGENIC_STIMULUS	-0.138553043669002	-0.0034259236410679	-4.81139388179521	2.17314574100847e-06	1.22157978243493e-05	4.42308865508108
GOBP_NEURONAL_ION_CHANNEL_CLUSTERING	0.117206553665121	-0.00652848819552468	4.81008985882885	2.18654232350223e-06	1.22805801730947e-05	4.41726661945318
GOBP_CELLULAR_RESPONSE_TO_BIOTIC_STIMULUS	-0.108902722767764	0.003081332762294	-4.80719230868041	2.21659527370231e-06	1.24387211253098e-05	4.40433499017805
GOCC_REPLICATION_FORK	-0.17649599019252	-0.0152576645820834	-4.80462229548395	2.24358399868705e-06	1.25794111379377e-05	4.39287089588067
GOBP_POSITIVE_REGULATION_OF_OSTEOCLAST_DIFFERENTIATION	-0.146448257055861	0.0214661946666103	-4.8028569676444	2.26230565391893e-06	1.2662734718181e-05	4.38499940695624
GOMF_TUMOR_NECROSIS_FACTOR_ACTIVATED_RECEPTOR_ACTIVITY	-0.165724317953147	0.0146106736382049	-4.79807101482028	2.31382239176277e-06	1.29290246081463e-05	4.36367197825515
GOBP_RESPONSE_TO_FUNGUS	-0.123469036075116	0.0213535115755439	-4.79772249550696	2.31761776215067e-06	1.2939210655071e-05	4.36211962021878
GOBP_SUBSTRATE_INDEPENDENT_TELENCEPHALIC_TANGENTIAL_MIGRATION	0.166798374324199	0.0270904125874159	4.79490786783587	2.34848973330829e-06	1.31004189204952e-05	4.34958648843876
GOBP_CARDIAC_LEFT_VENTRICLE_MORPHOGENESIS	0.157771232127923	0.00328977021702708	4.79461839792355	2.35168714346666e-06	1.31071093127793e-05	4.34829788880386
GOBP_REGULATION_OF_RIG_I_SIGNALING_PATHWAY	-0.152603500561441	-0.00672176171853278	-4.79267361572926	2.37327776186355e-06	1.32142308247556e-05	4.3396423082657
GOBP_DNA_REPLICATION_INITIATION	-0.200893761535287	0.00605755282479687	-4.79252498293279	2.37493569243702e-06	1.32142308247556e-05	4.33898092051266
GOBP_GRANULOCYTE_ACTIVATION	-0.1523486576514	-0.0105472332874066	-4.78980006794642	2.40552945071901e-06	1.33731128785735e-05	4.32685877533889
GOMF_EXTRACELLULAR_MATRIX_BINDING	0.144974682762389	0.00386546898457445	4.78942554236222	2.40976398446967e-06	1.33821910441114e-05	4.32519312455264
GOBP_CHONDROCYTE_DEVELOPMENT	0.135036788275986	0.00838982018785754	4.78929493694038	2.41124234971641e-06	1.33821910441114e-05	4.32461230203274
GOBP_NEUTROPHIL_ACTIVATION_INVOLVED_IN_IMMUNE_RESPONSE	-0.162598227149348	-0.037248080651089	-4.78774065139943	2.42890305504492e-06	1.34688115309338e-05	4.31770122744389
GOBP_FACULTATIVE_HETEROCHROMATIN_ASSEMBLY	-0.13588983170293	-0.00514773159544905	-4.78736667233816	2.43317099620935e-06	1.34773968888289e-05	4.31603863871854
GOBP_GLYCOSYL_COMPOUND_CATABOLIC_PROCESS	-0.115380783563668	-0.00713178942877373	-4.78724507415363	2.43456026116802e-06	1.34773968888289e-05	4.31549807762679
GOMF_VITAMIN_B6_BINDING	-0.100918859709752	0.0142513380264388	-4.78512941932205	2.45885443780621e-06	1.35889512316838e-05	4.30609493833339
GOBP_ANTIVIRAL_INNATE_IMMUNE_RESPONSE	-0.132719691841195	-0.00534574045590457	-4.78372920995423	2.47506142890893e-06	1.36670058700695e-05	4.29987365302005
GOMF_MISMATCHED_DNA_BINDING	-0.172594601176083	-0.0154129845685215	-4.78024005590418	2.51589648604034e-06	1.38460296890606e-05	4.28437795271492
GOCC_POSTSYNAPTIC_SPECIALIZATION_MEMBRANE	0.114802579372218	0.0161998872768759	4.78023764654073	2.51592490691467e-06	1.38460296890606e-05	4.28436725592938
GOBP_ADHERENS_JUNCTION_ORGANIZATION	0.111065563796273	0.0146986147783194	4.77825354395213	2.53943474199706e-06	1.39520032726136e-05	4.27556010662628
GOBP_GMP_BIOSYNTHETIC_PROCESS	-0.183944745149255	-0.0113135023017539	-4.77781364780235	2.54467571558164e-06	1.39690984888833e-05	4.27360790768276
GOBP_NEURONAL_ACTION_POTENTIAL	0.124954875429601	0.0177740359854352	4.77575415864616	2.56935166182278e-06	1.40705136660734e-05	4.26447028883276
GOBP_POSITIVE_REGULATION_OF_CHEMOKINE_PRODUCTION	-0.125097641118102	0.00985083417764163	-4.77445939393431	2.58498287782123e-06	1.41312397320894e-05	4.25872741049066
GOBP_NEGATIVE_REGULATION_OF_ACTIN_FILAMENT_BUNDLE_ASSEMBLY	0.106596917884562	-0.00261660453441418	4.77378108756056	2.59320835875181e-06	1.41644020261547e-05	4.25571935836334
GOMF_RECEPTOR_SERINE_THREONINE_KINASE_BINDING	0.113195223450554	0.0114078921812907	4.77346447498941	2.59705638896396e-06	1.41657204437078e-05	4.25431542136597
GOBP_POSITIVE_REGULATION_OF_NITRIC_OXIDE_SYNTHASE_BIOSYNTHETIC_PROCESS	-0.17291109716794	0.0128476091078898	-4.77340592850517	2.59776855088118e-06	1.41657204437078e-05	4.25405582105876
GOBP_RESPONSE_TO_TYPE_I_INTERFERON	-0.129385563337995	-0.0164527181159159	-4.77160367900998	2.61978348058015e-06	1.42739033493404e-05	4.24606586351331
GOCC_FASCIA_ADHERENS	0.14859055533034	-0.0030504142237304	4.76801503793188	2.66415623103008e-06	1.45036223033671e-05	4.23016419437461
GOBP_POSITIVE_REGULATION_OF_HUMORAL_IMMUNE_RESPONSE	-0.158381456343169	0.00595274881271302	-4.76744801010956	2.67123332660323e-06	1.45185775344885e-05	4.22765259839008
GOBP_POSITIVE_REGULATION_OF_NIK_NF_KAPPAB_SIGNALING	-0.110999465464447	0.00135263721284512	-4.76744029544322	2.67132973843408e-06	1.45185775344885e-05	4.22761842882772
GOCC_STRIATED_MUSCLE_THIN_FILAMENT	0.123296692354389	0.00194044532081535	4.76717513561924	2.67464553616803e-06	1.45245651632966e-05	4.22644402082391
GOBP_ELASTIC_FIBER_ASSEMBLY	0.23185494248614	0.0107952419329789	4.7634269891165	2.72194207936161e-06	1.47574953402077e-05	4.20984944408434
GOBP_COENZYME_A_METABOLIC_PROCESS	-0.147567811806467	-0.017168084371402	-4.75959205849869	2.771167307017e-06	1.50114430503976e-05	4.19288258483115
GOBP_TELOMERE_MAINTENANCE	-0.147180989803947	-0.00329578291569312	-4.75669483688866	2.80892367222625e-06	1.51908815249829e-05	4.18007244015938
GOBP_G_PROTEIN_COUPLED_PURINERGIC_NUCLEOTIDE_RECEPTOR_SIGNALING_PATHWAY	-0.177472858697116	-0.0260193281680815	-4.75619064666029	2.81554466677934e-06	1.52016238798951e-05	4.17784385407871
GOMF_G_PROTEIN_COUPLED_PURINERGIC_NUCLEOTIDE_RECEPTOR_ACTIVITY	-0.177472858697116	-0.0260193281680815	-4.75619064666029	2.81554466677934e-06	1.52016238798951e-05	4.17784385407871
GOMF_NADPH_BINDING	-0.147308258822078	-0.0266275937331651	-4.75562224037642	2.82302697194054e-06	1.52294876117845e-05	4.17533167530871
GOBP_SEGMENT_SPECIFICATION	0.111264094562664	0.00643022055101435	4.75494071716241	2.83202356449431e-06	1.52626046209945e-05	4.17231990508155
GOBP_INTERLEUKIN_2_PRODUCTION	-0.156106396088009	0.00776258260878012	-4.75480495879599	2.83381896773953e-06	1.52626046209945e-05	4.17172001073487
GOBP_IMMUNOLOGICAL_MEMORY_FORMATION_PROCESS	-0.15748411547515	-0.000762020760123664	-4.75113210418079	2.88281067400211e-06	1.55010147716835e-05	4.15549600870567
GOBP_NEGATIVE_REGULATION_OF_ASTROCYTE_DIFFERENTIATION	0.134888532799175	0.0184317616694831	4.7500421687832	2.89750547697202e-06	1.55672693930684e-05	4.15068360071074
GOBP_CARDIAC_CONDUCTION	0.112638292503588	0.00877270368962009	4.74941637971785	2.90597511298713e-06	1.55999973332206e-05	4.14792098643906
GOBP_ENDOTHELIAL_CELL_CHEMOTAXIS	0.128371161922913	0.00834111943511132	4.74852943779257	2.91802014225783e-06	1.5651849659208e-05	4.14400603606455
GOBP_RESPIRATORY_BURST_INVOLVED_IN_DEFENSE_RESPONSE	-0.183745274987293	0.00138447176912891	-4.7465865797308	2.94457322054569e-06	1.57684900626773e-05	4.13543254643897
GOBP_CHONDROITIN_SULFATE_PROTEOGLYCAN_METABOLIC_PROCESS	0.141185059588854	0.00696449139998211	4.74459787525443	2.97199386164248e-06	1.59023488844818e-05	4.12665996070477
GOBP_PROTEIN_LOCALIZATION_TO_CHROMOSOME_CENTROMERIC_REGION	-0.204206143221581	0.0038143548036526	-4.74437308995861	2.97510867150636e-06	1.59060414711342e-05	4.12566859106937
GOBP_APICAL_PROTEIN_LOCALIZATION	0.128019642976205	0.00253316542900543	4.74381602281577	2.98284140958747e-06	1.5934397106591e-05	4.1232119393966
GOBP_RNA_PHOSPHODIESTER_BOND_HYDROLYSIS_EXONUCLEOLYTIC	-0.16420380017158	-0.00999110444741104	-4.74323121351587	2.99098006862994e-06	1.59648732711248e-05	4.12063322026128
GOBP_IRE1_MEDIATED_UNFOLDED_PROTEIN_RESPONSE	-0.15281329682764	-0.00116215077817094	-4.74215458559132	3.00601922421486e-06	1.60321025291459e-05	4.1158865607262
GOBP_EMBRYONIC_DIGESTIVE_TRACT_DEVELOPMENT	0.142203664340534	0.0101679588944535	4.74104115205468	3.02164910985478e-06	1.61023705610458e-05	4.11097863519042
GOBP_NEGATIVE_REGULATION_OF_CELL_CELL_ADHESION	-0.100360068141375	0.00789104486256701	-4.74054866121698	3.02858741825132e-06	1.61262446945849e-05	4.10880810061121
GOMF_CYCLIC_NUCLEOTIDE_BINDING	0.111789239372844	0.00140873298655291	4.74024353460155	3.03289379810817e-06	1.61360773038034e-05	4.10746342880073
GOBP_FEEDING_BEHAVIOR	0.101120995515966	0.00711271060887661	4.73740246514363	3.07327512598281e-06	1.63376700376396e-05	4.09494671158911
GOMF_CO_RECEPTOR_BINDING	0.128314009828841	0.015494644320251	4.73660679384854	3.084676839435e-06	1.63850041025859e-05	4.09144246466928
GOBP_REGULATION_OF_METALLOPEPTIDASE_ACTIVITY	0.175892848584945	-0.00191825685041447	4.73524084919716	3.10434544960713e-06	1.64664072850143e-05	4.08542787009512
GOBP_NEGATIVE_REGULATION_OF_ORGANIC_ACID_TRANSPORT	0.119793029611527	0.0155319343124789	4.73519399684062	3.10502222737236e-06	1.64664072850143e-05	4.08522159474699
GOBP_DNA_GEOMETRIC_CHANGE	-0.165042547422415	-0.00414528451453492	-4.73399287533772	3.12242090630447e-06	1.65452997943112e-05	4.07993407323592
GOBP_POSITIVE_REGULATION_OF_BIOMINERALIZATION	0.115969387924707	0.00604673323472768	4.73344833189645	3.13033971099902e-06	1.65738728847083e-05	4.07753730065882
GOMF_THIOESTERASE_BINDING	-0.138729177439577	-0.00369819903409687	-4.73145459992052	3.1594981230889e-06	1.66787745225852e-05	4.06876410261308
GOBP_T_HELPER_1_TYPE_IMMUNE_RESPONSE	-0.159303651971066	0.00570892225065676	-4.73139847862086	3.16032267249594e-06	1.66787745225852e-05	4.06851719438378
GOBP_ANATOMICAL_STRUCTURE_ARRANGEMENT	0.115429760762148	0.00419661259990999	4.73028876685708	3.17666948381787e-06	1.67515689821907e-05	4.06363549940577
GOBP_EMBRYONIC_BODY_MORPHOGENESIS	0.168512045006029	-0.0022012682188434	4.72832469102922	3.20580145603592e-06	1.68916124912415e-05	4.05499788710708
GOBP_POSITIVE_REGULATION_OF_ANTIGEN_RECEPTOR_MEDIATED_SIGNALING_PATHWAY	-0.1580757402207	0.00361752553011078	-4.72706509270745	3.22461954667002e-06	1.69771301975565e-05	4.04946009832565
GOMF_RNA_7_METHYLGUANOSINE_CAP_BINDING	-0.152505289457441	0.00272439918405699	-4.72273114743625	3.29018366036879e-06	1.72930023846898e-05	4.03041601607551
GOBP_FRUCTOSE_METABOLIC_PROCESS	-0.160432407973319	-0.0205047698881359	-4.72257796185852	3.29252438696303e-06	1.72930023846898e-05	4.02974317617063
GOCC_LUMENAL_SIDE_OF_MEMBRANE	-0.172453320995145	-0.000795632966962774	-4.7221955055185	3.29837544826437e-06	1.73098743524914e-05	4.02806339038577
GOMF_MYOSIN_HEAVY_CHAIN_BINDING	0.158102317062846	0.00654332413902948	4.72018784342258	3.32925453448912e-06	1.74579614278566e-05	4.01924751888743
GOBP_DNA_CATABOLIC_PROCESS_ENDONUCLEOLYTIC	-0.116125587071863	-0.00625180373982989	-4.71924112093652	3.34391210658012e-06	1.75208174274486e-05	4.01509150603279
GOBP_MITOCHONDRIAL_DNA_REPLICATION	-0.181320616064839	-0.0168555847800315	-4.71508089213457	3.40906228089188e-06	1.78479238329216e-05	3.99683729384548
GOCC_COLLAGEN_TRIMER	0.151172319844161	0.00967564637445869	4.7141445957529	3.4238924769323e-06	1.79112716496618e-05	3.99273098883082
GOBP_NEPHRIC_DUCT_MORPHOGENESIS	0.151835155563206	0.0139471316787499	4.71197502978937	3.45849578055763e-06	1.80778743589307e-05	3.98321872516668
GOMF_MACROLIDE_BINDING	0.123088862123801	0.00267046181111829	4.70674033421214	3.54337780652192e-06	1.85068140213247e-05	3.96028366640696
GOBP_REGULATION_OF_DNA_METHYLATION	-0.108017564126944	0.00486479178990183	-4.70564730066088	3.56135301153399e-06	1.85858995669554e-05	3.95549755174875
GOMF_INHIBITORY_MHC_CLASS_I_RECEPTOR_ACTIVITY	-0.25043102075637	0.0133147912495821	-4.70380919072733	3.59177927530471e-06	1.87297869999991e-05	3.9474511609992
GOBP_POSITIVE_REGULATION_OF_INTERLEUKIN_1_PRODUCTION	-0.134709864720872	0.00823287394837069	-4.69595173894926	3.7246882368504e-06	1.93920276458243e-05	3.91308633189124
GOBP_CELL_JUNCTION_MAINTENANCE	0.109431960190493	0.0090636112482449	4.69549439446163	3.73256827323333e-06	1.94176430391837e-05	3.91108769027492
GOBP_NEGATIVE_REGULATION_OF_RNA_CATABOLIC_PROCESS	-0.106280679352493	-0.00671313540962324	-4.6949443059753	3.74206754394624e-06	1.94516347767728e-05	3.90868397684224
GOBP_REGULATION_OF_EXTRACELLULAR_MATRIX_ORGANIZATION	0.1436526010916	0.00888430336704249	4.69452132973071	3.74938758083067e-06	1.9474253784837e-05	3.9068358738262
GOCC_ACROSOMAL_MEMBRANE	0.101152533259158	0.00345527068288971	4.69195263180471	3.79413838540507e-06	1.96910979495706e-05	3.89561567855432
GOBP_TETRAHYDROFOLATE_INTERCONVERSION	-0.190404416285197	-0.00884641186227811	-4.6909535232943	3.81168292739268e-06	1.97665138369138e-05	3.89125299706002
GOBP_ATTACHMENT_OF_MITOTIC_SPINDLE_MICROTUBULES_TO_KINETOCHORE	-0.202707148046332	0.00728891960397159	-4.68992550309837	3.82981665197644e-06	1.98448635363076e-05	3.88676493132088
GOBP_REGULATION_OF_NUCLEASE_ACTIVITY	-0.147185107108923	-0.0152566457568159	-4.68649761984332	3.8908845841367e-06	2.01352333612006e-05	3.87180600477496
GOBP_DNA_REPLICATION_CHECKPOINT_SIGNALING	-0.200545709901718	0.00928799135248295	-4.68627196878665	3.89493727441147e-06	2.01352333612006e-05	3.87082162761553
GOBP_REGULATION_OF_B_CELL_RECEPTOR_SIGNALING_PATHWAY	-0.187365560605481	0.00778373547000332	-4.68626499027816	3.89506267307371e-06	2.01352333612006e-05	3.87079118533396
GOBP_RESPONSE_TO_PROTOZOAN	-0.150757217496407	0.011306682440751	-4.68365296661759	3.94227269918768e-06	2.03632353595836e-05	3.8593996060742
GOMF_TRANSFORMING_GROWTH_FACTOR_BETA_ACTIVATED_RECEPTOR_ACTIVITY	0.193533167251863	-0.00484175635442382	4.68194218760624	3.97349142606955e-06	2.05083428442299e-05	3.8519415987459
GOMF_CATALYTIC_ACTIVITY_ACTING_ON_A_NUCLEIC_ACID	-0.13115754303085	-0.00924088818592093	-4.68155388078399	3.9806104002906e-06	2.05289341398635e-05	3.85024914240998
GOCC_PLATELET_ALPHA_GRANULE_MEMBRANE	0.176195429522066	0.00447189127651808	4.67988278992754	4.01138743748456e-06	2.06714073761969e-05	3.84296702486767
GOBP_DEFENSE_RESPONSE_TO_GRAM_POSITIVE_BACTERIUM	-0.117443800304486	0.0286821122425612	-4.67801114811594	4.04612992374162e-06	2.08340755884969e-05	3.83481370697612
GOMF_ACYL_COA_DEHYDROGENASE_ACTIVITY	-0.156759987389782	0.00884494551814207	-4.67697292542068	4.06552666583115e-06	2.09011402255896e-05	3.8302922104834
GOBP_REGULATION_OF_MESENCHYMAL_CELL_PROLIFERATION	0.114696741792836	0.0016535900788859	4.67348031805373	4.1314366955404e-06	2.12233553036375e-05	3.81508832568649
GOBP_POSITIVE_REGULATION_OF_COAGULATION	0.107234466270069	0.0103667085891474	4.67039711379198	4.19047409268746e-06	2.14929711087019e-05	3.80167502421046
GOMF_CHEMOREPELLENT_ACTIVITY	0.132327157422785	0.00775269886574944	4.66839630519162	4.22921905620979e-06	2.16747476630752e-05	3.79297483034193
GOBP_ATTACHMENT_OF_SPINDLE_MICROTUBULES_TO_KINETOCHORE	-0.177531950060027	0.00959829949990002	-4.66441968800493	4.30725054195997e-06	2.2040221181948e-05	3.77569298649297
GOBP_FIBROBLAST_APOPTOTIC_PROCESS	-0.119695042757044	-0.00489414587132248	-4.66219397196843	4.35152743611861e-06	2.22494310061871e-05	3.7660260368764
GOBP_MITOTIC_G2_DNA_DAMAGE_CHECKPOINT_SIGNALING	-0.139068428195639	-0.000702003465322058	-4.65822989866031	4.43147258752973e-06	2.26405453070055e-05	3.74881903963885
GOBP_DNA_CONFORMATION_CHANGE	-0.134368414704757	0.00111513958133151	-4.65652039051954	4.4663832679156e-06	2.28011472665575e-05	3.74140253127349
GOBP_OLEFINIC_COMPOUND_BIOSYNTHETIC_PROCESS	0.109738608476186	0.0263906556034216	4.65454788356941	4.50699350364551e-06	2.29905733934017e-05	3.7328480399054
GOBP_POSITIVE_REGULATION_OF_INTERFERON_BETA_PRODUCTION	-0.133697211011689	-0.00807326788191941	-4.65245095271531	4.55055478833304e-06	2.31947470174551e-05	3.72375747352405
GOBP_CARDIAC_ATRIUM_DEVELOPMENT	0.10987291223571	0.00345135751506469	4.65143181464831	4.57187214370441e-06	2.32853115393641e-05	3.71934064511354
GOBP_RENAL_TUBULAR_SECRETION	0.137503975030543	0.0259635954658527	4.65101804422641	4.58055438251219e-06	2.32939041412916e-05	3.71754765680836
GOMF_EXTRACELLULAR_MATRIX_STRUCTURAL_CONSTITUENT_CONFERRING_TENSILE_STRENGTH	0.175549964036281	0.0039934880275375	4.65101296651176	4.58066102778448e-06	2.32939041412916e-05	3.71752565446618
GOBP_PROTEIN_AUTO_ADP_RIBOSYLATION	-0.159930930463162	-0.00869647932224408	-4.65062448483134	4.58882724201403e-06	2.33173560864539e-05	3.71584238042895
GOCC_RNAI_EFFECTOR_COMPLEX	-0.181572370089371	-0.000571425005804626	-4.64750122909006	4.65499144473415e-06	2.36352506791456e-05	3.70231399503695
GOMF_PEPTIDASE_ACTIVATOR_ACTIVITY_INVOLVED_IN_APOPTOTIC_PROCESS	-0.11968124477412	0.0101168092945153	-4.64536327891011	4.70081051251853e-06	2.38238862589719e-05	3.6930581227863
GOBP_REGULATION_OF_ANIMAL_ORGAN_FORMATION	0.124309985971303	-0.00279802933650774	4.64527698212177	4.70266904248237e-06	2.38238862589719e-05	3.69268459585308
GOBP_REGULATION_OF_INFLAMMATORY_RESPONSE_TO_ANTIGENIC_STIMULUS	-0.141599906529572	-0.00150924007625767	-4.64525983004657	4.70303852215985e-06	2.38238862589719e-05	3.6926103555632
GOMF_METAL_CLUSTER_BINDING	-0.121336131335346	-0.0388437959483842	-4.64446299093771	4.72023435884274e-06	2.38759829560332e-05	3.68916162095521
GOBP_GLOMERULUS_DEVELOPMENT	0.132583583386746	0.0108357235332506	4.64444597982818	4.72060211798401e-06	2.38759829560332e-05	3.68908800229241
GOBP_RENAL_SODIUM_EXCRETION	0.145572546207814	0.0253732530617528	4.64270004382475	4.75849399148051e-06	2.40490913591003e-05	3.68153342333232
GOBP_RENAL_VESICLE_DEVELOPMENT	0.124736566197447	0.0141055609383961	4.64195864623325	4.77467278872476e-06	2.40937334569496e-05	3.67832619697217
GOMF_HIGH_VOLTAGE_GATED_CALCIUM_CHANNEL_ACTIVITY	0.169871884000309	0.0134379000725555	4.63781281422814	4.86612271660873e-06	2.44817359337569e-05	3.66040006164665
GOBP_REGULATION_OF_DNA_METABOLIC_PROCESS	-0.10634709254972	-0.00415028825243214	-4.63779625178677	4.8664914112224e-06	2.44817359337569e-05	3.66032847600296
GOBP_REGULATION_OF_ATTACHMENT_OF_SPINDLE_MICROTUBULES_TO_KINETOCHORE	-0.192945478986058	0.0052595511328093	-4.63463292153983	4.93740462207031e-06	2.48194439239703e-05	3.6466602049977
GOBP_CELL_COMMUNICATION_INVOLVED_IN_CARDIAC_CONDUCTION	0.107029013035626	0.00718416640949139	4.63367955044633	4.95897072444842e-06	2.49087656603228e-05	3.64254246073188
GOBP_REGULATION_OF_HEMATOPOIETIC_PROGENITOR_CELL_DIFFERENTIATION	-0.1213699965111	-0.00572438871456125	-4.6311994175681	5.01549865316275e-06	2.51734285881772e-05	3.63183394948107
GOBP_G1_TO_G0_TRANSITION	-0.136502118855194	-0.00852658644690767	-4.62775927199909	5.09493407027099e-06	2.55525745420319e-05	3.61698882565697
GOBP_MESODERMAL_CELL_FATE_SPECIFICATION	0.134000028538778	0.00449776576546654	4.62546243571586	5.14864153280328e-06	2.58022066120623e-05	3.60708284740632
GOBP_DEOXYRIBOSE_PHOSPHATE_METABOLIC_PROCESS	-0.116851516030622	-0.0139320432912641	-4.62432300573536	5.17548666024364e-06	2.59169408329758e-05	3.60217024827127
GOMF_TRANSMEMBRANE_RECEPTOR_PROTEIN_SERINE_THREONINE_KINASE_ACTIVITY	0.152088222750159	-0.000958081435964969	4.62340742952823	5.19715521539916e-06	2.60055974164901e-05	3.59822356525555
GOCC_COMPLEX_OF_COLLAGEN_TRIMERS	0.186877049078374	0.00579232443715952	4.62109779558285	5.25220453350986e-06	2.62610226675493e-05	3.58827074911926
GOBP_ATRIOVENTRICULAR_VALVE_DEVELOPMENT	0.129370012500935	0.00571450212205503	4.61863341871035	5.31156009125372e-06	2.65212214927466e-05	3.57765599022191
GOBP_RESPONSE_TO_UV	-0.100873937835046	-0.00897630887811807	-4.61860162567053	5.3123300368093e-06	2.65212214927466e-05	3.57751908168267
GOBP_NEGATIVE_REGULATION_OF_CARDIAC_MUSCLE_CELL_PROLIFERATION	0.146223050321493	-0.00375698098031878	4.6147295107215	5.40690921863108e-06	2.69728703226007e-05	3.56085109394598
GOBP_DEOXYRIBONUCLEOTIDE_BIOSYNTHETIC_PROCESS	-0.176205150559993	-0.0147839397234925	-4.61447861246208	5.41309310244914e-06	2.69831996596249e-05	3.55977150168314
GOBP_CARDIAC_MUSCLE_CELL_PROLIFERATION	0.126180031931668	0.00298290983270646	4.61385114636553	5.42858801897119e-06	2.70398917269939e-05	3.55707180141266
GOBP_POSITIVE_REGULATION_OF_DNA_DEPENDENT_DNA_REPLICATION	-0.198969542721297	0.00760047485445972	-4.61351562742277	5.43689095134528e-06	2.70508430978693e-05	3.55562835074045
GOBP_POSITIVE_REGULATION_OF_CELL_ADHESION_MEDIATED_BY_INTEGRIN	-0.14438766186841	0.00376451160812407	-4.61342911356518	5.43903384848927e-06	2.70508430978693e-05	3.55525617087013
GOBP_POSITIVE_REGULATION_OF_LEUKOCYTE_DEGRANULATION	-0.117963389165385	-0.0243540504109353	-4.6121301275787	5.47130673076966e-06	2.71907364801886e-05	3.54966872208932
GOBP_NEURON_PROJECTION_REGENERATION	0.106859102312775	0.00352758080175884	4.60973681465318	5.53125038561122e-06	2.74678293184024e-05	3.53937781511679
GOCC_SODIUM_CHANNEL_COMPLEX	0.16618298154872	0.0221839140498934	4.60891660591616	5.5519384334873e-06	2.75314424573496e-05	3.53585212885965
GOBP_CARDIOBLAST_PROLIFERATION	0.128288180530075	-0.00632947573149079	4.60889620225273	5.55245401998073e-06	2.75314424573496e-05	3.53576443036744
GOBP_POSITIVE_REGULATION_OF_INTEGRIN_ACTIVATION	-0.147127722394935	0.00966066760018265	-4.6076823555499	5.58321002933695e-06	2.76630345864429e-05	3.53054772887975
GOBP_POSITIVE_REGULATION_OF_GONAD_DEVELOPMENT	0.123809231148125	0.0204530445687635	4.60569163670757	5.63400490329528e-06	2.78726034431501e-05	3.52199494584953
GOCC_NODE_OF_RANVIER	0.133022157489305	0.0174920170581024	4.6022180198457	5.72370258115799e-06	2.82524371199371e-05	3.50707903545386
GOCC_ER_TO_GOLGI_TRANSPORT_VESICLE_MEMBRANE	-0.128492103396872	-0.00332673510712027	-4.60173093934642	5.73638943182684e-06	2.82937704306647e-05	3.50498828587412
GOBP_RECOMBINATIONAL_REPAIR	-0.148996656457434	-0.00132696123990287	-4.60068011700154	5.76385201368228e-06	2.84078656722432e-05	3.50047839670008
GOBP_ANTIGEN_PROCESSING_AND_PRESENTATION_OF_ENDOGENOUS_PEPTIDE_ANTIGEN	-0.192412836296637	-0.00545009615120092	-4.60032118758229	5.77326132312994e-06	2.84328785883877e-05	3.49893816413204
GOMF_STRUCTURAL_CONSTITUENT_OF_MUSCLE	0.127384728987066	0.0111908964380207	4.59954201417883	5.79373812698068e-06	2.85123196646611e-05	3.49559495561773
GOBP_CYTOKINE_PRODUCTION_INVOLVED_IN_INFLAMMATORY_RESPONSE	-0.115304580138968	0.00817038058894049	-4.59695701259304	5.86217343425152e-06	2.88274795567391e-05	3.48450707555287
GOBP_DNA_TEMPLATED_TRANSCRIPTION_TERMINATION	-0.155248725307771	-0.0144992650256226	-4.59653158185957	5.8735104627444e-06	2.88615944835979e-05	3.48268280280678
GOBP_CARDIAC_CELL_FATE_COMMITMENT	0.127373817178629	0.00612764842894315	4.59489185585365	5.91740386444892e-06	2.90555159811264e-05	3.47565296701621
GOMF_RETINAL_BINDING	0.151356939627491	0.0173777843579999	4.59451202222485	5.92761640276143e-06	2.90838919985901e-05	3.47402486282552
GOBP_NATURAL_KILLER_CELL_ACTIVATION_INVOLVED_IN_IMMUNE_RESPONSE	-0.138198098956528	0.0195003721179407	-4.59112875873861	6.01933210096648e-06	2.95118225578028e-05	3.45952826996379
GOMF_ATP_DEPENDENT_ACTIVITY_ACTING_ON_DNA	-0.158195573847383	0.00174713965699838	-4.59005479518667	6.0487298147441e-06	2.9611692227404e-05	3.4549285473963
GOMF_EXORIBONUCLEASE_ACTIVITY_PRODUCING_5_PHOSPHOMONOESTERS	-0.161072611584736	-0.00725867351109621	-4.58919209351039	6.07244449881345e-06	2.97042133076763e-05	3.45123434228819
GOBP_POSITIVE_REGULATION_OF_CHROMOSOME_ORGANIZATION	-0.145619486782527	-0.00547740380839125	-4.58903816855577	6.07668510044231e-06	2.97042133076763e-05	3.45057527996655
GOCC_T_TUBULE	0.117102251834421	0.00144605552955052	4.58817257608776	6.10058503792539e-06	2.97988368196504e-05	3.4468694296196
GOBP_LONG_TERM_MEMORY	0.113856277259001	-0.00147465936767795	4.58761470819628	6.11603620061222e-06	2.98320211519276e-05	3.44448136722065
GOBP_POSITIVE_REGULATION_OF_CYTOKINE_PRODUCTION_INVOLVED_IN_INFLAMMATORY_RESPONSE	-0.140366442489553	0.00873357249203305	-4.58759892652549	6.11647384898515e-06	2.98320211519276e-05	3.4444138144666
GOBP_REGULATION_OF_BROWN_FAT_CELL_DIFFERENTIATION	0.107489040788544	0.00279323130807501	4.58723922437986	6.12645706756657e-06	2.98585128998787e-05	3.44287418132678
GOBP_CELL_CYCLE_CHECKPOINT_SIGNALING	-0.13514745363937	-0.00680290273462427	-4.5829505185219	6.2466989199261e-06	3.03993656637353e-05	3.42452553204526
GOBP_NADH_METABOLIC_PROCESS	-0.114638461660822	-0.00794344187837093	-4.58183123064025	6.27845137084931e-06	3.05191339761816e-05	3.41973933006559
GOMF_NUCLEOTIDE_RECEPTOR_ACTIVITY	-0.167805051375721	-0.022003147403498	-4.57958156429858	6.34274053841024e-06	3.07754274644757e-05	3.41012265761772
GOMF_DEATH_RECEPTOR_ACTIVITY	-0.146437009026094	0.0107036745181094	-4.57851024236057	6.37357774723275e-06	3.09021951380982e-05	3.40554454815737
GOBP_POSTSYNAPTIC_SPECIALIZATION_ORGANIZATION	0.143493262242444	0.00155698274249963	4.57775520681224	6.3953973491695e-06	3.09850861230073e-05	3.40231860836533
GOBP_POSITIVE_REGULATION_OF_BONE_MINERALIZATION	0.129158656466962	0.0105431878075028	4.57397939595308	6.50559467966924e-06	3.14261421933949e-05	3.38619333083953
GOBP_NEUTROPHIL_DEGRANULATION	-0.154629140473003	-0.0489326607138095	-4.57134930242894	6.58342939494426e-06	3.1778732031519e-05	3.37496806429843
GOBP_POSITIVE_REGULATION_OF_CYTOPLASMIC_TRANSPORT	0.159555420443127	-0.0049074541561956	4.57105407602753	6.59222192322713e-06	3.17977763355662e-05	3.37370839482613
GOBP_POSITIVE_REGULATION_OF_ENDOTHELIAL_CELL_CHEMOTAXIS	0.141269684634215	0.00820214000657357	4.57071628764654	6.60229588140686e-06	3.18229691271337e-05	3.37226721137483
GOCC_LUMENAL_SIDE_OF_ENDOPLASMIC_RETICULUM_MEMBRANE	-0.185312870088114	-0.00593183802630253	-4.56878247027514	6.6602539073418e-06	3.20787559707505e-05	3.36401835698643
GOBP_STRIATED_MUSCLE_CELL_PROLIFERATION	0.112344786356621	0.00483023392908073	4.5683954075443	6.67191302771789e-06	3.21113348949592e-05	3.36236768402293
GOBP_NEGATIVE_REGULATION_OF_REGULATED_SECRETORY_PATHWAY	-0.143360296932488	0.010096997223392	-4.56753247401609	6.69797695795789e-06	3.21932486838738e-05	3.35868805562869
GOBP_NEGATIVE_REGULATION_OF_TELOMERE_MAINTENANCE_VIA_TELOMERE_LENGTHENING	-0.15816418301987	-0.00377522413509318	-4.56750700745841	6.69874763010483e-06	3.21932486838738e-05	3.35857947330164
GOBP_REGULATION_OF_HUMORAL_IMMUNE_RESPONSE	-0.12473705336775	0.00413059556686413	-4.56620463376867	6.73827397093795e-06	3.23595001825424e-05	3.35302723459923
GOMF_DNA_HELICASE_ACTIVITY	-0.161714783939478	0.00402888805033575	-4.56554256907608	6.75845305814537e-06	3.24326642731775e-05	3.35020528333927
GOBP_GLOMERULAR_MESANGIAL_CELL_PROLIFERATION	0.142843667609791	0.0100938483006476	4.56450523286959	6.79018680709008e-06	3.25611297182098e-05	3.34578452859981
GOBP_CELL_DIFFERENTIATION_IN_SPINAL_CORD	0.100887084822617	0.0230695929909583	4.56406333337643	6.80374862894889e-06	3.26023309027792e-05	3.34390158404238
GOBP_NEUROTRANSMITTER_RECEPTOR_INTERNALIZATION	0.120403030540104	0.0375826354657774	4.56351239051176	6.82069340996889e-06	3.26596706345956e-05	3.34155423108387
GOBP_DOUBLE_STRAND_BREAK_REPAIR	-0.136729612134943	-0.000603702096976842	-4.56225080931484	6.8596473514538e-06	3.27983138670094e-05	3.33618007846041
GOBP_REGULATION_OF_NUCLEAR_TRANSCRIBED_MRNA_CATABOLIC_PROCESS_NONSENSE_MEDIATED_DECAY	-0.166983292597699	-0.018144278497889	-4.56205748138303	6.86563559964004e-06	3.28030368052722e-05	3.33535664684745
GOMF_CARD_DOMAIN_BINDING	-0.133836769876646	0.00716446877758276	-4.56176401533546	6.8747351773052e-06	3.28226075423014e-05	3.334106761736
GOBP_TOLL_LIKE_RECEPTOR_4_SIGNALING_PATHWAY	-0.126701259049888	0.00825073572477091	-4.55981751952526	6.93538450878063e-06	3.30709810124911e-05	3.32581836675817
GOMF_3_5_EXONUCLEASE_ACTIVITY	-0.148441543867396	-0.0287627170006309	-4.55977101029689	6.93683991969327e-06	3.30709810124911e-05	3.32562036396608
GOBP_MAST_CELL_ACTIVATION_INVOLVED_IN_IMMUNE_RESPONSE	-0.118928390163827	-0.00634529517318603	-4.55665815551773	7.03491988865321e-06	3.35140440424589e-05	3.31237217279837
GOBP_INHIBITORY_POSTSYNAPTIC_POTENTIAL	0.145814441803551	0.0215197514645853	4.55589219397481	7.05925721059447e-06	3.35813831047859e-05	3.30911350907639
GOBP_CELL_SURFACE_RECEPTOR_SIGNALING_PATHWAY_INVOLVED_IN_HEART_DEVELOPMENT	0.126712646825053	0.0061240100957876	4.55375867045435	7.12747380967046e-06	3.38813247764045e-05	3.3000393475193
GOMF_EXORIBONUCLEASE_ACTIVITY	-0.151869048515818	-0.0100309872353625	-4.5513100127745	7.20654656081974e-06	3.4232400752337e-05	3.28962955999261
GOBP_PRODUCTION_OF_MOLECULAR_MEDIATOR_INVOLVED_IN_INFLAMMATORY_RESPONSE	-0.113153919066054	-0.00234347819845175	-4.5481028583757	7.31138773453891e-06	3.46801905557305e-05	3.27600280481937
GOBP_COPULATION	0.14456675445254	0.0125518826027416	4.54676003128702	7.35571801559434e-06	3.48652530218923e-05	3.27029986873786
GOBP_POSITIVE_REGULATION_OF_HEMOPOIESIS	-0.116442886033772	0.0071147950581362	-4.54656175735419	7.36228538824677e-06	3.48711856656309e-05	3.26945793437295
GOBP_REGULATION_OF_TRANSCRIPTION_ELONGATION_FROM_RNA_POLYMERASE_II_PROMOTER	-0.126942498275893	-0.0260921070242437	-4.54559070802502	7.39453056825935e-06	3.49854136175761e-05	3.26533502322472
GOMF_PHOSPHATIDYLINOSITOL_KINASE_ACTIVITY	-0.147112402317222	0.00705363894243405	-4.54551445508327	7.39706839749666e-06	3.49854136175761e-05	3.26501129947826
GOBP_GANGLION_DEVELOPMENT	0.137546627985197	0.0196778842051668	4.54392876799567	7.45003268338083e-06	3.51828615366083e-05	3.25828053408922
GOBP_NEURON_RECOGNITION	0.119645682037337	0.0155720138881259	4.54378343737942	7.45490511217768e-06	3.51828615366083e-05	3.25766375432012
GOBP_REGULATION_OF_DNA_DEPENDENT_DNA_REPLICATION	-0.177338436129545	0.0055269291416798	-4.53945714601257	7.60135967767492e-06	3.58482526855122e-05	3.23931115291632
GOBP_CARDIAC_EPITHELIAL_TO_MESENCHYMAL_TRANSITION	0.1376005734309	-0.00584492429153589	4.53567235119453	7.73174496355004e-06	3.64369590236266e-05	3.22326846191071
GOBP_REGULATION_OF_CENTRIOLE_REPLICATION	-0.173789222901208	0.000992953124723684	-4.53475831663805	7.7635535808348e-06	3.65605969061567e-05	3.21939591837762
GOBP_REGULATION_OF_VIRAL_INDUCED_CYTOPLASMIC_PATTERN_RECOGNITION_RECEPTOR_SIGNALING_PATHWAY	-0.138832606113203	-0.0056544901068434	-4.53428399383712	7.78010959281452e-06	3.66122804367742e-05	3.21738660245357
GOBP_POSITIVE_REGULATION_OF_HISTONE_H3_K4_METHYLATION	-0.148627020051888	-0.00213032033283919	-4.53381002434423	7.79668712147978e-06	3.66639910515465e-05	3.21537897101693
GOBP_NEGATIVE_REGULATION_OF_AMINE_TRANSPORT	0.132045464213265	0.0236389698845181	4.53197698253512	7.86111917192318e-06	3.69405026990086e-05	3.20761637273623
GOBP_BASEMENT_MEMBRANE_ASSEMBLY	0.150448131610718	0.00603560744954465	4.53134352447751	7.88350403277431e-06	3.70191742698636e-05	3.2049344461728
GOBP_INSEMINATION	0.159096323113571	0.005526240695574	4.53085110560898	7.90094716464594e-06	3.70745446352485e-05	3.20284988122203
GOMF_METAL_ION_PROTON_ANTIPORTER_ACTIVITY	-0.151757107581911	-0.00495071788245986	-4.52819219215952	7.99577672044358e-06	3.74927057084417e-05	3.1915973612306
GOBP_POSITIVE_REGULATION_OF_TELOMERE_MAINTENANCE	-0.141977513196606	-0.0138550882150107	-4.52370196283327	8.1584048453787e-06	3.8200667941245e-05	3.17260813397403
GOMF_PLATELET_DERIVED_GROWTH_FACTOR_BINDING	0.214647072522511	0.0189113443858186	4.52275413875958	8.19313680990023e-06	3.83359325769939e-05	3.16860193120038
GOBP_VENTRICULAR_CARDIAC_MUSCLE_CELL_DIFFERENTIATION	0.131498076177542	0.0108581116826062	4.51935610975167	8.31882380653019e-06	3.88685784692579e-05	3.15424553355927
GOMF_LIPOPROTEIN_PARTICLE_RECEPTOR_BINDING	0.103812201873917	-0.00246088299760154	4.51727017495416	8.39689310039972e-06	3.91799680317604e-05	3.14543741279381
GOBP_PLASMINOGEN_ACTIVATION	0.131399678530907	0.00686555421459726	4.51725632282046	8.39741387997793e-06	3.91799680317604e-05	3.14537893259394
GOBP_ORGAN_INDUCTION	0.121446857437674	-0.00801977565483543	4.51525098312481	8.47313378408138e-06	3.95051582257099e-05	3.13691459048124
GOBP_MODULATION_OF_EXCITATORY_POSTSYNAPTIC_POTENTIAL	0.129911818816889	0.0045286543372356	4.513400456735	8.54358897511292e-06	3.97207254973358e-05	3.12910668582996
GOCC_LATERAL_ELEMENT	-0.16866533564056	-0.00012096223917436	-4.5124697377938	8.57923640770143e-06	3.98582088063183e-05	3.12518079740225
GOBP_REGULATION_OF_VOLTAGE_GATED_CALCIUM_CHANNEL_ACTIVITY	0.108420866394776	0.00943221980241256	4.51042937786962	8.65788419708706e-06	4.01951311626972e-05	3.11657684225069
GOMF_METALLOENDOPEPTIDASE_INHIBITOR_ACTIVITY	0.168192069689707	0.00679210274200414	4.50376084398288	8.91978370058601e-06	4.1323291720229e-05	3.08848073995101
GOBP_REGULATION_OF_CEREBELLAR_GRANULE_CELL_PRECURSOR_PROLIFERATION	0.155850301141167	0.0257009696531034	4.50316071901544	8.94372220083647e-06	4.14049524611766e-05	3.08595409876752
GOBP_MODULATION_OF_PROCESS_OF_ANOTHER_ORGANISM	-0.152978968866284	0.0313320244636177	-4.50095183709222	9.03236474193124e-06	4.1726980779626e-05	3.07665688099195
GOBP_SUPPRESSION_OF_VIRAL_RELEASE_BY_HOST	-0.156202872214006	-0.0060544672094876	-4.49880305229273	9.11940390778427e-06	4.20698239346447e-05	3.06761653506834
GOMF_ADENOSINE_DEAMINASE_ACTIVITY	-0.11559365010939	0.0184498719058453	-4.49862727897352	9.12655931215449e-06	4.20732460208949e-05	3.06687719448299
GOBP_MONONUCLEAR_CELL_MIGRATION	-0.126003661446477	-0.00223191193889503	-4.49475231139445	9.28567696213055e-06	4.27465655841328e-05	3.05058481945637
GOCC_SWI_SNF_COMPLEX	-0.119924493318696	-0.011408204714034	-4.49459566368647	9.29216501874595e-06	4.27465655841328e-05	3.04992645581064
GOBP_REGULATION_OF_DNA_DIRECTED_DNA_POLYMERASE_ACTIVITY	-0.22492585801739	0.0135537628546693	-4.49361535120245	9.33286660023086e-06	4.29037175175294e-05	3.04580683643182
GOBP_CHONDROITIN_SULFATE_PROTEOGLYCAN_BIOSYNTHETIC_PROCESS	0.138438931218735	0.00230938863603569	4.49301057169601	9.35806166439825e-06	4.29894149288883e-05	3.04326574103961
GOCC_INTRINSIC_COMPONENT_OF_POSTSYNAPTIC_SPECIALIZATION_MEMBRANE	0.124685469618616	0.0205967783329958	4.4924954250924	9.37957407011972e-06	4.30580867039785e-05	3.04110149702154
GOBP_MYOBLAST_PROLIFERATION	0.122341983514284	0.00830991503330251	4.49222822025156	9.3907511585272e-06	4.3079250069887e-05	3.03997899841808
GOBP_POSITIVE_REGULATION_OF_TYPE_I_INTERFERON_MEDIATED_SIGNALING_PATHWAY	-0.125415554755129	0.00613064055323308	-4.49136749115172	9.42684208782437e-06	4.31938548619402e-05	3.03636357558616
GOBP_REGULATION_OF_TELOMERE_MAINTENANCE	-0.1393824265698	-0.00726026248480453	-4.4913184488646	9.42890246376499e-06	4.31938548619402e-05	3.03615759613467
GOBP_CRISTAE_FORMATION	-0.179011489457008	-0.0159150041209149	-4.49103303395247	9.4409019554161e-06	4.32186439829237e-05	3.03495888277557
GOMF_HYDROLASE_ACTIVITY_ACTING_ON_ETHER_BONDS	-0.143053870566999	-0.0181022348655829	-4.48841446178508	9.55167844870562e-06	4.36952654278305e-05	3.02396433587823
GOBP_POSITIVE_REGULATION_OF_BLOOD_CIRCULATION	0.100281409209854	0.00149109178485449	4.486905142789	9.61609415540643e-06	4.39310785918288e-05	3.0176298001763
GOBP_NEGATIVE_REGULATION_OF_IMMUNOGLOBULIN_PRODUCTION	-0.163592436994358	-0.00358278140632806	-4.48689285581349	9.61662025272349e-06	4.39310785918288e-05	3.01757824019856
GOBP_POSITIVE_REGULATION_OF_BONE_RESORPTION	-0.102996941266905	0.0347605680169738	-4.48637100807776	9.63898995820899e-06	4.39859024607024e-05	3.01538852137008
GOBP_OLIGOSACCHARIDE_CATABOLIC_PROCESS	-0.131458035527853	0.00669300064330733	-4.48630013982157	9.64203166745275e-06	4.39859024607024e-05	3.01509116956965
GOBP_NUCLEOTIDE_EXCISION_REPAIR	-0.125019193124911	-0.00760563779027888	-4.48591790068994	9.65845348584378e-06	4.4030197961873e-05	3.01348742829775
GOCC_PORE_COMPLEX	-0.110864635417498	0.0108073649001922	-4.48342724019106	9.76611630160536e-06	4.44526636573531e-05	3.00304049136329
GOBP_DNA_REPAIR	-0.129776485111342	-0.00547350241373	-4.48240638684567	9.81057605944505e-06	4.45997082120302e-05	2.9987600821575
GOBP_MACROPHAGE_ACTIVATION_INVOLVED_IN_IMMUNE_RESPONSE	-0.151624676425232	-0.0388304908067487	-4.48208779926214	9.8244907406134e-06	4.46320354975235e-05	2.99742443240853
GOBP_POSITIVE_REGULATION_OF_HEART_RATE	0.106125379975085	-0.000558959336201147	4.47840038962894	9.98692608603831e-06	4.52759054073333e-05	2.98197149595169
GOMF_MUSCLE_ALPHA_ACTININ_BINDING	0.157005085528919	0.00303553845618379	4.47683128577169	1.00568255531979e-05	4.55613091360345e-05	2.97539926633034
GOMF_HEPARIN_BINDING	0.110358240726517	0.0145300229357034	4.47321258283987	1.02198222584529e-05	4.62677943515878e-05	2.96025011868464
GOBP_FORMATION_OF_EXTRACHROMOSOMAL_CIRCULAR_DNA	-0.174440835185072	-0.017335850637885	-4.46858410907358	1.04319963938265e-05	4.71632641926272e-05	2.94088974075153
GOBP_MYELOID_LEUKOCYTE_MEDIATED_IMMUNITY	-0.11756223200849	-0.00155892418096972	-4.46688720623278	1.05108371164831e-05	4.74869776061497e-05	2.93379629576625
GOCC_ANCHORED_COMPONENT_OF_PLASMA_MEMBRANE	0.107611126536849	0.00729489630225675	4.46535462825426	1.0582533740655e-05	4.77121700480716e-05	2.92739184480444
GOBP_REGULATION_OF_SMOOTHENED_SIGNALING_PATHWAY	0.110319351569646	0.00399248164765448	4.46528033875542	1.0586021018322e-05	4.77121700480716e-05	2.92708144844345
GOBP_REGULATION_OF_NEUTROPHIL_ACTIVATION	-0.195465802683102	-0.000484802582183627	-4.46240357632601	1.07219117720866e-05	4.82743591111108e-05	2.91506532587472
GOCC_DYNACTIN_COMPLEX	0.142856584308295	-0.0142148484172595	4.46159244406708	1.07605287705469e-05	4.84149991322274e-05	2.91167851499762
GOBP_POSITIVE_REGULATION_OF_TRANSLATIONAL_INITIATION	-0.116835082170409	0.00812392770066957	-4.46075310237227	1.08006291379981e-05	4.85621159323287e-05	2.90817450002418
GOMF_TELOMERASE_RNA_BINDING	-0.164653375775381	-0.00672875173947993	-4.45871857443746	1.08984260311836e-05	4.8968270386688e-05	2.8996833756594
GOBP_REGULATION_OF_CARDIAC_MUSCLE_CELL_PROLIFERATION	0.123287327109847	0.00287645256472789	4.45838107820612	1.09147308654469e-05	4.900796336573e-05	2.89827516781163
GOBP_SPECIFICATION_OF_ANIMAL_ORGAN_IDENTITY	0.107555067351914	0.00269881661563491	4.45579697830531	1.10403489499701e-05	4.95380910477456e-05	2.88749614621461
GOBP_NEGATIVE_REGULATION_OF_MRNA_METABOLIC_PROCESS	-0.110599587561689	-0.00434134835235746	-4.45518024698012	1.10705336453993e-05	4.96395767011751e-05	2.88492441253833
GOBP_MITOTIC_RECOMBINATION	-0.140856628364496	-0.00916417306347627	-4.4507992803562	1.12872394414165e-05	5.05421779765817e-05	2.86666523905904
GOBP_KERATINOCYTE_DEVELOPMENT	-0.137458768887244	0.00539756957600213	-4.44978025655455	1.1338225475123e-05	5.07358520578492e-05	2.86242042263317
GOBP_CYTOKINE_PRODUCTION_INVOLVED_IN_IMMUNE_RESPONSE	-0.122512928459332	0.00431069609059665	-4.4493863249668	1.1357994622524e-05	5.07896692050155e-05	2.86077970646726
GOBP_SALIVARY_GLAND_DEVELOPMENT	0.105354100509011	0.00737297625611784	4.44884538397297	1.13851951570876e-05	5.08766214104189e-05	2.85852691205603
GOBP_RNA_DEPENDENT_DNA_BIOSYNTHETIC_PROCESS	-0.139018826577436	-0.00711662852041585	-4.44800089281559	1.14277841777182e-05	5.10321744083262e-05	2.85501044928207
GOBP_CELLULAR_RESPONSE_TO_MOLECULE_OF_BACTERIAL_ORIGIN	-0.106410743982393	0.0051059627903379	-4.44516717504911	1.15718116092247e-05	5.16401933037512e-05	2.84321522581257
GOBP_RESPONSE_TO_UV_C	-0.145369819964699	-0.00771757601725792	-4.44472932110164	1.15942206947308e-05	5.17050222688199e-05	2.84139328072201
GOBP_REGULATION_OF_T_HELPER_1_TYPE_IMMUNE_RESPONSE	-0.159137892278424	0.00546627012514692	-4.44100005271053	1.17867751372281e-05	5.25280196332992e-05	2.82588203453092
GOMF_NADPLUS_BINDING	-0.111797911889592	-0.00972276576028616	-4.44018748832916	1.18291352420925e-05	5.26810096321294e-05	2.82250386605906
GOBP_POSITIVE_REGULATION_OF_NECROTIC_CELL_DEATH	-0.114940751991352	-0.00799119781396739	-4.43977300164017	1.18507991536765e-05	5.27416841574749e-05	2.82078088626863
GOBP_REGULATION_OF_RESPIRATORY_GASEOUS_EXCHANGE	0.12300307297013	0.00524177912093916	4.43866210286616	1.19090499884121e-05	5.29649952027006e-05	2.81616370387808
GOCC_INTERSTITIAL_MATRIX	0.173813473813585	-0.0020397610801605	4.43347722152466	1.21845709848434e-05	5.40978623435483e-05	2.79462773257379
GOBP_DOUBLE_STRAND_BREAK_REPAIR_VIA_NONHOMOLOGOUS_END_JOINING	-0.125904348277671	-0.00785010244926261	-4.43332972150348	1.21924976881729e-05	5.40978623435483e-05	2.79401540612056
GOBP_DNA_PACKAGING	-0.11448525925894	0.00619012872760742	-4.43309716249361	1.22050055287274e-05	5.40978623435483e-05	2.79305000594437
GOBP_DNA_REPLICATION	-0.134956280463798	-0.0037815366628868	-4.43176164236674	1.22770728568044e-05	5.43805522894241e-05	2.78750686930386
GOBP_PEPTIDYL_ASPARAGINE_MODIFICATION	-0.139258353603993	-0.0101209034085881	-4.43108227557509	1.23138891164687e-05	5.44700691868068e-05	2.78468770293477
GOBP_NEGATIVE_REGULATION_OF_CELL_CYCLE_PHASE_TRANSITION	-0.105401601712619	-0.00728346096984406	-4.43032138483575	1.23552488999054e-05	5.45637255790995e-05	2.78153069820896
GOBP_REGULATION_OF_CELL_CYCLE_G2_M_PHASE_TRANSITION	-0.11603037257798	-0.00349494226881233	-4.43022695914491	1.23603908765688e-05	5.45637255790995e-05	2.78113895144895
GOBP_FACIAL_NERVE_MORPHOGENESIS	0.157966843510286	0.0029717909731221	4.43007925915954	1.23684380313219e-05	5.45637255790995e-05	2.78052619904465
GOBP_OPSONIZATION	0.139663326674683	0.00731257365018333	4.4298898929605	1.23787626343118e-05	5.45637255790995e-05	2.77974061586046
GOBP_SIGNAL_TRANSDUCTION_IN_RESPONSE_TO_DNA_DAMAGE	-0.108980617721189	-0.013180293575966	-4.42979999966084	1.2383666676588e-05	5.45637255790995e-05	2.77936770525867
GOBP_NEGATIVE_REGULATION_OF_TELOMERE_MAINTENANCE_VIA_TELOMERASE	-0.153899225746051	-0.00862499620168225	-4.42922244484302	1.24152190479567e-05	5.4660293258118e-05	2.77697195689509
GOBP_AMINO_ACID_ACTIVATION	-0.170235728891994	-0.0154895687314882	-4.42677863737426	1.25495810597078e-05	5.5140825017872e-05	2.76683793660799
GOBP_CORNEA_DEVELOPMENT_IN_CAMERA_TYPE_EYE	0.143374800082476	0.0256241232918541	4.42233391877941	1.279753324561e-05	5.61175254620329e-05	2.7484193992318
GOBP_CGMP_MEDIATED_SIGNALING	0.123497146231279	0.024582114702397	4.42068355775926	1.28907892625874e-05	5.64886957665822e-05	2.74158467983168
GOBP_REGULATION_OF_STORE_OPERATED_CALCIUM_ENTRY	0.139050927752218	-0.00396439761933061	4.41962132266679	1.29511563280718e-05	5.66775086805545e-05	2.73718680845251
GOCC_SYMMETRIC_SYNAPSE	0.153293102017965	-0.0126954278608405	4.41893217742194	1.29904653391293e-05	5.68116350831256e-05	2.73433411414008
GOBP_AMP_BIOSYNTHETIC_PROCESS	-0.185124791379597	-0.0223348960151425	-4.41870169463466	1.30036376165427e-05	5.68313542734979e-05	2.73338012744646
GOBP_TRANSFORMING_GROWTH_FACTOR_BETA_ACTIVATION	0.138610495924109	0.0322217954601711	4.41854299788177	1.30127147003704e-05	5.68331614077428e-05	2.73272329491388
GOBP_EXONUCLEOLYTIC_CATABOLISM_OF_DEADENYLATED_MRNA	-0.187054491606256	-0.0220356656273971	-4.41666499896722	1.31205937815321e-05	5.72661977424154e-05	2.72495202677789
GOBP_REGULATION_OF_NEUROTRANSMITTER_RECEPTOR_ACTIVITY	0.106520454250897	0.0161269118596331	4.41597922422774	1.31602002786573e-05	5.73711483207008e-05	2.7221149921047
GOCC_GLYCOPROTEIN_COMPLEX	0.150188234830716	0.00287072236328619	4.41594584791154	1.31621308266242e-05	5.73711483207008e-05	2.72197692515025
GOBP_ACTIN_MYOSIN_FILAMENT_SLIDING	0.132808300065662	0.0263593787537872	4.41520427168345	1.32050950045003e-05	5.75202013476242e-05	2.71890950790081
GOBP_HEPATOCYTE_DIFFERENTIATION	-0.111368145479685	-0.00186203978016188	-4.41427600497028	1.32590646671887e-05	5.77169636474835e-05	2.71507052712097
GOBP_CARDIAC_ATRIUM_MORPHOGENESIS	0.107755669501316	0.00619351388184116	4.41319756237121	1.33220308994323e-05	5.79526012601301e-05	2.71061138442993
GOMF_NAD_BINDING	-0.103203087789342	-0.0167697682384576	-4.41246014170231	1.3365250896436e-05	5.81020847452749e-05	2.70756286306316
GOBP_CYTOPLASMIC_TRANSLATIONAL_INITIATION	-0.156037276724177	-0.0250626068537141	-4.41129152528032	1.34340183043358e-05	5.83623576665183e-05	2.70273270314858
GOBP_REGULATION_OF_POSTSYNAPTIC_SPECIALIZATION_ASSEMBLY	0.156082653509812	0.00701788373796327	4.41069338689369	1.34693468293559e-05	5.8477111317389e-05	2.70026090538014
GOBP_EMBRYONIC_SKELETAL_JOINT_MORPHOGENESIS	0.146671192016585	0.00712931032125841	4.4089453633295	1.35731030369813e-05	5.88885951869031e-05	2.69303895362054
GOBP_REGULATION_OF_SKELETAL_MUSCLE_ADAPTATION	0.114931653476067	0.0123774543313096	4.40809608378159	1.36237889905294e-05	5.90694354116809e-05	2.68953108887706
GOBP_CELLULAR_RESPONSE_TO_OXIDISED_LOW_DENSITY_LIPOPROTEIN_PARTICLE_STIMULUS	-0.158601567727887	0.00642754275063977	-4.40782634064343	1.36399254566892e-05	5.91003375137921e-05	2.68841706893396
GOMF_LAMININ_BINDING	0.126641804322853	0.00980394702134813	4.40765836489122	1.36499832812483e-05	5.91048781023028e-05	2.6877233720474
GOBP_NEUROTRANSMITTER_GATED_ION_CHANNEL_CLUSTERING	0.147148993409221	0.0054627651660285	4.40385448171599	1.38796577914395e-05	6.00201418008196e-05	2.6720206788656
GOCC_CHROMOSOME_TELOMERIC_REGION	-0.134278533695028	-0.00233739193172173	-4.40250579324613	1.39619753071439e-05	6.02966148879948e-05	2.66645613031282
GOBP_DNA_DOUBLE_STRAND_BREAK_PROCESSING	-0.159594724214759	-0.00147074149292949	-4.40199573029871	1.39932287863581e-05	6.0391829499019e-05	2.66435206347558
GOBP_PURINE_NUCLEOBASE_METABOLIC_PROCESS	-0.135135160367352	-0.024237489838144	-4.40175411249858	1.4008056992265e-05	6.04160774945814e-05	2.66335543957681
GOBP_NEPHRON_TUBULE_FORMATION	0.135214216893369	0.012357039925135	4.40075436555332	1.40695720488356e-05	6.06415194746135e-05	2.65923221188945
GOBP_SYNAPTIC_VESICLE_PRIMING	0.118173638097582	0.00482541716547174	4.39786305457857	1.42489354110689e-05	6.13340001946272e-05	2.64731240721589
GOMF_GROWTH_FACTOR_BINDING	0.106880505276858	0.00133566440445617	4.39390303031761	1.44981527110071e-05	6.23249552976451e-05	2.63099814190077
GOBP_REGULATION_OF_NEUROTROPHIN_TRK_RECEPTOR_SIGNALING_PATHWAY	0.148120860585423	-0.00525966854432275	4.39095198644834	1.46865796715855e-05	6.30936232125743e-05	2.61884922010755
GOBP_POSITIVE_REGULATION_OF_CELL_SUBSTRATE_JUNCTION_ORGANIZATION	0.112600337953433	0.000124272034836601	4.38945806228191	1.4782859783404e-05	6.34656807455039e-05	2.61270180374272
GOBP_REGULATION_OF_RESPIRATORY_BURST	-0.130650426877503	0.00835921494561088	-4.38926132594506	1.4795583942504e-05	6.34787643314758e-05	2.61189238488722
GOBP_TELOMERE_MAINTENANCE_VIA_TELOMERE_LENGTHENING	-0.137569634693335	-0.00614719765178839	-4.38881333341467	1.48245975308601e-05	6.3520156631249e-05	2.61004936180815
GOCC_NEUROMUSCULAR_JUNCTION	0.100015773322844	-0.00152767982508833	4.38674699524779	1.49591273829865e-05	6.39845944065439e-05	2.6015507242269
GOBP_CELL_CELL_JUNCTION_MAINTENANCE	0.138695729462937	0.0142150918705601	4.38669899328984	1.49622664188553e-05	6.39845944065439e-05	2.60135333993927
GOBP_NEGATIVE_REGULATION_OF_MAST_CELL_ACTIVATION	-0.158887842053826	0.0111286596132682	-4.38657241023801	1.49705472041184e-05	6.39845944065439e-05	2.60083283913857
GOMF_TRANSLATION_ACTIVATOR_ACTIVITY	-0.107822189898704	0.0294748676873431	-4.38655013368547	1.49720049411654e-05	6.39845944065439e-05	2.60074124088747
GOBP_POSITIVE_REGULATION_OF_INTERLEUKIN_6_PRODUCTION	-0.112286194739037	0.00592202435506638	-4.38423902129726	1.51239804922065e-05	6.45920000187986e-05	2.59124052844917
GOBP_REGULATION_OF_VASCULAR_PERMEABILITY	0.115730747046781	0.0189510766583067	4.38131336765206	1.53184861310228e-05	6.53801359918736e-05	2.57921997991401
GOBP_REGULATION_OF_TELOMERE_MAINTENANCE_VIA_TELOMERE_LENGTHENING	-0.142203062951802	-0.00799524196949214	-4.37829157577547	1.55218959625566e-05	6.62052259521268e-05	2.56681202321742
GOBP_TETRAHYDROFOLATE_METABOLIC_PROCESS	-0.147051436664361	-0.0102243631357082	-4.37711366612175	1.5601884310456e-05	6.65031585942764e-05	2.5619774295076
GOBP_LYMPHOID_PROGENITOR_CELL_DIFFERENTIATION	-0.105233180647824	-0.0369026264983794	-4.37537074112464	1.57209653307482e-05	6.69672289413691e-05	2.55482594703274
GOBP_TUMOR_NECROSIS_FACTOR_SUPERFAMILY_CYTOKINE_PRODUCTION	-0.116741215902209	0.00545738315789324	-4.37480217726043	1.57599988561227e-05	6.70899367269077e-05	2.55249359969571
GOBP_REGULATION_OF_MAST_CELL_ACTIVATION	-0.11119221659691	-0.0359922681896615	-4.37335892136105	1.5859499480744e-05	6.74697254174323e-05	2.54657434149172
GOBP_REGULATION_OF_FIBRINOLYSIS	0.12719385573925	0.0178551052394588	4.36551626439174	1.64107827877843e-05	6.94995061897128e-05	2.51443986130117
GOBP_RESPONSE_TO_INACTIVITY	0.131193359412564	0.0174372678993432	4.362112222483	1.66557276282648e-05	7.03551662855229e-05	2.50050833903236
GOBP_TRABECULA_FORMATION	0.120657923554165	0.00665235711818938	4.36012437270429	1.68003812787331e-05	7.08293709437589e-05	2.49237731691081
GOBP_VASCULOGENESIS	0.107930228902802	0.013219033622599	4.35776142308491	1.69738943837269e-05	7.14690289841132e-05	2.48271635078017
GOBP_OSTEOBLAST_PROLIFERATION	0.111552719876341	0.00465392154720984	4.35462792967771	1.72066349355258e-05	7.24025177530782e-05	2.46991228914186
GOBP_POSITIVE_REGULATION_OF_RENAL_SODIUM_EXCRETION	0.148535957019276	0.0171413210597322	4.35321715038789	1.7312414583101e-05	7.28009228622708e-05	2.46415028466344
GOBP_AMYLOID_PRECURSOR_PROTEIN_BIOSYNTHETIC_PROCESS	0.101214189242335	-0.0085099406751482	4.3485567778813	1.76662871546131e-05	7.41464131377234e-05	2.44512803897881
GOBP_MONOSACCHARIDE_CATABOLIC_PROCESS	-0.105613538654836	0.00271763236821931	-4.34511534667492	1.79320329964984e-05	7.52136422359523e-05	2.43109295210093
GOCC_DNA_PACKAGING_COMPLEX	-0.131092210376214	0.00373683133963519	-4.33906021551223	1.84089160653194e-05	7.70660430047833e-05	2.40642284512445
GOBP_OUTFLOW_TRACT_SEPTUM_MORPHOGENESIS	0.13109593563594	0.000513219028162618	4.33286135671207	1.89096711444159e-05	7.9061467627386e-05	2.38119934043346
GOBP_AXONAL_TRANSPORT_OF_MITOCHONDRION	0.115842249485549	-0.0056012525620392	4.33261199102203	1.89300854568417e-05	7.90964080234914e-05	2.38018533891988
GOBP_SEROTONIN_UPTAKE	0.158669861723532	0.0140541173020626	4.33233596534899	1.89527068629096e-05	7.91405200640909e-05	2.37906299076897
GOBP_EMBRYONIC_DIGESTIVE_TRACT_MORPHOGENESIS	0.144443094095341	0.0061786603838043	4.3296297966929	1.91758615809448e-05	7.99197280628958e-05	2.36806285796057
GOMF_NEUROTRANSMITTER_TRANSMEMBRANE_TRANSPORTER_ACTIVITY	0.130020406991048	0.0260422457494161	4.32927560339965	1.9205254163622e-05	7.99406518485788e-05	2.3666235797209
GOBP_CENTRIOLE_ASSEMBLY	-0.148886873310361	0.000212117928028027	-4.32610998399208	1.94698718410731e-05	8.08881312713359e-05	2.35376468648347
GOBP_ENDOCARDIAL_CUSHION_FORMATION	0.134605045148867	-0.00363775415902365	4.32567059272834	1.95068754258862e-05	8.09705656050074e-05	2.35198053043764
GOBP_REGULATION_OF_LEUKOCYTE_ADHESION_TO_VASCULAR_ENDOTHELIAL_CELL	-0.13170022205962	0.00660342300330233	-4.32492780369656	1.95695827955706e-05	8.11482067882068e-05	2.34896479475559
GOBP_NEGATIVE_REGULATION_OF_CHROMOSOME_ORGANIZATION	-0.137432598568276	-0.00142873979719701	-4.32432412570558	1.96206881303998e-05	8.13087265542783e-05	2.34651419691696
GOMF_ADRENERGIC_RECEPTOR_BINDING	0.111396020082662	-0.00898188713960015	4.32180190136463	1.98355947531528e-05	8.2147412614067e-05	2.33627870901802
GOCC_CATION_CHANNEL_COMPLEX	0.108016294075444	0.0109730143425697	4.32065990631575	1.99336371402898e-05	8.2501362549086e-05	2.33164613161879
GOCC_PROTEIN_DNA_COMPLEX	-0.110339752828147	-0.0093665307370071	-4.3202739788626	1.99668743405535e-05	8.25868194666021e-05	2.33008084188828
GOBP_REGULATION_OF_LIPOPROTEIN_LIPASE_ACTIVITY	0.126574942895142	-0.00461974305497681	4.31837099489567	2.0131541121208e-05	8.31925092225281e-05	2.32236434479303
GOBP_NEGATIVE_REGULATION_OF_IMMUNE_SYSTEM_PROCESS	-0.10181994415494	0.00297820677501425	-4.3182888942916	2.01386744886242e-05	8.31925092225281e-05	2.3220315004313
GOMF_STRUCTURAL_MOLECULE_ACTIVITY_CONFERRING_ELASTICITY	0.188393407792859	0.00872529004588761	4.31745966414306	2.02108583081721e-05	8.34381563886777e-05	2.31867003608319
GOBP_EPITHELIAL_CELL_CELL_ADHESION	0.13808486583931	0.0140389493394832	4.31678304788301	2.02699403977496e-05	8.35243775183652e-05	2.31592765758964
GOMF_SODIUM_CHANNEL_ACTIVITY	0.120927794210487	0.0167919095346816	4.3164680651889	2.0297500956143e-05	8.35854402211537e-05	2.31465114069367
GOBP_NCRNA_CATABOLIC_PROCESS	-0.139179033431029	-0.0114537266396906	-4.31393571213279	2.05203838713992e-05	8.4450262356574e-05	2.30439144173129
GOMF_DNA_SECONDARY_STRUCTURE_BINDING	-0.143246498545683	-0.00100414016578251	-4.31355531244929	2.05540658805294e-05	8.45358446246226e-05	2.30285074211235
GOMF_LEUCINE_ZIPPER_DOMAIN_BINDING	0.131945196701147	-0.0106121919814549	4.31325629469998	2.05805791211138e-05	8.45918540316458e-05	2.30163974286393
GOBP_INNER_MITOCHONDRIAL_MEMBRANE_ORGANIZATION	-0.16061432145012	-0.0207671693665259	-4.31130760943575	2.07541671660632e-05	8.52519327547743e-05	2.29374957427096
GOBP_NEGATIVE_REGULATION_OF_REACTIVE_OXYGEN_SPECIES_BIOSYNTHETIC_PROCESS	-0.102763641854368	0.0159041178719173	-4.31098099364528	2.07833985655406e-05	8.53185823466497e-05	2.29242743212714
GOBP_NEUTROPHIL_MIGRATION	-0.126558309165524	-0.00890106761476107	-4.30933154382783	2.0931622936592e-05	8.58733248680699e-05	2.28575183580926
GOBP_REGULATION_OF_RENAL_SYSTEM_PROCESS	0.130312297496577	0.0208025882653034	4.30866509811991	2.09917978400019e-05	8.60126132607197e-05	2.28305527503704
GOBP_NEGATIVE_REGULATION_OF_INTERFERON_GAMMA_PRODUCTION	-0.141721115321238	0.00648009646829681	-4.30761093131244	2.1087318724251e-05	8.63251917401316e-05	2.27879069417795
GOBP_TOLL_LIKE_RECEPTOR_9_SIGNALING_PATHWAY	-0.124189463668467	0.0115102759902429	-4.30461047979492	2.13614770953522e-05	8.72548504019367e-05	2.26665767863275
GOBP_POSTSYNAPTIC_SPECIALIZATION_ASSEMBLY	0.154916748684159	0.00126801104957667	4.30385485536215	2.14310554027085e-05	8.74845821043981e-05	2.26360334284877
GOBP_UTERUS_DEVELOPMENT	0.110321067958503	0.0149998743565378	4.30269345800099	2.15384199637215e-05	8.78681809465255e-05	2.25890976384434
GOBP_ESTABLISHMENT_OF_PROTEIN_LOCALIZATION_TO_MITOCHONDRIAL_MEMBRANE	-0.159185236873191	-0.021957007331852	-4.30239112555263	2.15664530869964e-05	8.792786342492e-05	2.25768812948076
GOBP_GLOMERULAR_MESANGIUM_DEVELOPMENT	0.145222136928165	0.0101683116005893	4.30148242846342	2.1650920123794e-05	8.82174136721048e-05	2.25401682568744
GOBP_MAINTENANCE_OF_BLOOD_BRAIN_BARRIER	0.114396643095713	0.00986622608173227	4.29992993588898	2.17959625278355e-05	8.87532676490386e-05	2.24774609259839
GOBP_NEGATIVE_REGULATION_OF_PEPTIDYL_THREONINE_PHOSPHORYLATION	0.120761359513401	-0.0117585978008212	4.29727220221981	2.20464205938273e-05	8.96062695759029e-05	2.23701589124097
GOBP_REGULATION_OF_MEMBRANE_REPOLARIZATION	0.119800087418868	0.00580892045424036	4.29646759545726	2.21227854537726e-05	8.98609737317329e-05	2.23376859573701
GOBP_OVULATION_CYCLE_PROCESS	0.100116943610909	0.0115915733982361	4.29535996670859	2.22283235779727e-05	9.02337887818695e-05	2.22929924023689
GOBP_REGULATION_OF_SMAD_PROTEIN_SIGNAL_TRANSDUCTION	0.10071172269791	0.00103396091287594	4.29400011465747	2.23585522727041e-05	9.07063097767095e-05	2.22381357295899
GOBP_NEGATIVE_REGULATION_OF_MAST_CELL_ACTIVATION_INVOLVED_IN_IMMUNE_RESPONSE	-0.149489333218367	0.0116163661431509	-4.29281924369531	2.24722316613522e-05	9.10548731923846e-05	2.21905119372894
GOBP_BRANCH_ELONGATION_OF_AN_EPITHELIUM	0.118874005583959	0.0108111251315692	4.29255728425064	2.24975245597701e-05	9.11010871062297e-05	2.21799488821335
GOBP_REGULATION_OF_CYSTEINE_TYPE_ENDOPEPTIDASE_ACTIVITY_INVOLVED_IN_APOPTOTIC_SIGNALING_PATHWAY	-0.128776238302439	0.00674250897819646	-4.29136123261671	2.26133526310058e-05	9.14572091611579e-05	2.21317276103516
GOBP_SINGLE_STRAND_BREAK_REPAIR	-0.154281977624163	-0.000754686713369923	-4.28754842795185	2.2986407896588e-05	9.28514998778431e-05	2.1978087768292
GOMF_GLUCOCORTICOID_RECEPTOR_BINDING	0.131955594852723	-0.0101233352767047	4.28697336528681	2.30431813918359e-05	9.30235507264267e-05	2.19549259125606
GOBP_POSITIVE_REGULATION_OF_SMOOTH_MUSCLE_CONTRACTION	0.112489125608293	0.00855382188075876	4.28273048525944	2.34662229110188e-05	9.46730764429789e-05	2.17841219461315
GOBP_CORTICOSTEROID_HORMONE_SECRETION	0.122447554996644	0.0125805515308922	4.28220814694924	2.35188133322009e-05	9.48269302146515e-05	2.17631049627393
GOMF_LIGASE_ACTIVITY_FORMING_CARBON_OXYGEN_BONDS	-0.166761950480341	-0.0128204606582928	-4.27960793690222	2.37822891368543e-05	9.58303542615259e-05	2.16585165575487
GOCC_INTRINSIC_COMPONENT_OF_PRESYNAPTIC_MEMBRANE	0.110448739100266	0.0206943500963331	4.27341988129041	2.44207034724955e-05	9.81616512129722e-05	2.14098454064787
GOBP_FOCAL_ADHESION_ASSEMBLY	0.112485945689397	0.00288374217069642	4.27178615902377	2.45919646019482e-05	9.87290622942351e-05	2.13442475677151
GOBP_POSITIVE_REGULATION_OF_TOLL_LIKE_RECEPTOR_4_SIGNALING_PATHWAY	-0.127753089362263	0.000292170215939528	-4.26861485784136	2.4927688388827e-05	9.99545451287929e-05	2.1216977140751
GOMF_RNA_CAP_BINDING	-0.132625808058597	-0.00649847460905918	-4.26810661120014	2.49818982798029e-05	0.000100110722489619	2.11965881854545
GOMF_PEPTIDE_HORMONE_BINDING	0.119304362726407	0.0128047268242672	4.26773960293811	2.5021113586315e-05	0.000100206657586219	2.1181866553638
GOMF_SINGLE_STRANDED_DNA_BINDING	-0.130844719437383	-0.0151329693187541	-4.26253773834434	2.55833006378859e-05	0.000102270842281859	2.09733299342994
GOMF_DNA_DIRECTED_DNA_POLYMERASE_ACTIVITY	-0.125678584217394	-0.00521807238974017	-4.26201521409283	2.56404339879157e-05	0.000102436813008969	2.09523952919853
GOBP_COLLAGEN_BIOSYNTHETIC_PROCESS	0.125656288778008	-0.000164346271268345	4.26008285337371	2.58527806013658e-05	0.000103159513835134	2.08749965455652
GOCC_ACTOMYOSIN	0.120680077730343	0.00597059390350942	4.25795702446338	2.60883270096162e-05	0.000103972919309285	2.07898853790935
GOBP_PROTEIN_LOCALIZATION_TO_MICROTUBULE	0.121071259997132	2.43023416450433e-05	4.25556440509844	2.63558852756318e-05	0.000104911776339893	2.0694138866528
GOBP_RNA_MODIFICATION	-0.118612501280955	-0.0145717935549528	-4.25428754298598	2.64997424645076e-05	0.000105420443036489	2.06430620737455
GOMF_COLLAGEN_BINDING	0.142797859613437	0.00748000720865507	4.25304586746757	2.66403541514842e-05	0.000105851437452293	2.05934061357248
GOBP_CHONDROITIN_SULFATE_BIOSYNTHETIC_PROCESS	0.146563356937533	0.00771513284563949	4.25151823848105	2.68143256468438e-05	0.000106478193851874	2.05323326421753
GOBP_REGULATION_OF_CHROMOSOME_ORGANIZATION	-0.135428873395599	-0.0015363865069446	-4.2498867961619	2.70013172818554e-05	0.000107091077006633	2.04671307358808
GOBP_MAST_CELL_ACTIVATION	-0.119003498332514	-0.0175572001486666	-4.24871904645543	2.71359254367182e-05	0.000107559921972732	2.04204746130038
GOBP_TRNA_CATABOLIC_PROCESS	-0.16102461914671	-0.0216586478543044	-4.24578329223372	2.74771695446375e-05	0.000108781069530973	2.03032312255974
GOBP_MRNA_MODIFICATION	-0.143534423917967	-0.0135043375790818	-4.24371699879908	2.77198020361021e-05	0.000109675453170585	2.02207550248889
GOBP_POSITIVE_REGULATION_OF_VASCULAR_PERMEABILITY	0.113649016768874	0.00560608115141696	4.24291726940661	2.78142573268283e-05	0.000109916583171081	2.01888435630443
GOMF_CHEMOKINE_ACTIVITY	-0.148687040119852	-0.0194074765633261	-4.24262559130345	2.78487835532868e-05	0.000109986767073788	2.01772061405141
GOBP_SISTER_CHROMATID_COHESION	-0.138241797145245	-0.0049646092502881	-4.23982330386863	2.81825842736184e-05	0.000111238118432573	2.00654369818771
GOBP_CARDIAC_MUSCLE_CELL_FATE_COMMITMENT	0.119389895635002	0.000529691657082718	4.23863031694704	2.83258455013651e-05	0.000111736347858662	2.00178750628705
GOBP_REGULATION_OF_NUCLEAR_CELL_CYCLE_DNA_REPLICATION	-0.138013757156849	-0.000726756803575071	-4.23744313970233	2.8469098914161e-05	0.000112233947642365	1.99705568188465
GOBP_REGULATION_OF_PROGRAMMED_NECROTIC_CELL_DEATH	-0.100530228965945	0.00653046767908305	-4.2371626314606	2.85030479249729e-05	0.000112300296929623	1.99593781408724
GOMF_CAMP_BINDING	0.123149049880819	0.00565065214541676	4.23541422726141	2.87155242402499e-05	0.000113069531222112	1.98897167234975
GOBP_PURINE_NUCLEOBASE_BIOSYNTHETIC_PROCESS	-0.180460956906118	-0.0238187906951181	-4.23491884698853	2.87760000482998e-05	0.000113239688252457	1.98699841014507
GOBP_SNARE_COMPLEX_ASSEMBLY	0.115444262088385	-0.011415688438555	4.23148014973484	2.91991574795371e-05	0.000114698486865727	1.97330672378181
GOMF_CATALYTIC_ACTIVITY_ACTING_ON_RNA	-0.119601859033522	-0.0121137679489021	-4.22928570005339	2.9472297941928e-05	0.000115563822175163	1.96457447110905
GOBP_INFLAMMATORY_CELL_APOPTOTIC_PROCESS	-0.117478645604814	0.00380629077246911	-4.22827825749375	2.95985081169772e-05	0.000115989374699743	1.96056698748263
GOBP_REGULATION_OF_RESPIRATORY_GASEOUS_EXCHANGE_BY_NERVOUS_SYSTEM_PROCESS	0.15559521822489	0.0102948251936809	4.22750792547439	2.96953613897419e-05	0.000116299445204004	1.9575032853332
GOBP_MEMBRANE_DEPOLARIZATION_DURING_ACTION_POTENTIAL	0.133201342430197	0.0123097760955109	4.22021298248569	3.06276650532108e-05	0.000119593739731585	1.92851555235315
GOBP_REGULATION_OF_PHOSPHOLIPASE_A2_ACTIVITY	0.118649018798117	0.034823339952652	4.21945395777295	3.07262578060276e-05	0.000119907347535718	1.92550204571919
GOBP_REGULATION_OF_GTP_BINDING	0.101256655237613	-0.00456945065801702	4.21897559295073	3.07885500004477e-05	0.000120007657755756	1.92360307772189
GOBP_RESPONSE_TO_ISOQUINOLINE_ALKALOID	0.100144808580875	0.013304790339965	4.21829452009597	3.08774465569229e-05	0.000120282689675424	1.92089975565196
GOBP_REGULATION_OF_CARDIAC_EPITHELIAL_TO_MESENCHYMAL_TRANSITION	0.174737258048889	-0.00357688442533926	4.21679793904564	3.10736477812929e-05	0.000120928549052847	1.91496090158495
GOBP_NEGATIVE_REGULATION_OF_TELOMERE_MAINTENANCE	-0.137616239225528	6.59600380385936e-05	-4.21574391362322	3.12125433294089e-05	0.000121299931422347	1.91077938122548
GOCC_AXON_INITIAL_SEGMENT	0.133410094080427	0.00191946236075719	4.215397725496	3.12582917832177e-05	0.000121405798755422	1.90940619386174
GOBP_NEUTROPHIL_CHEMOTAXIS	-0.128035886248051	-0.00280755953320214	-4.21412494233762	3.14270394930448e-05	0.00012192420656314	1.90435846175382
GOBP_P_BODY_ASSEMBLY	-0.154071580037164	0.000129943501358463	-4.21411065990904	3.14289380027851e-05	0.00012192420656314	1.90430182691011
GOMF_SNORNA_BINDING	-0.169458226602132	-0.00591157291495721	-4.21325336536299	3.1543095552539e-05	0.000122294743986203	1.90090267236399
GOBP_REGULATION_OF_PROTEIN_EXIT_FROM_ENDOPLASMIC_RETICULUM	-0.115881384446235	-0.00512804289644386	-4.2125882274244	3.16319378691895e-05	0.000122566752759529	1.89826584741715
GOBP_BONE_TRABECULA_FORMATION	0.141566514839579	0.00916274508710684	4.21048280664784	3.19147347601958e-05	0.000123589527760853	1.88992176199383
GOBP_NEGATIVE_REGULATION_OF_CALCINEURIN_MEDIATED_SIGNALING	0.122556309460896	-0.00303677939741293	4.20712728440059	3.23704340209979e-05	0.000125206395741596	1.87663117744657
GOBP_REGULATION_OF_VASOCONSTRICTION	0.110539648254813	0.0152674434257969	4.20223210903531	3.30463728402049e-05	0.000127659647512286	1.85725958851943
GOBP_REGULATION_OF_COLLAGEN_METABOLIC_PROCESS	0.120276122109365	0.00144542408417312	4.19717104570606	3.37593606869762e-05	0.000130194830162589	1.83725308477445
GOBP_CELLULAR_RESPONSE_TO_INTERFERON_BETA	-0.11746017704934	-0.0329099193842104	-4.19270552814605	3.44006102581297e-05	0.000132356600172042	1.81961898765548
GOBP_ANTIFUNGAL_INNATE_IMMUNE_RESPONSE	-0.135648175860118	0.018594111995677	-4.19147287398628	3.45796550621399e-05	0.000132967489570714	1.81475430603816
GOBP_REGULATION_OF_CELL_COMMUNICATION_BY_ELECTRICAL_COUPLING_INVOLVED_IN_CARDIAC_CONDUCTION	0.107942313190941	0.00349341161830188	4.1881903349333	3.50607925141097e-05	0.000134738605092302	1.80180607746025
GOBP_PROTEIN_LOCALIZATION_TO_CONDENSED_CHROMOSOME	-0.197756127315764	0.0113664238844459	-4.18749283253927	3.51638477895632e-05	0.00013497650175514	1.79905591378355
GOCC_CYCLIN_DEPENDENT_PROTEIN_KINASE_HOLOENZYME_COMPLEX	-0.131550420139469	-0.00958834599633453	-4.18723008021146	3.52027440185647e-05	0.000135046784071219	1.7980200226182
GOBP_REGULATION_OF_MONONUCLEAR_CELL_MIGRATION	-0.114538971134665	-0.00388706823856448	-4.18604195602429	3.53791392669336e-05	0.000135644157563462	1.79333662572477
GOBP_HIPPO_SIGNALING	0.122244931255839	0.00214661210041898	4.18266040338125	3.58858066555596e-05	0.00013750636195121	1.78001369845985
GOBP_NEURON_DEATH_IN_RESPONSE_TO_OXIDATIVE_STRESS	-0.107460257389188	-0.000573042996483311	-4.18232682327764	3.59361610385118e-05	0.000137618923766864	1.7786999620242
GOCC_INTRINSIC_COMPONENT_OF_SYNAPTIC_MEMBRANE	0.104279794751144	0.0186559752987692	4.18046993784683	3.621769384925e-05	0.000138454587209254	1.77138874370714
GOMF_RIBONUCLEOPROTEIN_COMPLEX_BINDING	-0.128176102711358	-0.01923898450781	-4.17797749512917	3.65988936893656e-05	0.000139586478257115	1.76157975344236
GOBP_REGULATION_OF_ADENYLATE_CYCLASE_ACTIVATING_G_PROTEIN_COUPLED_RECEPTOR_SIGNALING_PATHWAY	0.136951018117272	0.00991338020240721	4.17656325342779	3.68168885948093e-05	0.000140254813694512	1.75601638220689
GOMF_CHEMOKINE_RECEPTOR_BINDING	-0.129419323898369	-0.00676534781568561	-4.17480063929115	3.70903153695554e-05	0.000141132522519886	1.74908497576534
GOBP_ENDOCARDIAL_CUSHION_DEVELOPMENT	0.114538671639897	-0.00171072579490669	4.17417691270498	3.71875342184194e-05	0.00014142041998425	1.74663283475748
GOBP_REGULATION_OF_DOPAMINE_RECEPTOR_SIGNALING_PATHWAY	0.118856450433251	0.0241856910200185	4.1716873752405	3.75779976441111e-05	0.000142822517117827	1.73684869931003
GOBP_PHAGOSOME_LYSOSOME_FUSION	0.120943631983547	-0.00646817244088012	4.16945748571181	3.79310521838128e-05	0.00014408089306648	1.7280895167123
GOBP_HEART_VALVE_MORPHOGENESIS	0.117104869535072	0.0076785649126404	4.16917987613175	3.79752262674532e-05	0.000144165210830146	1.72699934265945
GOCC_DNA_POLYMERASE_COMPLEX	-0.157194709839985	-0.00492247159612858	-4.16896493219191	3.800946247576e-05	0.000144211725761125	1.72615530223362
GOBP_POSTSYNAPSE_ASSEMBLY	0.132991255868969	0.00484263511379542	4.16807737254935	3.81511444848792e-05	0.000144665611457114	1.72267045840809
GOBP_ADENYLATE_CYCLASE_INHIBITING_G_PROTEIN_COUPLED_RECEPTOR_SIGNALING_PATHWAY	0.103118852087567	0.0155147955296812	4.16184232066677	3.91607325794518e-05	0.000148408091115658	1.69820868408037
GOBP_ACTIVATION_OF_CYSTEINE_TYPE_ENDOPEPTIDASE_ACTIVITY	-0.106607856970846	-0.0367300249339269	-4.15955918707153	3.9536748991184e-05	0.000149746578165223	1.68925968046154
GOBP_INTERLEUKIN_8_PRODUCTION	-0.106557603384288	0.0148341995386269	-4.15648639523877	4.00482503950768e-05	0.000151596377721699	1.67722257986562
GOBP_POSITIVE_REGULATION_OF_INSULIN_LIKE_GROWTH_FACTOR_RECEPTOR_SIGNALING_PATHWAY	0.13919932680831	0.0215593499709921	4.1555528100184	4.02049010447529e-05	0.000152101586420749	1.6735670348255
GOBP_NATURAL_KILLER_CELL_DIFFERENTIATION	-0.134333441778631	0.00843072576208534	-4.15358004058601	4.05378436760341e-05	0.000153184478407134	1.66584492135692
GOBP_REGULATION_OF_PLATELET_DERIVED_GROWTH_FACTOR_RECEPTOR_SIGNALING_PATHWAY	0.102176483363259	0.00481180717236132	4.15260216216447	4.07038515406858e-05	0.000153723238979216	1.66201839927599
GOMF_ALPHA_ACTININ_BINDING	0.120402144412238	0.0133391587183265	4.15090459543571	4.09935752286046e-05	0.000154728339182765	1.65537762408414
GOBP_ACTIVATION_OF_TRANSMEMBRANE_RECEPTOR_PROTEIN_TYROSINE_KINASE_ACTIVITY	0.131408921616013	0.013888587042843	4.15037138293434	4.10849833281791e-05	0.000154984180927461	1.65329224048443
GOCC_PHOSPHOLIPID_TRANSLOCATING_ATPASE_COMPLEX	-0.140775303472268	0.00811897432678571	-4.14900877506633	4.13194568093195e-05	0.000155600250671146	1.64796421660499
GOBP_CELL_DIFFERENTIATION_INVOLVED_IN_KIDNEY_DEVELOPMENT	0.102258548157836	0.0121616746914713	4.14802324642163	4.14898374518623e-05	0.000156062691332693	1.64411162858674
GOBP_REGULATION_OF_HEART_MORPHOGENESIS	0.141195535626012	0.0024077556723997	4.14721285608628	4.16304409710328e-05	0.000156412195171807	1.64094430874655
GOBP_MEIOTIC_CHROMOSOME_SEPARATION	-0.131927049191671	0.00192180212672304	-4.13676150485824	4.34849234354736e-05	0.000163099541301719	1.60014690817923
GOBP_REGULATION_OF_NODAL_SIGNALING_PATHWAY	0.114555666609526	0.0145186370598027	4.13609915647485	4.36050632431682e-05	0.000163456694214391	1.59756455769519
GOBP_RETINA_VASCULATURE_DEVELOPMENT_IN_CAMERA_TYPE_EYE	0.154907005339886	0.00635328811574654	4.13346647252065	4.40857241841998e-05	0.000165069834844949	1.58730402937658
GOMF_EXODEOXYRIBONUCLEASE_ACTIVITY	-0.127165278651199	-0.050006003373443	-4.13236720578309	4.42879118329905e-05	0.000165732288433781	1.58302154904341
GOBP_MITOTIC_CHROMOSOME_CONDENSATION	-0.16996937421838	0.000333328929091372	-4.13175866591748	4.44002197087996e-05	0.00016605783425868	1.58065126980331
GOBP_NEGATIVE_REGULATION_OF_INFLAMMATORY_RESPONSE_TO_ANTIGENIC_STIMULUS	-0.11172442968644	0.00166164542822719	-4.13012366761052	4.47033083374367e-05	0.000167000890450897	1.57428448341943
GOBP_BRONCHUS_DEVELOPMENT	0.129197026702249	-0.00749030714261108	4.13010158832903	4.47074147458761e-05	0.000167000890450897	1.57419852102934
GOBP_MYELOID_LEUKOCYTE_ACTIVATION	-0.113333483454086	-0.00313277482896003	-4.12998693335869	4.47287445918027e-05	0.000167000890450897	1.57375213573649
GOBP_NEGATIVE_REGULATION_OF_PHAGOCYTOSIS	-0.124914573243377	0.00898224915517338	-4.12930967760041	4.48549357244565e-05	0.000167376779495128	1.57111561171755
GOBP_G_PROTEIN_COUPLED_GLUTAMATE_RECEPTOR_SIGNALING_PATHWAY	0.111719996910587	0.0244349339761075	4.12601028307889	4.54745663595139e-05	0.00016949611097637	1.55827686704071
GOBP_BASEMENT_MEMBRANE_ORGANIZATION	0.124623417291165	0.00935269869949201	4.12302714873069	4.60418111092112e-05	0.0001715129363296	1.54667682373613
GOBP_PYRIMIDINE_NUCLEOSIDE_MONOPHOSPHATE_BIOSYNTHETIC_PROCESS	-0.135237106380769	-0.00632813383172644	-4.12106040712307	4.64194660764405e-05	0.000172821621714784	1.53903325183999
GOCC_PARANODE_REGION_OF_AXON	0.151350672778247	0.0260893108560224	4.11988178927664	4.66471962940245e-05	0.000173472566717007	1.53445424915054
GOMF_ENDORIBONUCLEASE_ACTIVITY_PRODUCING_5_PHOSPHOMONOESTERS	-0.135566374472262	-0.0413533113443569	-4.11564314505049	4.74750007458824e-05	0.000176251276113746	1.51799673125934
GOMF_CYTOKINE_RECEPTOR_ACTIVITY	-0.126704665502062	-0.0275319568010883	-4.11504593550738	4.75927532843188e-05	0.000176488672439305	1.51567916909935
GOBP_MESODERMAL_CELL_FATE_COMMITMENT	0.102666372275696	0.00086080850486868	4.11025254087469	4.85479951207214e-05	0.000179807746058012	1.4970887910829
GOMF_GAP_JUNCTION_CHANNEL_ACTIVITY	0.107922253704071	0.0115365843337934	4.11015513311141	4.85675947296505e-05	0.000179807746058012	1.49671121637256
GOBP_HEART_FIELD_SPECIFICATION	0.10771401531547	0.00729808975529491	4.10761010105866	4.90823627435179e-05	0.000181601973828245	1.48684898564607
GOCC_CHAPERONIN_CONTAINING_T_COMPLEX	-0.188257025902922	-0.00537156017658267	-4.10571771592437	4.94684854659805e-05	0.000182927432162814	1.47951943513527
GOBP_SYMPATHETIC_NERVOUS_SYSTEM_DEVELOPMENT	0.12921904820942	0.0109024044360731	4.10329217080805	4.99676227649007e-05	0.000184461229790517	1.47012936760759
GOBP_REGULATION_OF_EXCRETION	0.122028685093902	0.0176600635634392	4.10295147441519	5.00381151838077e-05	0.000184617567832271	1.46881082769005
GOBP_POSITIVE_REGULATION_OF_MYOTUBE_DIFFERENTIATION	0.115600134253318	0.0243236921898513	4.10219066617082	5.01958734169487e-05	0.000184991533491676	1.46586676036182
GOBP_POSITIVE_REGULATION_OF_ENDOPLASMIC_RETICULUM_UNFOLDED_PROTEIN_RESPONSE	-0.128749198483946	0.00434280728722576	-4.10171695227444	5.02943398656196e-05	0.000185250347848661	1.46403390161298
GOCC_PARALLEL_FIBER_TO_PURKINJE_CELL_SYNAPSE	0.107992652116617	0.0256788330160021	4.09567058787908	5.15673967637212e-05	0.000189620023974222	1.44065673167067
GOBP_NEGATIVE_REGULATION_OF_INTERLEUKIN_17_PRODUCTION	-0.145559267296077	-0.00238010221551316	-4.08648949859035	5.3559248987461e-05	0.000196393892318471	1.40521993862603
GOCC_ACTIN_FILAMENT_BUNDLE	0.117976913702177	0.00623549732873164	4.08512812460337	5.38607604757214e-05	0.000197389155709906	1.39997154750628
GOCC_CHROMATOID_BODY	-0.106989485004226	0.00305867457012383	-4.08491172837118	5.39088354919155e-05	0.000197455031170835	1.39913744039272
GOBP_ENDOCARDIAL_CUSHION_MORPHOGENESIS	0.119819185339595	-0.00327006139547377	4.08438277649788	5.4026520381121e-05	0.000197775654966604	1.39709874617725
GOBP_MITOTIC_G2_M_TRANSITION_CHECKPOINT	-0.121579601559169	-0.00178528550123745	-4.0824052652459	5.44686591231577e-05	0.000199171908499395	1.38947912931736
GOBP_REGULATION_OF_MITOPHAGY	-0.140330027703053	-0.016599584310612	-4.08142689818	5.468867633284e-05	0.000199865023255393	1.38571059609155
GOBP_NEGATIVE_REGULATION_OF_CATECHOLAMINE_SECRETION	0.147367510383673	0.0259949807532983	4.08117462056525	5.47455459844953e-05	0.000199899423088103	1.38473899181893
GOBP_POSITIVE_REGULATION_OF_TELOMERE_MAINTENANCE_VIA_TELOMERE_LENGTHENING	-0.134627306354072	-0.0139656038902823	-4.07788652181466	5.54919285971834e-05	0.00020201279222948	1.37208045862943
GOBP_REGULATION_OF_PROTEIN_DEUBIQUITINATION	-0.152251323436879	-0.0171495257553085	-4.077097150169	5.56725474034459e-05	0.000202557909576597	1.36904292100787
GOBP_REGULATION_OF_TELOMERASE_ACTIVITY	-0.121583654615423	-0.0117686277284564	-4.07528065730734	5.60903114074508e-05	0.000203964768754366	1.36205501609697
GOBP_REGULATION_OF_CHROMATIN_ASSEMBLY	-0.120818478332849	0.00504453513588288	-4.07174443248923	5.69121523290572e-05	0.000206724097053497	1.34845960199676
GOCC_INTRINSIC_COMPONENT_OF_POSTSYNAPTIC_MEMBRANE	0.108088582682311	0.0197210798965958	4.06822979297457	5.77403147860517e-05	0.000209616195349474	1.33495786565712
GOBP_NEGATIVE_REGULATION_OF_AMINO_ACID_TRANSPORT	0.116709974839766	0.0206203227375921	4.06804256347408	5.77847520370372e-05	0.000209661489691905	1.33423890933547
GOMF_ACTININ_BINDING	0.108195366131647	0.022214974701671	4.06544380076266	5.84049132184865e-05	0.000211677475532194	1.32426285368765
GOBP_NEGATIVE_REGULATION_OF_HORMONE_METABOLIC_PROCESS	-0.119997361921375	-0.0018809593052282	-4.06328741616966	5.89243056321183e-05	0.00021332419699045	1.31598941177768
GOBP_MITOCHONDRIAL_TRANSMEMBRANE_TRANSPORT	-0.115310898351575	-0.0132128743384428	-4.06105353271055	5.94669941767448e-05	0.000215170149916958	1.30742286172475
GOBP_T_HELPER_2_CELL_CYTOKINE_PRODUCTION	-0.124091721647298	0.0108412538867202	-4.0604142180661	5.96231785547291e-05	0.000215598251074289	1.30497199549446
GOMF_SUPEROXIDE_GENERATING_NAD_P_H_OXIDASE_ACTIVITY	-0.147391726214354	-0.00115876511615578	-4.06030033721163	5.96510405030235e-05	0.000215598251074289	1.30453546073176
GOMF_PYRIMIDINE_NUCLEOTIDE_SUGAR_TRANSMEMBRANE_TRANSPORTER_ACTIVITY	-0.149035036631033	-0.0077241783372419	-4.05993138153333	5.97413937805437e-05	0.000215805915859233	1.30312123512138
GOMF_INSULIN_RECEPTOR_SUBSTRATE_BINDING	-0.133152667404227	0.0166699233336018	-4.05854777317991	6.00813847743819e-05	0.00021679531579755	1.29781884185907
GOBP_POSITIVE_REGULATION_OF_EXTRACELLULAR_MATRIX_ORGANIZATION	0.126538388508499	0.0103298895903757	4.05642084366985	6.06076199042232e-05	0.000218573934343983	1.28967104772733
GOBP_NEGATIVE_REGULATION_OF_SYNAPSE_ORGANIZATION	0.130208561125424	0.00917314778349826	4.04978078075688	6.22788092745459e-05	0.00022410805751016	1.26425958364069
GOBP_POSITIVE_REGULATION_OF_AXON_EXTENSION	0.103834279510161	0.0126233063375708	4.04684843363062	6.30306903264278e-05	0.000226689324858205	1.25304964183
GOBP_GRANULOCYTE_MIGRATION	-0.114485748938058	-0.00865165684914608	-4.04587367490059	6.32825323655316e-05	0.000227470362913911	1.24932492481414
GOBP_EXCITATORY_SYNAPSE_ASSEMBLY	0.124670496008172	0.00567586118204324	4.04330260255665	6.39513994359278e-05	0.000229622977722872	1.23950436472021
GOBP_MEMBRANE_DEPOLARIZATION_DURING_CARDIAC_MUSCLE_CELL_ACTION_POTENTIAL	0.140850601419546	0.00382808823258495	4.04295471195915	6.4042417894855e-05	0.000229823994195979	1.23817598819155
GOMF_ADENYLATE_CYCLASE_BINDING	0.147707158755246	-0.0187117664344671	4.0428038800369	6.40819182275874e-05	0.000229840012888449	1.23760008796291
GOBP_MITOTIC_INTRA_S_DNA_DAMAGE_CHECKPOINT_SIGNALING	-0.151966131773049	-0.00505387901146858	-4.04071153420292	6.46322621127226e-05	0.000231687234677301	1.22961320802213
GOBP_AV_NODE_CELL_TO_BUNDLE_OF_HIS_CELL_COMMUNICATION	0.130743675290378	0.0223313723029525	4.04046702485696	6.46968670342313e-05	0.000231792161520785	1.22868011656819
GOBP_NEGATIVE_REGULATION_OF_IMMUNE_EFFECTOR_PROCESS	-0.111169322201187	0.0055640143297792	-4.04016481197741	6.47768033391211e-05	0.000231825330007984	1.22752688951986
GOMF_1_PHOSPHATIDYLINOSITOL_3_KINASE_REGULATOR_ACTIVITY	-0.122885246092531	0.0030366792034892	-4.03966486661957	6.49092466243906e-05	0.000232172659681572	1.22561930001672
GOBP_PTERIDINE_CONTAINING_COMPOUND_BIOSYNTHETIC_PROCESS	-0.166222432658457	-0.0110216981693538	-4.03935387323689	6.49917633749767e-05	0.000232341126833704	1.22443278393716
GOBP_PHAGOCYTOSIS_RECOGNITION	0.117433252216518	0.00621839120378575	4.03769952433811	6.5432394563726e-05	0.000233788947896537	1.21812244251235
GOMF_HELICASE_ACTIVITY	-0.130644806793474	-0.000803774624575557	-4.03625711176647	6.58188921625258e-05	0.00023504187946988	1.21262244136048
GOBP_NEGATIVE_REGULATION_OF_SYSTEMIC_ARTERIAL_BLOOD_PRESSURE	0.109587157436564	0.00667581079115341	4.0354971800688	6.60233890115563e-05	0.00023564386937748	1.20972550224974
GOBP_HEART_TRABECULA_FORMATION	0.122100896633961	0.00198285283535336	4.02979178223038	6.75780996331375e-05	0.000241061627837619	1.18799188141453
GOBP_PROTEIN_KINASE_A_SIGNALING	0.113756017907068	0.0143558816512212	4.0295728925371	6.76384340310879e-05	0.000241145721328226	1.18715862391769
GOBP_VASCULAR_ENDOTHELIAL_GROWTH_FACTOR_RECEPTOR_SIGNALING_PATHWAY	0.114380017043106	0.0055316687479225	4.02883584069488	6.78419702924266e-05	0.000241739991916523	1.18435315944874
GOBP_POSITIVE_REGULATION_OF_FILOPODIUM_ASSEMBLY	0.125468933301664	-0.00518126444912166	4.02563633895638	6.87322743512444e-05	0.000244381419915536	1.17218024056659
GOBP_DRINKING_BEHAVIOR	0.127599248485297	0.0119130358450959	4.02325432818745	6.94022959969021e-05	0.000246630044279349	1.16312332465368
GOBP_REGULATION_OF_SMOOTH_MUSCLE_CONTRACTION	0.105947320010919	0.00430050482664992	4.02084525894607	7.00862361552276e-05	0.000248790968170072	1.15396852156972
GOBP_NEGATIVE_REGULATION_OF_DNA_REPLICATION	-0.127189339717185	-0.00465996286622906	-4.01890276588325	7.06423714198957e-05	0.000250122474716219	1.14659043241323
GOBP_PHYSIOLOGICAL_CARDIAC_MUSCLE_HYPERTROPHY	0.102121401603641	0.00128076752618072	4.01873672841596	7.06901018481509e-05	0.000250122474716219	1.14595993087531
GOBP_POSITIVE_REGULATION_OF_MESENCHYMAL_CELL_PROLIFERATION	0.101664234207574	0.00377681821819463	4.01790743543609	7.09289557836605e-05	0.000250832318027392	1.14281117668484
GOBP_MITOCHONDRIAL_PROTEIN_PROCESSING	-0.132831314627689	-0.00974197180081494	-4.01604025391368	7.1469552425333e-05	0.000252471870710923	1.13572382854218
GOCC_TRANSCRIPTION_ELONGATION_FACTOR_COMPLEX	-0.110528568800803	-0.00250030856686164	-4.00697506374084	7.41502392758784e-05	0.000261097997664929	1.10135757757699
GOBP_AV_NODE_CELL_TO_BUNDLE_OF_HIS_CELL_SIGNALING	0.14175367691427	0.0249143487957306	4.00662664432179	7.42551527137486e-05	0.000261327146889587	1.10003813576732
GOBP_RRNA_CATABOLIC_PROCESS	-0.140446990393556	-0.0173815176896765	-4.00643116487571	7.43140757201462e-05	0.000261394282425822	1.09929791380632
GOCC_NUCLEAR_CHROMOSOME	-0.120741081896625	-0.00583811796821259	-4.00320248771419	7.52937353415161e-05	0.000264583260743902	1.0870766728302
GOMF_INSULIN_LIKE_GROWTH_FACTOR_BINDING	0.118087819475064	0.00486134298790762	4.00071245550182	7.60576334654143e-05	0.00026693700781255	1.07765753293077
GOBP_LIMB_BUD_FORMATION	0.113915534316051	0.0182019682391078	3.99978361928146	7.63444637622593e-05	0.000267389045531458	1.07414536491527
GOBP_POSITIVE_REGULATION_OF_BROWN_FAT_CELL_DIFFERENTIATION	0.104830924792068	-0.000648879232754543	3.99805846626558	7.68799285145174e-05	0.000268973116678309	1.06762410326384
GOCC_TELOMERASE_HOLOENZYME_COMPLEX	-0.144516117551217	0.00923082746033016	-3.99794280823682	7.69159544713049e-05	0.000268973116678309	1.0671869959126
GOBP_EPITHELIAL_TO_MESENCHYMAL_TRANSITION_INVOLVED_IN_ENDOCARDIAL_CUSHION_FORMATION	0.143381325565334	-0.00459344496056307	3.99793062266444	7.69197510500773e-05	0.000268973116678309	1.06714094355269
GOCC_TERTIARY_GRANULE_MEMBRANE	-0.123867654273303	-0.000110721891707843	-3.99599298851126	7.7525715401413e-05	0.000270947625483894	1.05981977175719
GOCC_PRESYNAPTIC_ACTIVE_ZONE_MEMBRANE	0.102845949190177	0.00720661984649635	3.99543494372184	7.77010737922121e-05	0.000271415891414756	1.05771185477659
GOBP_POSITIVE_REGULATION_OF_GLYCOGEN_METABOLIC_PROCESS	0.110043032557657	0.0209768017498853	3.99485170554076	7.78847512425593e-05	0.000271912702581793	1.05550906272652
GOCC_CHROMOSOMAL_REGION	-0.125512621394146	-0.00101941097496972	-3.99382729711329	7.82083632116248e-05	0.000272462486812671	1.05164075922586
GOBP_REGULATION_OF_SISTER_CHROMATID_COHESION	-0.156287875603597	-0.00777237707069955	-3.9931179868936	7.84331826119919e-05	0.000272955797312821	1.04896284197291
GOBP_AORTA_MORPHOGENESIS	0.116739185031812	-0.00190852403497755	3.99244067039007	7.86484338876914e-05	0.000273296910688425	1.04640612046039
GOBP_GROWTH_PLATE_CARTILAGE_CHONDROCYTE_DIFFERENTIATION	0.111284760908285	-0.00687291580673177	3.98709344221775	8.0367578798055e-05	0.000278947786727641	1.02623547506776
GOBP_TRANSLATIONAL_ELONGATION	-0.111314138057544	-0.0174824130275005	-3.98341318016236	8.15714455103004e-05	0.000282826999232331	1.01236731743808
GOBP_REGULATION_OF_RESPIRATORY_SYSTEM_PROCESS	0.132348547593056	0.00824375569546097	3.98290862476895	8.17378206318726e-05	0.000283254148623922	1.0104669412283
GOBP_CLEAVAGE_INVOLVED_IN_RRNA_PROCESSING	-0.166441665959795	-0.0197182095215891	-3.97612772399577	8.40052736136754e-05	0.000290804535570296	0.984948541779173
GOBP_PROTEIN_LOCALIZATION_TO_NUCLEOLUS	-0.152765709596684	-0.0110990026321028	-3.9753758054059	8.42603502994167e-05	0.000291533701457897	0.982121323077757
GOBP_COMPLEMENT_RECEPTOR_MEDIATED_SIGNALING_PATHWAY	-0.187590639073947	0.0105983862364759	-3.97456447117669	8.45364069841484e-05	0.00029202676662244	0.979071251761638
GOBP_MRNA_CLEAVAGE	-0.139262378183959	-0.0126305230426309	-3.97423908382828	8.46473610076846e-05	0.000292139200826853	0.977848174626221
GOBP_REGULATION_OF_IRE1_MEDIATED_UNFOLDED_PROTEIN_RESPONSE	-0.139834039124262	0.00320915612595918	-3.97286285357231	8.51181723540597e-05	0.000293572665953013	0.972676169756838
GOBP_GABAERGIC_NEURON_DIFFERENTIATION	0.130136539371406	0.0316812306094989	3.97084432290995	8.58132123667282e-05	0.000295814331647786	0.965093313660309
GOBP_POSITIVE_REGULATION_OF_EPITHELIAL_TO_MESENCHYMAL_TRANSITION	0.106219515064783	0.00248220131843822	3.97028612683656	8.60063640868846e-05	0.000296324447694308	0.962997006699994
GOMF_NADPLUS_NUCLEOSIDASE_ACTIVITY	-0.133099640078759	0.0171743813681332	-3.96823488483547	8.67197005866004e-05	0.000298468644201521	0.955295885805999
GOBP_ESTABLISHMENT_OF_LYMPHOCYTE_POLARITY	-0.149118056305081	0.00576410245611974	-3.96502791552643	8.78462079926342e-05	0.000302187270284048	0.943263060858086
GOMF_INSULIN_LIKE_GROWTH_FACTOR_I_BINDING	0.129039196709406	0.00944562300171432	3.96482756831548	8.79170423562839e-05	0.000302272430742779	0.942511637381917
GOMF_FUCOSYLTRANSFERASE_ACTIVITY	-0.110543613313269	0.0023786062662017	-3.95999084043042	8.96436386695714e-05	0.000307724892554887	0.924381560084205
GOCC_CATION_TRANSPORTING_ATPASE_COMPLEX	0.118802970881471	0.0204138014175309	3.95884117668033	9.00587460544398e-05	0.00030898816637925	0.920075130188136
GOBP_POSITIVE_REGULATION_OF_KERATINOCYTE_PROLIFERATION	0.119360470418742	0.0162273828844755	3.95855387714342	9.01627652140079e-05	0.000309183345428067	0.91899913812524
GOBP_REGULATION_OF_ENDOCYTIC_RECYCLING	0.105559942018527	0.0038102174202499	3.9571805556835	9.06615635497445e-05	0.0003104070234271	0.913856775991031
GOCC_MAIN_AXON	0.10543241083293	0.00790977694169033	3.95661610959534	9.08673315157264e-05	0.000310949240867587	0.91174369942113
GOBP_METANEPHRIC_RENAL_VESICLE_MORPHOGENESIS	0.113394631312779	0.01346152150706	3.95618933723038	9.10232046741413e-05	0.000311320241221255	0.910146206001843
GOMF_EFFLUX_TRANSMEMBRANE_TRANSPORTER_ACTIVITY	0.10797761415783	0.0120141609718949	3.9507873946641	9.30182411666099e-05	0.000317812323985917	0.889939352080856
GOBP_SMOOTH_MUSCLE_CONTRACTION	0.102267084910459	0.000398030413071133	3.9409865131069	9.67441776712771e-05	0.000329341881434135	0.853342331403906
GOBP_EXTRACELLULAR_MATRIX_DISASSEMBLY	0.101615987932262	0.00582274974356032	3.93799800957816	9.79081583243846e-05	0.000333131493053923	0.842199723328068
GOBP_DENDRITIC_CELL_DIFFERENTIATION	-0.113113260603928	0.00645013540254691	-3.9373426278125	9.81651891748372e-05	0.000333832888018109	0.839757177492155
GOBP_CELL_MIGRATION_IN_HINDBRAIN	0.122013996727162	0.00971582541781075	3.93161773029493	0.000100437763079192	0.000340854488256338	0.818436921946778
GOBP_LEFT_RIGHT_PATTERN_FORMATION	0.101602555323184	-0.00635323374750149	3.93053665685245	0.00010087246881308	0.000342152738062981	0.814414067749133
GOBP_RESPONSE_TO_STEROL_DEPLETION	-0.137477217527942	-0.00811648722161216	-3.92542989657639	0.000102950140918539	0.000348685245606506	0.7954247203263
GOCC_MRNA_CLEAVAGE_FACTOR_COMPLEX	-0.156919993030842	-0.00993651160153488	-3.92432354035719	0.000103405572206321	0.000349840409321025	0.791313758326709
GOBP_REGULATION_OF_LONG_TERM_SYNAPTIC_DEPRESSION	0.1095988829222	0.0129542661403292	3.92396477420019	0.000103553667665083	0.000349980453314241	0.789980895767769
GOBP_REGULATION_OF_RRNA_PROCESSING	-0.169176861263243	-0.0118438450110969	-3.92240862108566	0.000104198363284442	0.000351796841557354	0.784200883992107
GOBP_FOLIC_ACID_TRANSPORT	0.116941657537082	-0.00271176314622348	3.92207811851384	0.000104335775296531	0.000352079570959489	0.782973571511879
GOBP_REGULATION_OF_HISTONE_H3_K4_METHYLATION	-0.107809962423793	0.000346499506700498	-3.91864670633802	0.000105772624653474	0.000356378232011704	0.770236736854701
GOBP_NUCLEAR_TRANSCRIBED_MRNA_CATABOLIC_PROCESS_NONSENSE_MEDIATED_DECAY	-0.116276743127199	-0.0101041461096347	-3.91838062885076	0.000105884820077984	0.000356390158907941	0.769249529791526
GOBP_POSITIVE_REGULATION_OF_DNA_TEMPLATED_TRANSCRIPTION_ELONGATION	-0.128867036291872	0.000203928196627312	-3.91701459724249	0.000106462604611801	0.000357855037375835	0.764182217952241
GOBP_RETINA_VASCULATURE_MORPHOGENESIS_IN_CAMERA_TYPE_EYE	0.155190965069391	0.0170996903476734	3.91664594081731	0.000106619044703672	0.000358002005256629	0.762814960822188
GOBP_PLATELET_DERIVED_GROWTH_FACTOR_RECEPTOR_SIGNALING_PATHWAY	0.103591922812202	0.0034676713137729	3.91620253854701	0.000106807491835849	0.00035839240227272	0.761170646394905
GOMF_CCR_CHEMOKINE_RECEPTOR_BINDING	-0.138617030480233	-0.00361281813069252	-3.91585929341142	0.000106953588554597	0.000358515861480916	0.75989787266336
GOBP_LEUKOCYTE_ADHESION_TO_VASCULAR_ENDOTHELIAL_CELL	-0.116381987299546	0.00873027363631858	-3.91175563456879	0.000108714969957654	0.000364234015792751	0.744689209476745
GOBP_POSITIVE_REGULATION_OF_PROTEIN_EXIT_FROM_ENDOPLASMIC_RETICULUM	-0.119330878545275	0.00223687162844131	-3.90894121160731	0.000109938829415524	0.00036814636088098	0.73426709847841
GOBP_MITOCHONDRIAL_RNA_METABOLIC_PROCESS	-0.154232228694587	-0.0154396841596025	-3.90869939319898	0.000110044591400305	0.000368312509992859	0.733371941050041
GOBP_REGULATION_OF_SYNAPTIC_VESICLE_ENDOCYTOSIS	0.111733466364157	-0.00247111466952464	3.90768042522526	0.000110491307947317	0.00036961906177175	0.72960051054566
GOBP_POSITIVE_REGULATION_OF_CAMP_MEDIATED_SIGNALING	0.127598730988171	-0.0031398195851563	3.90744235572682	0.000110595925087363	0.000369780463085167	0.728719492050151
GOBP_NEGATIVE_REGULATION_OF_TRANSCRIPTION_FROM_RNA_POLYMERASE_II_PROMOTER_IN_RESPONSE_TO_STRESS	0.123224382496572	-0.0105998952515835	3.90436050459542	0.000111958708417381	0.000373955767422617	0.71731901495063
GOBP_RENAL_ABSORPTION	0.114040719368034	-0.00139421735771175	3.90380535265445	0.000112205878888072	0.000374590618577991	0.715266260435958
GOBP_BRANCHED_CHAIN_AMINO_ACID_METABOLIC_PROCESS	-0.12380251093045	-0.0126968461515654	-3.90215764596433	0.000112942534542298	0.000376666510725713	0.70917520966667
GOBP_INTERLEUKIN_6_PRODUCTION	-0.104732968069197	0.00866353407043773	-3.90116402751179	0.000113388972080916	0.000377963240269721	0.70550326087628
GOMF_STRUCTURAL_CONSTITUENT_OF_NUCLEAR_PORE	-0.158748493673589	-0.0129829552189514	-3.900669151785	0.000113611945045158	0.000378514149058524	0.70367475305119
GOBP_NEGATIVE_REGULATION_OF_B_CELL_MEDIATED_IMMUNITY	-0.10971306351205	-0.0162762059121828	-3.90032888982552	0.000113765495503895	0.000378833325129721	0.702417648917451
GOCC_INTRINSIC_COMPONENT_OF_POSTSYNAPTIC_DENSITY_MEMBRANE	0.107717859247345	0.0214045035010138	3.90019184877753	0.000113827393693089	0.00037884713476746	0.701911376747394
GOBP_POSITIVE_REGULATION_OF_CARDIAC_MUSCLE_CELL_PROLIFERATION	0.112830971884759	0.00833474938273101	3.89573215719332	0.000115859224773344	0.0003852187098394	0.685444833790969
GOBP_NEGATIVE_REGULATION_OF_TYPE_I_INTERFERON_PRODUCTION	-0.10247256535196	-0.00549632996791544	-3.89469409357911	0.000116337068079495	0.000386611533232769	0.681614475676239
GOMF_DEOXYCYTIDINE_DEAMINASE_ACTIVITY	-0.152592394339506	-0.00720409929675167	-3.8931829767019	0.000117036004509449	0.00038854058177226	0.676040275781946
GOBP_HISTAMINE_SECRETION	-0.114928794753255	-0.059152170551376	-3.89224448518543	0.000117472084020555	0.000389593969249163	0.672579376402079
GOCC_90S_PRERIBOSOME	-0.164292900286747	-0.00642238948464616	-3.89059374037647	0.000118242854194497	0.000391952058370844	0.666493747352959
GOBP_TRICARBOXYLIC_ACID_CYCLE	-0.143925279358001	-0.0183617109420699	-3.89028598154349	0.00011838708227548	0.000392057024222019	0.665359427944617
GOMF_ISOPEPTIDASE_ACTIVITY	-0.116286254357394	-0.0202291061855384	-3.88895826686263	0.000119011213723683	0.000393703258712737	0.66046676295482
GOBP_VASCULAR_ASSOCIATED_SMOOTH_MUSCLE_CELL_DIFFERENTIATION	0.103317921064169	0.0030632169904832	3.88771040438995	0.000119600646810586	0.000395254530517603	0.65586975832589
GOBP_DEFENSE_RESPONSE_TO_TUMOR_CELL	-0.135823165269657	0.00064153914617338	-3.88356549162495	0.000121578411207956	0.000401408450632148	0.640610058179373
GOBP_TRANSLATIONAL_TERMINATION	-0.125511100709738	-0.0185675869266098	-3.8835514758256	0.000121585151128975	0.000401408450632148	0.640558483773158
GOBP_TELOMERE_MAINTENANCE_VIA_RECOMBINATION	-0.130981745861818	-0.0094172124473609	-3.88248282432491	0.00012210008731389	0.000402905720713842	0.636626636234777
GOBP_EYELID_DEVELOPMENT_IN_CAMERA_TYPE_EYE	0.117383938257475	-0.00175044941991156	3.88076970480081	0.000122929873486353	0.000405236165864561	0.630325703633511
GOBP_MESENCHYMAL_TO_EPITHELIAL_TRANSITION	0.109320866936826	0.0116636942834902	3.87646035891526	0.00012504086061047	0.000411987968661318	0.614487064716434
GOBP_TELOMERE_CAPPING	-0.110772674826465	-0.00899047779278204	-3.8753294624609	0.000125600500969383	0.000413624139738531	0.610333236975689
GOBP_NEGATIVE_REGULATION_OF_OSTEOBLAST_DIFFERENTIATION	0.100451873982536	0.00538896267992271	3.87245974700504	0.000127031279081361	0.000418126036514664	0.599797673093705
GOBP_REGULATION_OF_INTEGRIN_ACTIVATION	-0.112679455556616	0.0139916781447318	-3.87091244831198	0.000127809114785314	0.000420475322463218	0.594120073505279
GOBP_POSITIVE_REGULATION_OF_ACROSOME_REACTION	0.119075552056561	0.0062513802509108	3.869004552656	0.00012877442976036	0.000423438726430055	0.587122193500658
GOBP_TRACHEA_MORPHOGENESIS	0.123105722422288	-0.0048067762648023	3.86753075585044	0.000129524827320905	0.000425692819251072	0.581718702085157
GOBP_REGULATION_OF_NATURAL_KILLER_CELL_DIFFERENTIATION	-0.148141845972943	0.0182617193010333	-3.86536295755771	0.000130636104304567	0.000429130117294923	0.573774191349886
GOMF_NUCLEOTIDE_SUGAR_TRANSMEMBRANE_TRANSPORTER_ACTIVITY	-0.130184507060106	-0.0109527862583544	-3.86486412134899	0.000130893095984701	0.000429759113943763	0.571946646225749
GOBP_DETECTION_OF_MOLECULE_OF_BACTERIAL_ORIGIN	-0.156104478912999	0.0112348259340934	-3.86353827861284	0.000131578474014829	0.000431793291414347	0.567090322933193
GOBP_VASOCONSTRICTION	0.100786708175156	0.0116648403314275	3.85995011407176	0.000133450399002517	0.000437717308728256	0.553955230514653
GOMF_VINCULIN_BINDING	0.137333854890656	-0.00692802429170116	3.85604427117811	0.000135516680046157	0.000443607495560274	0.539670020638769
GOBP_RRNA_MODIFICATION	-0.156693129530879	-0.01376207452604	-3.8537933062574	0.000136721199750129	0.000447104222512886	0.53144341408108
GOMF_INSULIN_RECEPTOR_BINDING	0.102421835190743	0.00110110682028189	3.85258890624397	0.000137369840804316	0.000448558495091849	0.527043510993889
GOBP_GLYCOLIPID_CATABOLIC_PROCESS	-0.119133430217967	0.00943195556795011	-3.85176100514433	0.000137817401560154	0.000449792116534631	0.524019766316283
GOBP_NEGATIVE_REGULATION_OF_HUMORAL_IMMUNE_RESPONSE_MEDIATED_BY_CIRCULATING_IMMUNOGLOBULIN	-0.128214508507707	-0.0221769999585443	-3.84968100956231	0.000138947933239467	0.000452780572900364	0.516425640809014
GOBP_REGULATION_OF_GLUTAMATE_SECRETION	0.109353579462271	0.032020569891504	3.84650864417289	0.000140689098973633	0.00045788828952903	0.504850531270233
GOBP_POSITIVE_REGULATION_OF_CARDIOCYTE_DIFFERENTIATION	0.105800772343845	0.0214275519350803	3.84611279209958	0.000140907806251466	0.000458282205755882	0.503406791433619
GOBP_SEMAPHORIN_PLEXIN_SIGNALING_PATHWAY_INVOLVED_IN_NEURON_PROJECTION_GUIDANCE	0.139168514480315	0.011095966919865	3.84577780829744	0.000141093135068969	0.000458447905895549	0.502185155673571
GOBP_NEGATIVE_REGULATION_OF_PRODUCTION_OF_MIRNAS_INVOLVED_IN_GENE_SILENCING_BY_MIRNA	-0.100784517774498	-0.00134775644330475	-3.84576807271742	0.000141098524695597	0.000458447905895549	0.502149652939888
GOBP_BASE_EXCISION_REPAIR_AP_SITE_FORMATION	-0.122618303240207	-0.0102141635809928	-3.84395261490161	0.000142106974020661	0.000461495915631455	0.495530674240973
GOBP_MESENCHYMAL_TO_EPITHELIAL_TRANSITION_INVOLVED_IN_METANEPHROS_MORPHOGENESIS	0.114471709868301	0.00817099768357142	3.84299810243264	0.000142639915749883	0.000462768470484289	0.492051773890916
GOBP_POSITIVE_REGULATION_OF_VASCULOGENESIS	0.128807132611449	0.0119180379197803	3.84172725717098	0.000143352411998638	0.000464850134805273	0.487421177035679
GOCC_MITOCHONDRIAL_MATRIX	-0.10924525453252	-0.0145808800645286	-3.83416850872099	0.000147660222730139	0.000477403184381327	0.459908477717251
GOBP_NEGATIVE_REGULATION_OF_TRANSLATIONAL_INITIATION	-0.103207212993775	-0.0191474448869303	-3.83258805516194	0.000148576276276208	0.000480128262252178	0.454162191205191
GOBP_REGULATION_OF_CENTROSOME_CYCLE	-0.120475600181199	-0.0039788978763082	-3.83033393180165	0.000149892097223212	0.000484042302595018	0.445970330615865
GOBP_RESOLUTION_OF_MEIOTIC_RECOMBINATION_INTERMEDIATES	-0.127363641604893	-0.00530314606682785	-3.82922534292646	0.000150543257696854	0.000485766734132495	0.441943166548106
GOBP_HEART_VALVE_DEVELOPMENT	0.103419865872191	0.00525948231030973	3.82864737356777	0.00015088380349809	0.000486387101202687	0.439844007803122
GOBP_THROMBIN_ACTIVATED_RECEPTOR_SIGNALING_PATHWAY	-0.119489419220271	0.0138164368242208	-3.82653168719603	0.000152136609883871	0.000489463541362529	0.432162426729783
GOMF_PSEUDOURIDINE_SYNTHASE_ACTIVITY	-0.160642707988284	-0.00642165949821318	-3.82114378314412	0.000155371609700394	0.000498714455187455	0.412617874951852
GOMF_ANNEALING_ACTIVITY	-0.142742659956431	-0.0174257035065765	-3.8210059305523	0.00015545522572323	0.000498714455187455	0.412118150306545
GOBP_POSITIVE_REGULATION_OF_NEUROINFLAMMATORY_RESPONSE	-0.144587409690878	0.00581605040060027	-3.82000343607789	0.000156064580165938	0.000500138566628507	0.408484543463143
GOMF_POLYUBIQUITIN_MODIFICATION_DEPENDENT_PROTEIN_BINDING	-0.109241306784326	7.62232678626637e-05	-3.81926137692488	0.000156517084997966	0.000501343787884111	0.405795468935325
GOBP_REGULATION_OF_CHROMOSOME_SEGREGATION	-0.126226708954022	0.00550784708912938	-3.81890645355212	0.000156733953940959	0.000501793429893944	0.404509468013799
GOBP_HEART_TRABECULA_MORPHOGENESIS	0.101172460313394	-0.00839000444392961	3.8187605113548	0.000156823211403818	0.000501834276492217	0.403980704788125
GOCC_GEMINI_OF_COILED_BODIES	-0.127055083786779	-0.00959451643243863	-3.81764849166113	0.000157504895629141	0.000503279159925557	0.399952359083647
GOBP_REGULATION_OF_CARDIAC_MUSCLE_CELL_MEMBRANE_REPOLARIZATION	0.114652521806946	0.00483325959952877	3.81727902717216	0.000157732001702154	0.000503759460158777	0.398614195864929
GOCC_PHAGOPHORE_ASSEMBLY_SITE_MEMBRANE	0.117909862845085	-0.0141685498115598	3.81238044796632	0.000160772505749815	0.000512721262867665	0.380883349190094
GOMF_U6_SNRNA_BINDING	-0.148081997338696	-0.0188075884234926	-3.81179016851097	0.000161142602611771	0.000513402366747556	0.37874820049181
GOBP_POSITIVE_REGULATION_OF_MONOCYTE_CHEMOTAXIS	-0.134548653405364	-0.00818238069117471	-3.8093031462855	0.000162710787997882	0.000518146975371896	0.369755542969301
GOBP_TRICARBOXYLIC_ACID_METABOLIC_PROCESS	-0.135187289060728	-0.0130451808238459	-3.80731116761915	0.000163977211169211	0.0005219264945512	0.362556793741433
GOBP_REGULATION_OF_CELL_SUBSTRATE_JUNCTION_ORGANIZATION	0.106649389752932	3.52441912015027e-07	3.80697234093942	0.000164193548516308	0.000522361628645481	0.361332665056027
GOBP_CD4_POSITIVE_ALPHA_BETA_T_CELL_CYTOKINE_PRODUCTION	-0.119276441020207	0.0133266248461636	-3.80509881321011	0.000165394651845827	0.000525418361311684	0.354565715856265
GOMF_EXTRACELLULAR_MATRIX_STRUCTURAL_CONSTITUENT_CONFERRING_COMPRESSION_RESISTANCE	0.129631245685097	0.0277743524015698	3.80256813434794	0.000167030230026303	0.000530357361554959	0.345430108494932
GOCC_FIBRILLAR_COLLAGEN_TRIMER	0.174460739530672	0.0120250199204313	3.80093165503994	0.000168096007339423	0.000533333736825158	0.339525503210573
GOBP_S_ADENOSYLMETHIONINE_METABOLIC_PROCESS	-0.102361648872121	-0.00857924976080502	-3.80087930229709	0.000168130208499151	0.000533333736825158	0.339336647301079
GOBP_AORTA_DEVELOPMENT	0.110041192974185	0.00714387753142067	3.79630124631422	0.000171146521503618	0.000542287056170423	0.322831192021624
GOBP_MITOCHONDRIAL_RNA_PROCESSING	-0.165217136268835	-0.0189946666892977	-3.79621973731987	0.000171200684958681	0.000542287056170423	0.322537490964005
GOMF_ATP_HYDROLYSIS_ACTIVITY	-0.10076889280026	-0.00520076441135925	-3.79592557081702	0.000171396295884514	0.000542644643340932	0.321477570404778
GOBP_POSITIVE_REGULATION_OF_TRANSCRIPTION_BY_RNA_POLYMERASE_I	-0.139299669398051	-0.0122272637443033	-3.79500820894039	0.00017200766721135	0.0005443175576008	0.318172682925495
GOBP_NEGATIVE_REGULATION_OF_PROTEIN_AUTOPHOSPHORYLATION	0.12463843769137	0.0210796246573176	3.79383232176647	0.000172794343283187	0.000546543342303621	0.313937512906123
GOBP_REGULATION_OF_POSTSYNAPTIC_DENSITY_ORGANIZATION	0.117996073447848	0.0141632891015546	3.79331270805291	0.000173143049419109	0.00054738236346475	0.312066417062229
GOBP_MAGNESIUM_ION_TRANSPORT	-0.11215150451663	-0.00845810875487065	-3.79316800183083	0.000173240278144948	0.000547425927086155	0.311545381391213
GOBP_NEGATIVE_REGULATION_OF_AMYLOID_FIBRIL_FORMATION	0.116469759221511	-0.000537283649474457	3.79123731521622	0.000174542457167439	0.000551275165632354	0.304595424455175
GOMF_HORMONE_ACTIVITY	0.102429184193266	0.00530412662579814	3.7879805868861	0.000176759969370468	0.000558010297916397	0.292879489391892
GOBP_POSITIVE_REGULATION_OF_LEUKOCYTE_ADHESION_TO_VASCULAR_ENDOTHELIAL_CELL	-0.129722201936692	0.00775638441058975	-3.78491693363964	0.00017887027335806	0.000564129323667727	0.281866637558505
GOBP_EMBRYONIC_CAMERA_TYPE_EYE_FORMATION	0.108803554923208	-0.00434017254037293	3.78326222211196	0.000180019940602895	0.000567482369223928	0.275921909319758
GOBP_REGULATION_OF_EXTRACELLULAR_MATRIX_ASSEMBLY	0.138830209500685	0.00853614480934668	3.77630846699393	0.000184927982882483	0.000581835763889252	0.250966100754394
GOBP_REGULATION_OF_POSITIVE_CHEMOTAXIS	0.104320069331055	0.0093288339947629	3.77488992112892	0.000185944597564181	0.000584473675141842	0.245880407387524
GOCC_CILIARY_ROOTLET	0.103906191616891	-0.0154059653905721	3.76780781225435	0.000191099442910149	0.00059981451937348	0.220516480879991
GOBP_POSITIVE_REGULATION_OF_EXCITATORY_POSTSYNAPTIC_POTENTIAL	0.112615269883661	0.0144462355450787	3.76611938305474	0.000192348150743405	0.000602731852481411	0.21447603679817
GOBP_MITOTIC_METAPHASE_PLATE_CONGRESSION	-0.13043976329157	-0.00108501430968358	-3.76480329232382	0.000193326824057826	0.000605068685982508	0.209769392079726
GOBP_MITOTIC_SISTER_CHROMATID_COHESION	-0.136235840231598	-0.00918864544278465	-3.76279088286153	0.000194832383660936	0.000608909212394349	0.202575496610669
GOBP_ADENYLATE_CYCLASE_ACTIVATING_ADRENERGIC_RECEPTOR_SIGNALING_PATHWAY	0.126603692902478	0.0122313036375935	3.76146083178367	0.000195833509164391	0.000611164519561563	0.197822829000049
GOBP_VIRAL_TRANSLATION	-0.145228631907401	-0.020584612274948	-3.76097870198179	0.000196197603760033	0.000611957820275227	0.196100420329581
GOBP_CELL_CELL_ADHESION_MEDIATED_BY_INTEGRIN	-0.131270182342324	0.0124797104663498	-3.76087728042959	0.000196274276502908	0.000611957820275227	0.195738117879893
GOBP_NATURAL_KILLER_CELL_DEGRANULATION	-0.129905198479092	-0.0529946620792512	-3.76061925287826	0.000196469467823721	0.000612275396163236	0.194816421516602
GOBP_REGULATION_OF_TELOMERE_CAPPING	-0.10589451948142	-0.00928936256640543	-3.7585493639171	0.000198041926350637	0.000616589955795053	0.187424721909255
GOBP_SEMAPHORIN_PLEXIN_SIGNALING_PATHWAY	0.104782106479176	0.0057429572541889	3.75515550419368	0.000200645900229652	0.000624400903940473	0.175313200790966
GOBP_REGULATION_OF_RETROGRADE_PROTEIN_TRANSPORT_ER_TO_CYTOSOL	-0.122053063981358	-0.00834104972567838	-3.74806069374346	0.00020619414817712	0.000640148420275395	0.150027006028393
GOMF_PRE_MRNA_BINDING	-0.120513907896348	-0.0074704519165592	-3.746894440581	0.000207119907643574	0.000642414465315293	0.145874673144208
GOBP_MATURATION_OF_5_8S_RRNA_FROM_TRICISTRONIC_RRNA_TRANSCRIPT_SSU_RRNA_5_8S_RRNA_LSU_RRNA	-0.159024514180632	-0.0176062187447596	-3.74621167645433	0.000207663696138933	0.000643796713927884	0.143444312575363
GOBP_NEGATIVE_REGULATION_OF_MYELOID_LEUKOCYTE_MEDIATED_IMMUNITY	-0.153099409117122	0.00983669363121122	-3.74393468933012	0.000209486953565568	0.000649142378549895	0.135342138703099
GOBP_POSITIVE_REGULATION_OF_TRANSCRIPTION_ELONGATION_FROM_RNA_POLYMERASE_II_PROMOTER	-0.132878724553706	0.00616115002445372	-3.74379342185925	0.000209600566852172	0.00064918778024091	0.134839618916716
GOBP_MACROPHAGE_APOPTOTIC_PROCESS	-0.116956736943597	0.00714885161503884	-3.74334557109332	0.000209961131595149	0.000649997651375261	0.13324663040638
GOMF_MAP_KINASE_ACTIVITY	0.104871751813623	-0.00479540620548504	3.74314663564861	0.000210121482085257	0.000650011041111872	0.132539081094308
GOCC_SPECIFIC_GRANULE_MEMBRANE	-0.10846723311515	0.00413979397311714	-3.74309436846698	0.000210163630822909	0.000650011041111872	0.132353189343331
GOMF_NEUROPEPTIDE_HORMONE_ACTIVITY	0.120565190143473	-0.0238948190463446	3.74281742729469	0.000210387091797475	0.000650395533549217	0.131368269566383
GOBP_SERINE_FAMILY_AMINO_ACID_BIOSYNTHETIC_PROCESS	-0.121177599820826	0.00305319681653789	-3.73278164270563	0.0002186376801716	0.000673995856168091	0.0957223687179507
GOBP_REGULATION_OF_INTEGRIN_MEDIATED_SIGNALING_PATHWAY	0.131286814891234	0.00395387284163339	3.73206771133888	0.00021923608813756	0.000675523127375479	0.0931899515180863
GOBP_SUPEROXIDE_ANION_GENERATION	-0.107856957881708	-0.000516116549080539	-3.73091040577414	0.000220209407361455	0.000678203620793966	0.0890857766277797
GOBP_DIOL_METABOLIC_PROCESS	-0.10486944623515	-0.0155380598715814	-3.73066817705203	0.000220413641799352	0.000678514073300681	0.0882269056712435
GOBP_POSITIVE_REGULATION_OF_CELL_CYCLE_G2_M_PHASE_TRANSITION	-0.110920637415808	-0.00671999515639194	-3.72866253374431	0.000222111566499936	0.000683420204615188	0.0811174784157167
GOBP_PENTOSE_PHOSPHATE_SHUNT	-0.145704465935836	-0.00756805589294705	-3.72687136388891	0.000223638337307124	0.000687795355243664	0.074771295233381
GOBP_PSEUDOURIDINE_SYNTHESIS	-0.15609970082684	-0.00866974196314665	-3.72630381539139	0.00022412416845657	0.000688966515967712	0.0727610393352007
GOCC_CAJAL_BODY	-0.106667812057336	-0.0193045043663419	-3.72576554792541	0.000224585853416904	0.000690062388016342	0.0708547591971671
GOBP_POSITIVE_REGULATION_OF_TISSUE_REMODELING	-0.112894207707378	0.00906667144052137	-3.72525265329572	0.000225026609276034	0.000691092957327146	0.0690385749110174
GOBP_RIBOSOMAL_LARGE_SUBUNIT_ASSEMBLY	-0.15368114761175	-0.0227773914697338	-3.72350481055626	0.000226534747601842	0.000695399131618195	0.0628511226599615
GOBP_UREA_CYCLE	-0.136193058112783	-0.00154034698973844	-3.72024434035048	0.000229373557175435	0.000703784160463449	0.0513160921062514
GOMF_CYCLASE_REGULATOR_ACTIVITY	0.112675028707156	0.00314745628842216	3.71864453849654	0.000230778691787653	0.00070743374678832	0.0456596736535575
GOBP_ADENYLATE_CYCLASE_ACTIVATING_DOPAMINE_RECEPTOR_SIGNALING_PATHWAY	0.122212679914012	0.00802456412556345	3.71733206144748	0.000231937516146353	0.000710437874825712	0.0410208350810466
GOBP_MYELOID_DENDRITIC_CELL_DIFFERENTIATION	-0.109144853994553	-0.00308273836607351	-3.71431697525869	0.000234620421260908	0.00071719942379849	0.0303700244215692
GOMF_DNA_N_GLYCOSYLASE_ACTIVITY	-0.129130336493647	-0.0161140988996541	-3.71287098621465	0.000235917449556245	0.000720828350763377	0.0252649047421372
GOBP_PROTEIN_ACTIVATION_CASCADE	0.110147796812547	0.0138641457459664	3.71263574896745	0.000236129091250676	0.000721139124117521	0.0244345651126441
GOMF_TRNA_BINDING	-0.128264647857006	-0.0167404997083132	-3.71165689584286	0.000237011682318678	0.000722825028363799	0.020979937029141
GOBP_POSITIVE_REGULATION_OF_MRNA_SPLICING_VIA_SPLICEOSOME	-0.120655504258458	-0.0472674981993489	-3.71064545183188	0.000237926923251696	0.00072482426003899	0.0174111754015112
GOBP_POSITIVE_REGULATION_OF_CHROMATIN_BINDING	-0.118461078030423	0.00170396287299746	-3.71056628819706	0.000237998697579876	0.00072482426003899	0.0171318938903458
GOMF_INTERLEUKIN_1_RECEPTOR_BINDING	-0.1198702295068	0.0129165374184819	-3.70374567721083	0.000244259815617555	0.00074223161506027	-0.00690978230374739
GOBP_NK_T_CELL_DIFFERENTIATION	-0.126500174947093	0.00698235492060652	-3.7019199000941	0.000245961959470209	0.000746995580613226	-0.0133384172011901
GOBP_TELOMERASE_RNA_LOCALIZATION	-0.17227404928765	-0.00384496863383691	-3.70108589535727	0.000246743200445118	0.000749021469190177	-0.0162740022502499
GOBP_CGMP_METABOLIC_PROCESS	0.138320692245197	0.00224242355480287	3.70090201304758	0.000246915763472543	0.000749198616271916	-0.0169211607355537
GOMF_NEUROPEPTIDE_RECEPTOR_BINDING	0.105714537510653	-0.00351728527836073	3.70009130482409	0.000247677922767188	0.000750858585664957	-0.0197740248635023
GOBP_REGULATION_OF_HIGH_VOLTAGE_GATED_CALCIUM_CHANNEL_ACTIVITY	0.124602214047571	-0.00811892032583774	3.69432845893502	0.000253159850566131	0.000765665569254874	-0.0400366234090903
GOCC_MITOCHONDRIAL_TRICARBOXYLIC_ACID_CYCLE_ENZYME_COMPLEX	-0.137738712778399	-0.0246147731304076	-3.6918529539518	0.00025554958758755	0.000771470453094491	-0.0487316778192568
GOBP_NITRIC_OXIDE_SYNTHASE_BIOSYNTHETIC_PROCESS	-0.123502144160576	0.0108617626415066	-3.68702028590887	0.000260276146791117	0.000784295600803734	-0.065690516246053
GOCC_EUKARYOTIC_TRANSLATION_INITIATION_FACTOR_3_COMPLEX	-0.158984326989923	-0.025801345505516	-3.68546508109566	0.00026181462493966	0.000788569301930288	-0.0711436644022445
GOBP_POSITIVE_REGULATION_OF_SPROUTING_ANGIOGENESIS	0.100884211501081	0.00927171535272713	3.68306846016997	0.000264202239123162	0.000794666065404834	-0.0795429567810837
GOBP_REGULATION_OF_TOLL_LIKE_RECEPTOR_4_SIGNALING_PATHWAY	-0.101681013028658	0.00725941321400003	-3.67884483119768	0.000268459953662433	0.000806363230780935	-0.0943328953218723
GOBP_HEART_VALVE_FORMATION	0.113476166009691	0.0136842094241828	3.67744548360934	0.000269884777723278	0.000809901254283945	-0.0992295313767206
GOCC_MICROTUBULE_PLUS_END	0.10085964142006	-0.00996380385476923	3.67650685954024	0.000270844474721149	0.000812409581239479	-0.102513020667624
GOMF_SUPEROXIDE_GENERATING_NADPH_OXIDASE_ACTIVATOR_ACTIVITY	-0.153078360803733	0.0195874943878729	-3.6749327136391	0.000272461174288099	0.00081611693389266	-0.108017939881644
GOCC_ENDOPLASMIC_RETICULUM_EXIT_SITE	-0.117740933554359	0.00066391879701967	-3.67481922646593	0.000272578079597381	0.00081611693389266	-0.108414729285087
GOCC_CYTOPLASMIC_EXOSOME_RNASE_COMPLEX	-0.154475717085	-0.0207971276553232	-3.6742981811221	0.000273115424477154	0.000816980020323818	-0.110236333208634
GOMF_PHOTORECEPTOR_ACTIVITY	0.102234987925805	0.0111798409700871	3.67186358372293	0.000275639417993245	0.000823778852863638	-0.118744641040944
GOBP_NEGATIVE_REGULATION_OF_VIRAL_GENOME_REPLICATION	-0.114142835217538	-0.00631654036126946	-3.67169442473962	0.000275815601297746	0.000823930029377601	-0.119335614515753
GOBP_GRANULOCYTE_CHEMOTAXIS	-0.106793700114447	-0.00369751192173159	-3.66982752455868	0.000277767074994474	0.000829004555033552	-0.125856131989579
GOCC_PRONUCLEUS	-0.138752283973893	-0.00389909318840322	-3.66698040995096	0.000280768197234057	0.000836439316010633	-0.135794305370775
GOBP_DETECTION_OF_TEMPERATURE_STIMULUS_INVOLVED_IN_SENSORY_PERCEPTION	0.108025530496003	0.00383584258490758	3.66651877140571	0.000281257671691413	0.00083733920244539	-0.137405030885905
GOBP_SISTER_CHROMATID_SEGREGATION	-0.119449133148856	0.000430798779852053	-3.66627088271122	0.00028152083875434	0.000837540454525383	-0.138269873584023
GOBP_REGULATION_OF_CHROMATIN_ASSEMBLY_OR_DISASSEMBLY	-0.105018016526063	0.00389953310605101	-3.66575575152517	0.000282068460581431	0.000838789257214048	-0.14006690729093
GOBP_CHROMOSOME_SEPARATION	-0.118172473289108	0.00277006386924847	-3.66437824168871	0.000283537780450971	0.000842394854963031	-0.144871193059819
GOBP_BRANCHED_CHAIN_AMINO_ACID_CATABOLIC_PROCESS	-0.127973493299492	-0.0149193079036632	-3.66256282732057	0.00028548518978237	0.000847796670426595	-0.151200176201661
GOBP_POSITIVE_REGULATION_OF_NEUROTRANSMITTER_SECRETION	0.108604305438807	-0.00885107326782073	3.66236342102315	0.000285699859696331	0.000848050262266033	-0.151895178058547
GOBP_AORTIC_VALVE_MORPHOGENESIS	0.108181975713044	0.0149938239307749	3.65385793689905	0.000294999052669464	0.000873282394183973	-0.181507046785442
GOBP_CELL_CELL_SIGNALING_INVOLVED_IN_CARDIAC_CONDUCTION	0.112615029583757	0.00796372777576975	3.65247187977684	0.000296541162648933	0.000877055918384581	-0.186326539821564
GOBP_BRANCHING_MORPHOGENESIS_OF_A_NERVE	0.113499818530713	0.00516751019551015	3.64912400385379	0.000300297293611377	0.000886965441733738	-0.197960503441052
GOBP_RIBOSOME_ASSEMBLY	-0.138263145260164	-0.0162713716456336	-3.6446970428378	0.000305332814303471	0.000900217196328437	-0.213329075622201
GOBP_MRNA_CLEAVAGE_INVOLVED_IN_MRNA_PROCESSING	-0.144877702062382	-0.0112993036318727	-3.64179669543729	0.000308674788717839	0.000909253082168399	-0.223388465158475
GOMF_G_QUADRUPLEX_DNA_BINDING	-0.137720590004817	-0.00627227819114288	-3.64101238119369	0.000309584417236564	0.00091152323926026	-0.2261074529529
GOBP_RIBOSOME_BIOGENESIS	-0.130231478837458	-0.01724817812884	-3.63726833576375	0.00031396150066925	0.000921515635073949	-0.239079449777249
GOCC_COSTAMERE	0.128005530966665	-0.0106549230279318	3.63662175543388	0.000314723269070813	0.000923338392264997	-0.241318399102381
GOBP_MITOTIC_SISTER_CHROMATID_SEGREGATION	-0.123176225227726	0.00196547409210562	-3.63403815858662	0.000317784506037796	0.000931902708809987	-0.250261063594266
GOCC_CHROMOSOME_CENTROMERIC_REGION	-0.117840090404185	-0.000996172511075941	-3.62551066497115	0.000328088301713471	0.000959544921640824	-0.279735475951836
GOBP_MITOCHONDRIAL_GENE_EXPRESSION	-0.132447573698464	-0.0153883514294794	-3.62373274456066	0.000330275747141537	0.000965511988078648	-0.285872552496317
GOBP_POSITIVE_REGULATION_OF_CELL_MIGRATION_INVOLVED_IN_SPROUTING_ANGIOGENESIS	0.124332955541187	0.00600926241554043	3.62331144683882	0.000330796090673958	0.000966172019065524	-0.287326389118051
GOMF_ACETYLCHOLINE_RECEPTOR_BINDING	0.122225136728253	0.00280381558550335	3.62263767855684	0.000331629860947066	0.000967745501696065	-0.289651137360385
GOMF_TAU_PROTEIN_KINASE_ACTIVITY	0.102148982015355	-0.0114914038451743	3.62009546505929	0.00033479359431309	0.000975819383886244	-0.298419082073014
GOBP_NEGATIVE_REGULATION_OF_CAMP_MEDIATED_SIGNALING	0.109891847967252	0.0132236526846125	3.61451246045835	0.000341841308862958	0.000994360416297514	-0.317654412033977
GOBP_RRNA_METABOLIC_PROCESS	-0.126888346744964	-0.0171183888686273	-3.61353209799108	0.000343093163981554	0.000996763133622229	-0.321029235693136
GOMF_RIBOSOMAL_SMALL_SUBUNIT_BINDING	-0.130853598167754	-0.0244737838861789	-3.60561819781368	0.000353357490503907	0.00102567483969276	-0.34824099823829
GOBP_NCRNA_METABOLIC_PROCESS	-0.11265932359825	-0.0162186723999809	-3.60426205845339	0.000355145084684683	0.00102995214656566	-0.352898471345856
GOBP_RIBOSOMAL_SMALL_SUBUNIT_BIOGENESIS	-0.134878510881428	-0.0210608194801033	-3.60166278740345	0.000358595070397351	0.00103812165128271	-0.36182074330411
GOBP_RESPONSE_TO_INTERFERON_BETA	-0.113404978294997	-0.0254230656816812	-3.60152391023975	0.000358780283252899	0.00103819967275652	-0.362297284953708
GOBP_DOSAGE_COMPENSATION	-0.125226804183966	-0.00114407658132956	-3.5999627994824	0.00036086843945099	0.00104378172962897	-0.367652885548817
GOMF_CHEMOKINE_BINDING	-0.147184149534432	0.0123869758037852	-3.59964799221845	0.000361290908629276	0.00104454312939976	-0.368732611975117
GOBP_POSITIVE_REGULATION_OF_MYELOID_LEUKOCYTE_CYTOKINE_PRODUCTION_INVOLVED_IN_IMMUNE_RESPONSE	-0.109747269950204	0.000878905616295507	-3.59874334585264	0.000362507523563743	0.00104759883461593	-0.371834879483202
GOMF_RETINOL_BINDING	0.126907135213029	0.00859636181239464	3.59683883927545	0.000365081384224503	0.00105376989500361	-0.378363551251791
GOMF_TROPOMYOSIN_BINDING	0.102544437695732	0.0100151880305068	3.59680679051208	0.000365124843192562	0.00105376989500361	-0.378473387235533
GOMF_LYSINE_N_METHYLTRANSFERASE_ACTIVITY	-0.110613459713978	0.00273113036449581	-3.59621454988539	0.000365928811667802	0.00105423496027263	-0.380502921653274
GOBP_INTRACELLULAR_TRANSPORT_OF_VIRUS	-0.114745618131195	-0.0137081384149283	-3.59427976290635	0.00036856688807357	0.00106090337242765	-0.387131022256177
GOBP_NUCLEOLUS_ORGANIZATION	-0.136791334004938	-0.010720110882578	-3.58804851188224	0.00037718502003212	0.00108465636372387	-0.408455135578057
GOBP_REGULATION_OF_MITOTIC_SISTER_CHROMATID_SEGREGATION	-0.12416380397179	0.00295928924839488	-3.58795562101349	0.000377314911892969	0.00108465636372387	-0.408772758595542
GOCC_CD40_RECEPTOR_COMPLEX	-0.114762526319675	-0.00430984104508578	-3.58600343591081	0.000380054436580782	0.00109061990549866	-0.415446117428357
GOBP_POSITIVE_REGULATION_OF_DOUBLE_STRAND_BREAK_REPAIR	-0.105227110123781	-0.0101777248526739	-3.58514747422136	0.00038126149449175	0.00109360533618971	-0.418371072584311
GOBP_LEFT_RIGHT_AXIS_SPECIFICATION	0.111711454399176	0.000907697465903162	3.57829758980947	0.000391051441765662	0.00111816517270943	-0.441754735278892
GOBP_MICROTUBULE_ORGANIZING_CENTER_LOCALIZATION	-0.112474844634666	-0.0021845259039525	-3.57688085625974	0.000393105472017317	0.00112315849147805	-0.446585875202691
GOBP_NEGATIVE_REGULATION_OF_INTERFERON_BETA_PRODUCTION	-0.100946860094958	0.000962601397577341	-3.57659183868289	0.00039352574098824	0.00112386976964861	-0.447571221924018
GOBP_REGULATION_OF_CHROMATIN_ORGANIZATION	-0.105984274579369	0.0042076754466446	-3.57284960540425	0.000399005632961133	0.00113902391306572	-0.46032289674186
GOBP_NEGATIVE_REGULATION_OF_ANOIKIS	0.100588092543791	-0.00330000756067318	3.57018419576284	0.00040295224980772	0.00114879042100767	-0.469397693916243
GOBP_REGULATION_OF_ANTIGEN_PROCESSING_AND_PRESENTATION	-0.148937682417583	0.01739428493287	-3.56556342510071	0.000409881011716868	0.00116651602466926	-0.485114839779293
GOCC_EXTERNAL_SIDE_OF_PLASMA_MEMBRANE	-0.10274391226908	0.00132494385137561	-3.56327670878777	0.0004133510810286	0.00117537195125601	-0.492885875967359
GOBP_PROTEIN_DNA_COMPLEX_ASSEMBLY	-0.100572014878985	-0.001668290411998	-3.56292244161202	0.000413891136068965	0.00117603744847554	-0.494089379379433
GOBP_RIBONUCLEOPROTEIN_COMPLEX_BIOGENESIS	-0.124678518581728	-0.016298311459067	-3.56233241716637	0.000414792055094203	0.00117793761100345	-0.496093540740357
GOBP_CHROMOSOME_SEGREGATION	-0.105342968320656	0.000549515660748043	-3.56029169779632	0.000417922264968875	0.00118580019818158	-0.503022950285441
GOMF_GLUCOSIDASE_ACTIVITY	-0.116200415469768	0.0033876198153797	-3.55977366309722	0.000418720383211775	0.00118755110846055	-0.504781384384891
GOCC_ANCHORED_COMPONENT_OF_SYNAPTIC_VESICLE_MEMBRANE	0.108150395467795	-0.00296350031488913	3.55463178655857	0.000426720157359821	0.00120606817418372	-0.522222183948659
GOBP_REGULATION_OF_PROTEIN_K63_LINKED_UBIQUITINATION	-0.106618518384175	-0.00741445177500837	-3.55053402649168	0.000433197839468305	0.00122279596682964	-0.536104572249537
GOBP_REGULATION_OF_DNA_TEMPLATED_TRANSCRIPTION_ELONGATION	-0.100721560971174	-0.0209492067149273	-3.54813051369447	0.00043704004585321	0.0012320510102265	-0.544240231729954
GOCC_PRERIBOSOME	-0.140070326911499	-0.0196803830143811	-3.54771037895387	0.00043771493538625	0.00123289393565213	-0.545661818974237
GOBP_NEGATIVE_REGULATION_OF_METAPHASE_ANAPHASE_TRANSITION_OF_CELL_CYCLE	-0.121423932149362	0.00508515817053531	-3.54720037434247	0.000438535501195927	0.00123467505916106	-0.54738728273686
GOBP_CYTIDINE_METABOLIC_PROCESS	-0.12367529853383	-0.00626718557170291	-3.54671194609298	0.000439322703276121	0.00123583058897571	-0.549039531430798
GOMF_CYTIDINE_DEAMINASE_ACTIVITY	-0.12367529853383	-0.00626718557170291	-3.54671194609298	0.000439322703276121	0.00123583058897571	-0.549039531430798
GOBP_RIBOSOMAL_LARGE_SUBUNIT_BIOGENESIS	-0.141917520237849	-0.0195810993142159	-3.54457838781303	0.000442776921857441	0.00124501354795748	-0.55625441231457
GOBP_NEGATIVE_REGULATION_OF_T_CELL_APOPTOTIC_PROCESS	-0.103753350499152	-0.00574455782147572	-3.54086472704661	0.000448850094344287	0.00126100925862892	-0.568802922681445
GOBP_ANAPHASE_PROMOTING_COMPLEX_DEPENDENT_CATABOLIC_PROCESS	-0.134309622254902	-0.00206936006269959	-3.53915386463066	0.00045167415444823	0.00126785727564416	-0.574579814574561
GOBP_DEOXYRIBONUCLEOSIDE_TRIPHOSPHATE_METABOLIC_PROCESS	-0.130966716424267	-0.0140223111890632	-3.53598270987443	0.000456952745493518	0.00128102991899038	-0.585280624439736
GOBP_NEURON_CELL_CELL_ADHESION	0.141334383924586	-0.00637076045140225	3.53477540708292	0.000458977525936077	0.00128560741679789	-0.589352215614663
GOBP_NEGATIVE_REGULATION_OF_PROTEIN_IMPORT_INTO_NUCLEUS	0.110835327423875	0.00823571146010876	3.53387407295926	0.000460494639565046	0.00128875632915815	-0.59239108971641
GOBP_POSITIVE_REGULATION_OF_HAIR_FOLLICLE_DEVELOPMENT	0.103394140231411	-0.00972209913863092	3.53244030516141	0.000462917621811902	0.00129443290668631	-0.597223586804315
GOBP_PODOSOME_ASSEMBLY	-0.104039475120291	0.00679885299329062	-3.53143385403854	0.000464625592708501	0.00129760797277279	-0.600614723228666
GOBP_POSITIVE_REGULATION_OF_CHOLESTEROL_METABOLIC_PROCESS	0.106052873673448	0.0116644339878311	3.5313650371879	0.000464742591842847	0.00129760797277279	-0.60084656173392
GOBP_CARBOHYDRATE_PHOSPHORYLATION	-0.101856261553463	-0.00308109863398251	-3.52955837701392	0.000467824080180012	0.00130481546172656	-0.606931545592564
GOBP_POSITIVE_REGULATION_OF_UBIQUITIN_PROTEIN_LIGASE_ACTIVITY	-0.127391724496063	-0.00459568845706605	-3.52889540506453	0.000468959655143864	0.00130687142639921	-0.60916376096253
GOBP_REGULATION_OF_DNA_REPLICATION	-0.108568893213884	-0.00131301972046662	-3.52808520136035	0.000470350922280466	0.0013096358447198	-0.611891170915244
GOMF_CATALYTIC_ACTIVITY_ACTING_ON_A_TRNA	-0.115992056863315	-0.0227580069381708	-3.5272634643642	0.000471765942268629	0.00131301849014943	-0.614656807658584
GOBP_SECONDARY_HEART_FIELD_SPECIFICATION	0.109551080270755	0.000374702990841765	3.52024939483828	0.000484007365817204	0.0013425320590955	-0.638238835153759
GOBP_EXTRACELLULAR_REGULATION_OF_SIGNAL_TRANSDUCTION	0.113688190372475	0.0147538538030712	3.51382551848497	0.000495479094105293	0.0013724745367177	-0.659798059317501
GOBP_POSITIVE_REGULATION_OF_CYSTEINE_TYPE_ENDOPEPTIDASE_ACTIVITY_INVOLVED_IN_APOPTOTIC_SIGNALING_PATHWAY	-0.115647723852172	0.0116707170488239	-3.51373693465175	0.000495639051445768	0.0013724745367177	-0.660095098801705
GOBP_CARDIAC_RIGHT_VENTRICLE_MORPHOGENESIS	0.100442553643854	0.00258798607668776	3.51185981471513	0.000499039985960999	0.00138072640569555	-0.666387814183827
GOCC_CUL4_RING_E3_UBIQUITIN_LIGASE_COMPLEX	-0.110214692178897	-0.00886746621323582	-3.50947923477554	0.00050338450300558	0.00139098666373909	-0.674363766665756
GOCC_CUL4A_RING_E3_UBIQUITIN_LIGASE_COMPLEX	-0.125573978903392	-0.0137785206720714	-3.50808877429693	0.000505938421042943	0.00139708003938724	-0.679020058254319
GOBP_SEMI_LUNAR_VALVE_DEVELOPMENT	0.102570293922932	0.0110904276520051	3.50804687061784	0.000506015575241477	0.00139708003938724	-0.679160356013523
GOBP_MUSCLE_CELL_FATE_COMMITMENT	0.100210687142999	0.00778790018132354	3.50786920708965	0.000506342816524368	0.00139739540445934	-0.679755174073643
GOCC_MRNA_CLEAVAGE_AND_POLYADENYLATION_SPECIFICITY_FACTOR_COMPLEX	-0.141841713263492	-0.0120593811989555	-3.50586348503518	0.000510050954398321	0.00140644567501176	-0.686468382682243
GOBP_OVULATION_FROM_OVARIAN_FOLLICLE	0.129454776395458	0.0248717440368522	3.50458058670361	0.000512436061310737	0.0014124288076464	-0.690760395994924
GOMF_MYOSIN_II_BINDING	0.112105232812557	-0.00152778072114278	3.50399100240671	0.000513535687131732	0.00141486522788079	-0.692732392649541
GOBP_GANGLIOSIDE_BIOSYNTHETIC_PROCESS	0.110880548954401	0.013509592535966	3.50358208917855	0.000514299642240579	0.0014149522483475	-0.69409991214413
GOBP_IRES_DEPENDENT_VIRAL_TRANSLATIONAL_INITIATION	-0.144114647699193	-0.0192409413922457	-3.50194225086907	0.000517373979507316	0.00142185727087055	-0.699582486914793
GOBP_UBIQUINONE_METABOLIC_PROCESS	-0.127178922728011	-0.0216712012286439	-3.4988107594755	0.000523292672618066	0.00143571724482414	-0.710045526290121
GOBP_NEUROTRANSMITTER_CATABOLIC_PROCESS	0.126628590136141	-0.00518655071979551	3.49799479077668	0.000524845270933093	0.00143917326019207	-0.71277042832469
GOBP_NEGATIVE_REGULATION_OF_CELL_SUBSTRATE_JUNCTION_ORGANIZATION	0.119959217800502	-0.0058059001883875	3.49704324228312	0.00052666128960343	0.00144254616275512	-0.715947343544239
GOBP_REGULATION_OF_MITOCHONDRIAL_GENE_EXPRESSION	-0.133773916822062	-0.0220774900813244	-3.49441342891996	0.000531710879890775	0.00145455520103565	-0.724723239266196
GOBP_NEGATIVE_REGULATION_BY_HOST_OF_VIRAL_TRANSCRIPTION	-0.11089170178182	-0.0149031430590119	-3.49197894863802	0.000536425744434419	0.00146633514260297	-0.73284178446935
GOBP_METAPHASE_ANAPHASE_TRANSITION_OF_CELL_CYCLE	-0.119344497967607	0.00452221594075188	-3.49173709157889	0.00053689627929159	0.00146690528619443	-0.733648044162568
GOCC_TRANSCRIPTION_PREINITIATION_COMPLEX	-0.126071661713266	-0.00929716948948766	-3.49032692632746	0.000539647464459088	0.0014738082293304	-0.738347959148261
GOCC_MYOSIN_II_COMPLEX	0.102324618220491	0.0215834425187338	3.48947455193257	0.000541316807037451	0.00147775208246595	-0.741187960934604
GOCC_NEURONAL_DENSE_CORE_VESICLE	0.115110458357348	0.0197112132097779	3.48777416228223	0.00054466139390514	0.00148521598553176	-0.746851500426867
GOBP_REGULATION_OF_PROTEIN_LOCALIZATION_TO_CHROMOSOME_TELOMERIC_REGION	-0.168409591762917	-0.0072826588321241	-3.47697129505556	0.000566365724331798	0.00154164280150066	-0.782772556210931
GOBP_PROTEIN_LOCALIZATION_TO_NUCLEAR_BODY	-0.167286806623164	-0.00839027613802234	-3.4765800816678	0.000567166691935314	0.00154240038131863	-0.784071437660428
GOMF_HISTONE_LYSINE_N_METHYLTRANSFERASE_ACTIVITY	-0.107773442587763	0.00202185164963786	-3.47649091048485	0.000567349408555159	0.00154240038131863	-0.784367478910557
GOCC_MIB_COMPLEX	-0.143150596216816	-0.0168843333166864	-3.4759688331671	0.0005684202783054	0.00154467151022511	-0.786100591442742
GOBP_PROTEIN_LOCALIZATION_TO_CHROMOSOME_TELOMERIC_REGION	-0.121047404699092	-0.0201938937	-3.47503475317766	0.000570340952550688	0.00154924912990994	-0.78920079915563
GOMF_CARBOHYDRATE_KINASE_ACTIVITY	-0.104582386390322	-0.0030519563666971	-3.47398631902837	0.000572503990587176	0.00155383788922295	-0.7926796181635
GOBP_RIBONUCLEOPROTEIN_COMPLEX_SUBUNIT_ORGANIZATION	-0.11443188584216	-0.0187019517961487	-3.4715114396901	0.000577640402411898	0.00156558327415443	-0.80088763753466
GOBP_MANGANESE_ION_TRANSMEMBRANE_TRANSPORT	-0.12763808950176	0.00465977242217987	-3.47132705346639	0.000578024800305186	0.00156558327415443	-0.801498941206282
GOMF_MANGANESE_ION_TRANSMEMBRANE_TRANSPORTER_ACTIVITY	-0.12763808950176	0.00465977242217987	-3.47132705346639	0.000578024800305186	0.00156558327415443	-0.801498941206282
GOBP_NEGATIVE_REGULATION_OF_DNA_DEPENDENT_DNA_REPLICATION	-0.141428470000677	-0.00851319756605107	-3.47099426675494	0.000578719180396232	0.00156681709591386	-0.802602166475503
GOBP_NUCLEAR_CHROMOSOME_SEGREGATION	-0.102937181686374	0.000914964222737592	-3.46883414970814	0.000583245390247625	0.00157711861501419	-0.809760787495197
GOMF_RIBOSOME_BINDING	-0.102079670253545	-0.0339862067244942	-3.46515862842399	0.000591023039380843	0.00159617584946	-0.821931855921316
GOMF_PHOSPHATIDYLINOSITOL_3_KINASE_REGULATOR_ACTIVITY	-0.10520929550039	0.0037769959456593	-3.46269522359611	0.000596289907219491	0.00160907519183869	-0.830082371595845
GOCC_PLATELET_DENSE_GRANULE_LUMEN	0.113810919670338	0.00940083573378248	3.45609172367104	0.000610625661294538	0.00164572898031724	-0.851904163733271
GOBP_DENDRITIC_CELL_ANTIGEN_PROCESSING_AND_PRESENTATION	-0.158884207630254	0.0183823159587992	-3.4535769203551	0.000616169306028438	0.00165794530252115	-0.860204265217371
GOBP_REGULATION_OF_VASCULOGENESIS	0.107649114349303	0.0145580567322304	3.45086032667011	0.000622210585924105	0.00167282846051727	-0.869164011010318
GOBP_PORE_COMPLEX_ASSEMBLY	-0.112684889167953	-0.00924071073620813	-3.44731966711327	0.000630167528195734	0.00169283332717609	-0.880831730387079
GOBP_POSITIVE_REGULATION_OF_TELOMERASE_RNA_LOCALIZATION_TO_CAJAL_BODY	-0.173396614364569	0.00193715418407751	-3.44609645342163	0.000632938479973697	0.00169958101867681	-0.884860039664858
GOBP_PRESYNAPTIC_MEMBRANE_ORGANIZATION	0.12943121158379	0.00439183501805505	3.44436313304547	0.000636884470976696	0.00170947713977378	-0.890565945547196
GOBP_COENZYME_A_BIOSYNTHETIC_PROCESS	-0.114714942682344	-0.0172928095498958	-3.44333609950136	0.000639233391808212	0.00171437900664835	-0.893945560286947
GOBP_SPHINGOID_METABOLIC_PROCESS	-0.102046710724688	-0.00852613009621652	-3.43943521461547	0.00064822899723939	0.00173354350668178	-0.906773419094468
GOMF_NUCLEOSOMAL_DNA_BINDING	-0.125814467533577	-0.0212776847894954	-3.43841641368837	0.000650597786653218	0.00173916930743485	-0.910121447215925
GOBP_NCRNA_3_END_PROCESSING	-0.128394190357114	-0.0117106682164002	-3.43822937070017	0.000651033552953832	0.00173945569995891	-0.910736014969499
GOCC_CLATHRIN_ADAPTOR_COMPLEX	-0.10462733310437	-0.00401453055431563	-3.43814283897711	0.000651235243765102	0.00173945569995891	-0.911020321922684
GOBP_REGULATION_OF_CELL_CYCLE_CHECKPOINT	-0.107872624826445	-0.0108160372861683	-3.43685586563725	0.000654241855699484	0.00174606451317682	-0.915247984309684
GOBP_REGULATION_OF_ENDOTHELIAL_CELL_CHEMOTAXIS	0.101469647698851	0.0157512096878191	3.43416053585302	0.000660580694331646	0.00175981812795205	-0.924097237024657
GOBP_CORONARY_VASCULATURE_MORPHOGENESIS	0.109322434816034	-0.000710373815597737	3.4307202224316	0.000668754881907868	0.00177921215214443	-0.935382941957724
GOMF_K63_LINKED_POLYUBIQUITIN_MODIFICATION_DEPENDENT_PROTEIN_BINDING	-0.113232252845013	0.00366255159692993	-3.42343657884228	0.000686373348587948	0.00182092031569157	-0.959241394017288
GOBP_NCRNA_PROCESSING	-0.115181863019671	-0.0191427817650767	-3.4231829309697	0.000686994634950883	0.00182161875718585	-0.960071390713873
GOBP_NEGATIVE_REGULATION_OF_VASCULAR_ENDOTHELIAL_GROWTH_FACTOR_RECEPTOR_SIGNALING_PATHWAY	0.119881645266696	0.0165688834331792	3.42061976926574	0.000693302370238515	0.00183611770236765	-0.968455431977497
GOBP_FOLIC_ACID_CONTAINING_COMPOUND_METABOLIC_PROCESS	-0.101915956007907	-0.0102568461995548	-3.41798509078421	0.000699842396158428	0.00185100644985326	-0.97706725900444
GOBP_GLOMERULAR_BASEMENT_MEMBRANE_DEVELOPMENT	0.11325265809373	0.00407879771446325	3.41793280509983	0.00069997276477988	0.00185100644985326	-0.97723809927811
GOMF_LIPOPEPTIDE_BINDING	-0.169669445071073	0.0146573455023215	-3.41597589238723	0.000704868437681376	0.00186298829620863	-0.983630427516058
GOBP_NEGATIVE_REGULATION_OF_SMOOTH_MUSCLE_CELL_MIGRATION	0.109128502731708	-0.00391841385127673	3.41410543692134	0.000709577660130199	0.00187458897959023	-0.98973712736936
GOBP_MATURATION_OF_SSU_RRNA	-0.128660148381419	-0.0158947576182691	-3.41084834051948	0.000717848132935555	0.00189500352195463	-1.00036346434593
GOCC_INTRINSIC_COMPONENT_OF_PRESYNAPTIC_ACTIVE_ZONE_MEMBRANE	0.100892043417217	0.0183764995353537	3.41044024113762	0.000718890701185447	0.00189622959379836	-1.00169422471282
GOMF_PEPTIDOGLYCAN_MURALYTIC_ACTIVITY	-0.129878601566862	-0.00767286681915379	-3.41021466348447	0.000719467588560123	0.00189698849716817	-1.0024297406876
GOBP_NEGATIVE_REGULATION_OF_MRNA_PROCESSING	-0.132325731019477	-0.0107234008212616	-3.41009162498805	0.000719782426493216	0.00189705613410828	-1.00283089937951
GOMF_S_ADENOSYL_L_METHIONINE_BINDING	-0.115444150043968	-0.00332945241031066	-3.40895402790999	0.000722699467835682	0.00190245124759313	-1.00653931390277
GOBP_REGULATION_OF_CHROMOSOME_SEPARATION	-0.11338313727388	0.00326031408624558	-3.40593379980751	0.000730497561064972	0.00191912855449989	-1.01637921650424
GOBP_DIOL_BIOSYNTHETIC_PROCESS	-0.105481518684951	-0.0129967975607712	-3.39834895433923	0.000750428640218849	0.00196991271702107	-1.04105452216878
GOBP_TRNA_METABOLIC_PROCESS	-0.112222785584963	-0.0217155882174785	-3.38469541335999	0.000787590078298021	0.00205758300025289	-1.08534246858237
GOBP_ENDONUCLEOLYTIC_CLEAVAGE_INVOLVED_IN_RRNA_PROCESSING	-0.141845480174973	-0.0148578956469373	-3.37944343328596	0.000802335929518491	0.00209194105629623	-1.10233367262765
GOCC_CHROMATIN_SILENCING_COMPLEX	-0.132037475642553	-0.00870798445335304	-3.37514530808158	0.000814594631128075	0.0021222163543289	-1.11622050911481
GOBP_RRNA_TRANSCRIPTION	-0.122766819069167	-0.0164300601593981	-3.3732011423512	0.000820196709003618	0.00213596284678989	-1.12249646693113
GOBP_RRNA_METHYLATION	-0.132883434735721	-0.0216374433681165	-3.36647523502062	0.000839855313135252	0.00218282521955913	-1.14418212402824
GOCC_BETA_CATENIN_DESTRUCTION_COMPLEX	-0.110450023684033	-0.00749109626648678	-3.36568425097336	0.000842195832789765	0.00218804145073301	-1.14672973814162
GOBP_NEGATIVE_REGULATION_OF_DNA_TEMPLATED_TRANSCRIPTION_ELONGATION	-0.101420438652085	-0.0601150546549038	-3.36304138071299	0.000850060203451105	0.00220545885279852	-1.1552378532469
GOBP_REGULATION_OF_OSTEOBLAST_PROLIFERATION	0.101468859071517	0.00899903317948453	3.36297964270392	0.000850244731513333	0.00220545885279852	-1.1554365294736
GOCC_PRERIBOSOME_LARGE_SUBUNIT_PRECURSOR	-0.141179886029585	-0.00627404253233873	-3.36224631706236	0.000852439415013346	0.00220940441030721	-1.15779614834605
GOBP_MITOCHONDRIAL_TRANSLATION	-0.12528977964086	-0.0170352457568156	-3.36170991670695	0.000854048083049099	0.00221269961485075	-1.15952181501129
GOBP_DENDRITIC_CELL_APOPTOTIC_PROCESS	-0.157900256037391	0.020309479571557	-3.3520834183572	0.000883402875167229	0.002278852874989	-1.19044741762831
GOBP_CHROMATIN_DISASSEMBLY	-0.111668192330529	-0.0153791581503532	-3.35179575121617	0.000884294362142583	0.00228025590238024	-1.1913702784908
GOBP_POSITIVE_REGULATION_OF_FIBROBLAST_MIGRATION	0.131968270041071	0.00703645719536452	3.347852049046	0.000896600710006319	0.00231017307841377	-1.20401449818939
GOMF_RRNA_BINDING	-0.126286419655827	-0.0222474509288893	-3.34757778949428	0.000897462438504598	0.00231148551102873	-1.20489330271012
GOBP_NEGATIVE_REGULATION_OF_PRODUCTION_OF_MOLECULAR_MEDIATOR_OF_IMMUNE_RESPONSE	-0.108444584398851	0.0140035443571564	-3.34683748843399	0.000899792327328385	0.00231566797460738	-1.20726509661995
GOBP_CELL_FATE_COMMITMENT_INVOLVED_IN_PATTERN_SPECIFICATION	0.103781275141621	0.0448229271071582	3.34566262532613	0.000903501434712524	0.00232339059651672	-1.21102813708849
GOCC_NUCLEAR_INCLUSION_BODY	-0.125207132071682	0.00607942790450069	-3.34416642054167	0.000908245632250413	0.00233376080985613	-1.21581862204823
GOCC_SERINE_TYPE_PEPTIDASE_COMPLEX	0.112119495196376	0.016723335799112	3.34107592110868	0.00091811852712815	0.00235636053910824	-1.22570726572289
GOBP_REGULATION_OF_DNA_DAMAGE_CHECKPOINT	-0.128876257738989	-0.0148970764415714	-3.34021070249578	0.000920900386685804	0.00236248748045873	-1.22847415597738
GOBP_T_HELPER_1_CELL_DIFFERENTIATION	-0.121341849189666	0.00694454636854998	-3.33760279539624	0.00092933286607292	0.00238048559212743	-1.23680992365676
GOBP_G_PROTEIN_COUPLED_RECEPTOR_SIGNALING_PATHWAY_INVOLVED_IN_HEART_PROCESS	0.129932458547998	0.00778695298483472	3.32881693254576	0.000958272819683559	0.00244887794979515	-1.26484744341507
GOBP_SHORT_TERM_MEMORY	0.106853711166359	0.0200151591793526	3.32388726426263	0.000974875593383736	0.00248646341080766	-1.28054855936832
GOMF_PHOSPHATIDYLINOSITOL_3_5_BISPHOSPHATE_3_PHOSPHATASE_ACTIVITY	-0.126907934990094	0.000665237183581496	-3.32135592233171	0.00098350452415171	0.00250652279659488	-1.28860242897605
GOBP_NEGATIVE_REGULATION_OF_NUCLEAR_DIVISION	-0.103224025774416	0.00203713296929689	-3.31559388817196	0.00100341179465707	0.00255050253495069	-1.30691370730631
GOBP_REGULATION_OF_LEUKOCYTE_TETHERING_OR_ROLLING	-0.129080856440075	0.0108245743324807	-3.31148761277391	0.00101782642457746	0.00258495599892688	-1.31994483540998
GOMF_TRANSLATION_INITIATION_FACTOR_BINDING	-0.100578863381562	-0.0164347448435792	-3.31051232567959	0.00102127822723628	0.00259171573333462	-1.32303764000659
GOMF_NUCLEOSOME_BINDING	-0.109586064728871	-0.0128394975249189	-3.31025935736347	0.00102217532494117	0.00259298922336198	-1.32383970620177
GOBP_RNA_3_END_PROCESSING	-0.112522958037346	-0.00818531267699014	-3.30990152229058	0.00102344556057194	0.002595207915482	-1.3249741663024
GOBP_POSITIVE_REGULATION_OF_TELOMERASE_ACTIVITY	-0.103233673981139	-0.0181815702586184	-3.30918141666405	0.00102600622383575	0.00259969132034087	-1.32725679815981
GOMF_SNRNA_BINDING	-0.106677508259502	-0.0072172039654153	-3.30883982298237	0.00102722299624947	0.00260161029936998	-1.32833943759091
GOCC_CCR4_NOT_COMPLEX	-0.125586264941291	-0.00950069796747641	-3.30812567311933	0.0010297711638956	0.00260621097035307	-1.3306025080034
GOBP_CELLULAR_RESPONSE_TO_COPPER_ION	0.101473108069	-0.00444711647680383	3.30572947546261	0.0010383640459113	0.0026239817882064	-1.33819245760436
GOBP_REGULATION_OF_SUPEROXIDE_ANION_GENERATION	-0.106527181303719	-0.0118869468538474	-3.30572149005563	0.00103839279301582	0.0026239817882064	-1.33821774269297
GOBP_SNRNA_METABOLIC_PROCESS	-0.104222081793968	-0.0143768912453962	-3.30384968551072	0.0010451516419409	0.00263902801044354	-1.344143058622
GOCC_SMALL_SUBUNIT_PROCESSOME	-0.132347804509818	-0.034604622479483	-3.30097595268193	0.00105560790641538	0.00266133276944077	-1.35323388492684
GOMF_OPSONIN_BINDING	-0.110212252857608	0.00692916589138982	-3.29152047754461	0.00109070207000061	0.00273928238101226	-1.38309288505106
GOBP_GLUCOSE_6_PHOSPHATE_METABOLIC_PROCESS	-0.109188778370098	-0.00499284868193524	-3.29035591234698	0.00109509852394353	0.00274821970813677	-1.38676482409737
GOBP_ESTABLISHMENT_OF_PROTEIN_LOCALIZATION_TO_TELOMERE	-0.141116461910398	-0.0151866603511682	-3.2895227557008	0.00109825393848397	0.00275508444988712	-1.38939106150728
GOBP_BLASTOCYST_GROWTH	-0.108827205065208	0.00063968491748817	-3.28861712102454	0.00110169342284573	0.0027626562897049	-1.39224504928355
GOMF_ENDOPEPTIDASE_ACTIVATOR_ACTIVITY	-0.106503539163842	-0.0125624004782604	-3.28590311186748	0.00111206086627025	0.00278758856810578	-1.4007934508651
GOCC_OUTER_MITOCHONDRIAL_MEMBRANE_PROTEIN_COMPLEX	-0.126925058530669	-0.0200329035167106	-3.28531360164699	0.0011143247198894	0.0027921963951392	-1.40264937004996
GOCC_CONDENSED_CHROMOSOME_CENTROMERIC_REGION	-0.10922470700111	-0.00124099686722739	-3.28102066123203	0.00113094005083013	0.00282735012707533	-1.41615510039253
GOBP_PROTEIN_MONOUBIQUITINATION	-0.101490984596207	-0.0103625104303636	-3.26869583811541	0.00117992823599465	0.00293915178127926	-1.45483680240847
GOBP_MESENCHYMAL_STEM_CELL_DIFFERENTIATION	0.100517118476137	-0.0149858996110739	3.26624549618322	0.00118989937803703	0.00295671966663746	-1.46251087618666
GOBP_REGULATION_OF_ESTABLISHMENT_OF_PROTEIN_LOCALIZATION_TO_CHROMOSOME	-0.168745754147787	-0.00612935300670409	-3.26281425264165	0.00120399349046133	0.00298721531672705	-1.47324784516536
GOBP_HISTONE_MRNA_METABOLIC_PROCESS	-0.115415609216057	-0.0101083488421687	-3.26214640268957	0.00120675467609787	0.00299293409270398	-1.47533642741048
GOBP_POSITIVE_REGULATION_OF_DNA_METHYLATION_DEPENDENT_HETEROCHROMATIN_ASSEMBLY	-0.121032985640845	-0.00612052735839869	-3.25597405799931	0.00123255325902028	0.00305460875677108	-1.49462023507786
GOBP_COMPLEMENT_ACTIVATION_LECTIN_PATHWAY	0.121814137446202	0.0155209428166829	3.25110464881064	0.00125326579619427	0.00309891580212378	-1.50980904064995
GOBP_TRNA_METHYLATION	-0.115135762829159	-0.0189797052593313	-3.24695990001733	0.00127114963503464	0.00313604422934458	-1.5227205493473
GOMF_CALCIUM_ACTIVATED_POTASSIUM_CHANNEL_ACTIVITY	0.107857081212052	0.0304565410021547	3.23943894568287	0.00130420653755973	0.0032079470890108	-1.54610970743844
GOBP_RNA_METHYLATION	-0.110655358061886	-0.0179930129269905	-3.23135040291848	0.00134064593220982	0.00328771488422295	-1.57120679225211
GOMF_ATP_DEPENDENT_ACTIVITY_ACTING_ON_RNA	-0.105480654512022	-0.00408829577577415	-3.22860840288812	0.00135321131562022	0.003316050142125	-1.57970119676573
GOMF_FOUR_WAY_JUNCTION_DNA_BINDING	-0.13749608139273	-0.00426227043419992	-3.22469499170704	0.00137133376595696	0.00335544554445268	-1.59181269414088
GOMF_MANNOSIDASE_ACTIVITY	-0.117154698078899	0.0108559614352276	-3.22263401707134	0.00138096794259607	0.00337524206536149	-1.59818555985573
GOMF_PHOSPHATIDYLINOSITOL_BISPHOSPHATE_PHOSPHATASE_ACTIVITY	-0.110023554880816	0.00525427739327749	-3.22150072588523	0.00138629226290628	0.00338573240680014	-1.60168823751273
GOBP_NUCLEOTIDE_SUGAR_TRANSMEMBRANE_TRANSPORT	-0.113954502628119	-0.00637374359638217	-3.21821672764048	0.00140182835383707	0.00341985645264827	-1.61183155521324
GOMF_GABA_RECEPTOR_ACTIVITY	0.103475723214598	0.0329341391279559	3.21690157354304	0.00140809522384767	0.00343280203836342	-1.61589094159751
GOBP_REGULATION_OF_TRANSLATIONAL_FIDELITY	-0.121500244729522	-0.0225542526103954	-3.21501001502527	0.00141715421597119	0.00345204265247542	-1.6217267207002
GOBP_PROTEIN_LOCALIZATION_TO_NUCLEOPLASM	-0.146716956508248	-0.0118216035073489	-3.21382174656937	0.00142287259079752	0.00346346723400065	-1.62539107062674
GOBP_PROTEIN_DNA_COMPLEX_DISASSEMBLY	-0.111277433832083	-0.0199491552700797	-3.21090346573367	0.00143700716104618	0.00349527881960064	-1.63438494932566
GOBP_CEREBRAL_CORTEX_GABAERGIC_INTERNEURON_DIFFERENTIATION	0.111682189011189	0.0387848190612366	3.20994736575694	0.00144166617803549	0.00350174524621477	-1.63732988281844
GOBP_REGULATION_OF_ODONTOGENESIS_OF_DENTIN_CONTAINING_TOOTH	0.105024657694359	-0.000347385483115491	3.20295413002962	0.00147617117659698	0.0035772748128837	-1.65884488867246
GOMF_OLIGOPEPTIDE_BINDING	-0.103902132905253	-0.0201318626872241	-3.20233079092411	0.00147928356208373	0.00358349341479663	-1.66076046500044
GOBP_REGULATION_OF_EXCITATORY_SYNAPSE_ASSEMBLY	0.105488538122193	0.0169401634167167	3.20204460621837	0.00148071453927573	0.00358431268547925	-1.66163981782854
GOBP_MORPHOGENESIS_OF_AN_EPITHELIAL_BUD	0.108396691421773	0.00511156897283925	3.20161093859316	0.00148288539941965	0.00358824353382254	-1.66297219616379
GOMF_NUCLEAR_EXPORT_SIGNAL_RECEPTOR_ACTIVITY	-0.135060730310374	-0.0179719523850792	-3.19950098210717	0.00149348952505685	0.00361257053258588	-1.6694522829282
GOBP_DORSAL_AORTA_DEVELOPMENT	0.130338564158122	-0.0027648415063276	3.19678824696218	0.00150722613670381	0.0036404283714201	-1.67777768123461
GOMF_PHOSPHOLIPASE_INHIBITOR_ACTIVITY	0.108458613676611	-0.00838950501909815	3.19432415753	0.0015198048561957	0.00366484852005777	-1.68533419309325
GOCC_EXOCYST	-0.103751015160299	0.00185457610006687	-3.19027236372922	0.00154069976343862	0.00371171151236039	-1.69774765799306
GOBP_MICROGLIAL_CELL_ACTIVATION	-0.104875138696566	0.00752101067309791	-3.18803465605602	0.00155235306104351	0.00373841265801961	-1.70459692250881
GOBP_DISACCHARIDE_METABOLIC_PROCESS	-0.101882638624585	-0.00781407668744489	-3.18328595047963	0.00157735331541112	0.00379027023776445	-1.71911687912412
GOBP_LEUKOCYTE_TETHERING_OR_ROLLING	-0.110340039736662	0.0121051505920205	-3.18142508809566	0.00158725119534946	0.00381126202104408	-1.72480118742068
GOMF_RNA_METHYLTRANSFERASE_ACTIVITY	-0.111954508976427	-0.0189533119304658	-3.17940726850763	0.00159804877956058	0.00383578484958558	-1.73096139100039
GOCC_TRANSLATION_PREINITIATION_COMPLEX	-0.127910689510686	-0.0315235081023079	-3.17735889323533	0.00160907927232491	0.00385943693837346	-1.73721109315415
GOMF_TRNA_METHYLTRANSFERASE_ACTIVITY	-0.114996811101447	-0.0181320705762393	-3.16992728006693	0.0016496918635234	0.00394962723529691	-1.75985332020548
GOCC_TRICARBOXYLIC_ACID_CYCLE_ENZYME_COMPLEX	-0.115549569713982	-0.028279032565328	-3.16444721109156	0.00168024391411783	0.00401544629384808	-1.77651752273117
GOBP_DITERPENOID_BIOSYNTHETIC_PROCESS	0.102692471782748	-0.000645000689712416	3.15864043511221	0.00171318702070741	0.00408821638990201	-1.79414539460124
GOBP_REGULATION_OF_TRANSLATION_IN_RESPONSE_TO_STRESS	-0.107356282393829	-0.0002676115042894	-3.1534154681313	0.00174333811092753	0.0041496001479262	-1.80998082415392
GOMF_TELOMERIC_DNA_BINDING	-0.102515874608594	-0.0129486699154882	-3.15151532444725	0.00175442397075679	0.00417144662854822	-1.81573347394961
GOBP_TRNA_MODIFICATION	-0.106415651836507	-0.0181856791267812	-3.151400637868	0.00175509515554524	0.00417153051462926	-1.81608058029245
GOCC_PRERIBOSOME_SMALL_SUBUNIT_PRECURSOR	-0.134607181975038	-0.0183532025009467	-3.14019142626745	0.00182185072995213	0.0043208028881005	-1.84994820989089
GOBP_POSITIVE_REGULATION_OF_DOUBLE_STRAND_BREAK_REPAIR_VIA_HOMOLOGOUS_RECOMBINATION	-0.107873994877989	-0.00636919578424901	-3.13511031881694	0.00185287586169924	0.00438444606448902	-1.86526263643188
GOBP_RIBOSOMAL_SUBUNIT_EXPORT_FROM_NUCLEUS	-0.136765506522205	-0.0164716247117548	-3.13347656880609	0.00186295457923557	0.00440395749181454	-1.87018175278117
GOBP_PROTEIN_OXIDATION	0.111264025589798	0.00271280758808243	3.1322040039772	0.00187084012644196	0.00442100548611646	-1.87401167916869
GOCC_POLYSOMAL_RIBOSOME	-0.142431073912983	-0.022485637560184	-3.12610132764433	0.00190908539099818	0.00450003599171687	-1.89235786350246
GOBP_CYCLIC_NUCLEOTIDE_CATABOLIC_PROCESS	0.113911540185805	-0.00264589337031948	3.12306756090377	0.00192836497855872	0.0045383900511538	-1.90146550251909
GOBP_METAPHASE_PLATE_CONGRESSION	-0.101317806429474	-0.00173583860344066	-3.12171524682062	0.00193701663778977	0.00455441904799315	-1.90552256734611
GOBP_POSITIVE_REGULATION_OF_LEUKOCYTE_TETHERING_OR_ROLLING	-0.134635549144035	0.00939500114766469	-3.12120052128165	0.00194031907318927	0.00455891587396906	-1.90706635264215
GOBP_REGULATION_OF_TRANSLATIONAL_TERMINATION	-0.11014300792971	-0.0230846961709013	-3.12073007676211	0.00194334194415185	0.00456438351365418	-1.90847711731302
GOCC_CATALYTIC_STEP_2_SPLICEOSOME	-0.109918013453326	-0.0111193216144246	-3.11546643175601	0.00197746110414079	0.00463290887255842	-1.92424792986104
GOBP_POSITIVE_REGULATION_OF_ENDOTHELIAL_CELL_APOPTOTIC_PROCESS	-0.100733802411725	0.00365543546590974	-3.11244946585095	0.00199726523757839	0.00467096611711737	-1.93327590509165
GOBP_PHOSPHATIDYLINOSITOL_3_PHOSPHATE_BIOSYNTHETIC_PROCESS	-0.119599015478366	0.00539949848041557	-3.11199558809978	0.002000260372835	0.00467630365138901	-1.93463337157915
GOMF_AMINE_BINDING	0.102629103825153	0.0362635370656216	3.10912514845063	0.00201929843147625	0.00471576992185269	-1.94321398763171
GOBP_NEGATIVE_REGULATION_OF_INTERLEUKIN_6_PRODUCTION	-0.101053006756828	0.0134724038467648	-3.10761582403479	0.00202937579153154	0.00473593212111237	-1.94772280221753
GOBP_MATURATION_OF_5_8S_RRNA	-0.129137317453734	-0.016871141824487	-3.1068924031298	0.00203422228837826	0.00474555412936037	-1.94988314551638
GOBP_SNRNA_PROCESSING	-0.117727287414116	-0.0111726920975119	-3.1035239123244	0.00205692993050874	0.00479511739308362	-1.95993614296657
GOBP_REGULATION_OF_CARDIAC_MUSCLE_CONTRACTION_BY_REGULATION_OF_THE_RELEASE_OF_SEQUESTERED_CALCIUM_ION	0.102103047630406	-0.00969376542614755	3.09691857578437	0.00210213696589114	0.00489007748093826	-1.97961919929808
GOBP_RNA_EXPORT_FROM_NUCLEUS	-0.104880957905865	-0.000823542107449351	-3.09517108089263	0.00211424894382281	0.00491312842875627	-1.98481984999307
GOBP_GLYCINE_METABOLIC_PROCESS	-0.103058151961027	0.0163421026388271	-3.09512169625617	0.00211459216300702	0.00491312842875627	-1.98496678116861
GOBP_LYMPH_VESSEL_MORPHOGENESIS	0.108191495721743	0.0129795632316145	3.09264240829457	0.00213188909142886	0.00494875882511441	-1.99234039820975
GOBP_NUCLEOBASE_TRANSPORT	-0.100765990931456	-0.00759515761345471	-3.08873826698002	0.0021593908278764	0.00500905368842616	-2.00394027751984
GOMF_IGG_BINDING	-0.144955989058392	0.0195821365908555	-3.07846943499208	0.00223329346199808	0.00515859334884063	-2.03438430747856
GOBP_ESTABLISHMENT_OF_PROTEIN_LOCALIZATION_TO_CHROMOSOME	-0.126730023776166	-0.0128690304459821	-3.07584769433124	0.00225253087754553	0.00520119766163277	-2.04214155428328
GOMF_SODIUM_PHOSPHATE_SYMPORTER_ACTIVITY	0.106174024061579	0.00394210917949467	3.0746944020467	0.00226104151175564	0.00521753682343184	-2.04555194461511
GOBP_REGULATION_OF_POSTSYNAPTIC_CYTOSOLIC_CALCIUM_ION_CONCENTRATION	0.105254130803514	0.0446828498284653	3.07286186877795	0.00227462541017241	0.00524298759337001	-2.05096841281824
GOBP_MIRNA_METABOLIC_PROCESS	-0.10184812056078	0.00638681231659148	-3.07015926154605	0.00229479586818079	0.00528020375140862	-2.05895098247277
GOBP_ACETYL_COA_BIOSYNTHETIC_PROCESS	-0.100826030651757	-0.0148984949423996	-3.06296695586096	0.00234927846257813	0.0053961017907957	-2.08016205242843
GOBP_MONOCYTE_CHEMOTAXIS	-0.102443184148202	0.00670971605162167	-3.04357730240006	0.00250213565640529	0.00569930899514538	-2.13710909322868
GOBP_CYTOPLASMIC_TRANSLATION	-0.120994976974528	-0.0247499957155821	-3.03592914009734	0.0025649023637502	0.00583013149903026	-2.15947700659366
GOBP_RNA_5_END_PROCESSING	-0.116688624748934	-0.0189831901274687	-3.03375812732357	0.00258298096704304	0.00586309866567555	-2.16581662228747
GOMF_LYS63_SPECIFIC_DEUBIQUITINASE_ACTIVITY	-0.106649364781897	-0.00484324066649358	-3.02082964452457	0.00269308426066546	0.00607727304780373	-2.20347995753612
GOBP_POSITIVE_REGULATION_OF_INFLAMMATORY_RESPONSE_TO_ANTIGENIC_STIMULUS	-0.126275731738022	0.00516883752078301	-3.01448630176379	0.00274866628639821	0.00619417754681287	-2.22190343514094
GOBP_ENDOPLASMIC_RETICULUM_TO_CYTOSOL_TRANSPORT	-0.101355918358989	-0.00553130895890352	-3.00410104052849	0.00284194018743582	0.006382446980342	-2.25198657577594
GOCC_ANCHORED_COMPONENT_OF_SYNAPTIC_MEMBRANE	0.109741267498106	0.0161991454728585	3.00115081607422	0.00286896152585362	0.00643212153438132	-2.26051450215956
GOMF_PRENYLTRANSFERASE_ACTIVITY	-0.117196179915131	-0.0198896120923562	-2.99889989811354	0.0028897360091425	0.0064742719330515	-2.26701564400279
GOBP_INNERVATION	0.100049912983651	0.0126640119209897	2.9836438355253	0.00303421244584401	0.00676791351402132	-2.31095598874757
GOBP_MEIOTIC_CELL_CYCLE_PHASE_TRANSITION	-0.13093838514869	0.0161046739671361	-2.97840131332746	0.00308536709847243	0.00687033542633373	-2.32600614116828
GOBP_MATURATION_OF_LSU_RRNA	-0.126194841166108	-0.0224506217793933	-2.96812608690002	0.00318792613949637	0.00706752128256038	-2.35543091562911
GOBP_POSITIVE_REGULATION_OF_MACROPHAGE_CYTOKINE_PRODUCTION	-0.116877365324608	0.00859100582595987	-2.96760427518609	0.0031932167415282	0.00707446870125802	-2.35692262122808
GOBP_REGULATION_OF_TRANSCRIPTION_OF_NUCLEOLAR_LARGE_RRNA_BY_RNA_POLYMERASE_I	-0.128415338481989	-0.0127515427252691	-2.96570715351534	0.00321251925710428	0.00710523476959005	-2.36234382450262
GOBP_TRANSCRIPTION_INITIATION_FROM_RNA_POLYMERASE_I_PROMOTER	-0.120381412857396	-0.0127903851104055	-2.96378467629091	0.00323218860390022	0.00714632869618653	-2.36783411133057
GOCC_SMN_SM_PROTEIN_COMPLEX	-0.125074369149018	-0.0178262657844372	-2.96334692652309	0.0032366827029444	0.00715385395259947	-2.36908377998203
GOBP_NUCLEAR_TRANSCRIBED_MRNA_CATABOLIC_PROCESS_EXONUCLEOLYTIC	-0.116493688293555	-0.0198396108152856	-2.95196994738652	0.00335550651655925	0.00737846266528226	-2.40150052788354
GOCC_EXORIBONUCLEASE_COMPLEX	-0.11853801879573	-0.0223450055236891	-2.93396465668751	0.0035517293550228	0.00775519239413715	-2.45256036612703
GOMF_CATALYTIC_ACTIVITY_ACTING_ON_A_RRNA	-0.12025403108972	-0.0225944253044966	-2.92770166221484	0.00362240398075479	0.00788681384459057	-2.47025122218814
[truncated: 43 more rows]
