# Supplementary material for: Combining single-cell sequencing data to construct a prognostic signature to predict survival, immune microenvironment, and immunotherapy response in gastric cancer patients
Source: Front Immunol. 2022 Oct 10;13:1018413. doi: 10.3389/fimmu.2022.1018413 (PMC9589350; doi:10.3389/fimmu.2022.1018413)
Supplement: Supplementary file 16 [file Table_10.xls]

id	logFC	AveExpr	t	P.Value	adj.P.Val	B
KEGG_PRIMARY_IMMUNODEFICIENCY	-0.257014810768526	-0.000991347936549078	-9.016409164354	4.22206765575943e-18	7.76860448659736e-16	30.416163484432
KEGG_ANTIGEN_PROCESSING_AND_PRESENTATION	-0.179667433748732	-0.00322063403445246	-6.93142599659069	1.29972415091934e-11	1.19574621884579e-09	15.9197130041528
KEGG_AUTOIMMUNE_THYROID_DISEASE	-0.194740892724137	0.00324648291400073	-6.77525361704456	3.52512897690071e-11	2.1112693953377e-09	14.9558696523834
KEGG_TYPE_I_DIABETES_MELLITUS	-0.206359719315948	0.000493056734598152	-6.69197365603748	5.95732146743472e-11	2.1112693953377e-09	14.4493288664935
KEGG_INTESTINAL_IMMUNE_NETWORK_FOR_IGA_PRODUCTION	-0.203640399314951	0.0117479900177555	-6.67649524994161	6.56383168475125e-11	2.1112693953377e-09	14.3557571358858
KEGG_GRAFT_VERSUS_HOST_DISEASE	-0.233178125060796	-0.00164861348193415	-6.66886818400621	6.88457411523163e-11	2.1112693953377e-09	14.3097155248621
KEGG_NATURAL_KILLER_CELL_MEDIATED_CYTOTOXICITY	-0.137637913063373	0.000421941592792905	-6.57935526035703	1.20125981931093e-10	3.02915919916346e-09	13.7726447655788
KEGG_CYTOSOLIC_DNA_SENSING_PATHWAY	-0.128866325290699	0.00013331379604937	-6.56446724147362	1.31702573876672e-10	3.02915919916346e-09	13.6839065113452
KEGG_ALLOGRAFT_REJECTION	-0.22842594144671	0.00142283131576188	-6.43552990581829	2.90141839969602e-10	5.93178872826743e-09	12.9224583775874
KEGG_APOPTOSIS	-0.101683125386961	0.0102922896874655	-5.81697449951471	1.07447538507149e-08	1.97703470853155e-07	9.44922248691908
KEGG_CIRCADIAN_RHYTHM_MAMMAL	0.128229754394235	-0.00113621458919054	5.27055354410229	2.03178412258171e-07	2.67034484682168e-06	6.63630417795674
KEGG_GLYCOSAMINOGLYCAN_BIOSYNTHESIS_CHONDROITIN_SULFATE	0.146095675765082	-0.00523889824322762	5.1332599310079	4.09418627181595e-07	4.43854338215638e-06	5.96830619880449
KEGG_ASTHMA	-0.154985660826003	0.0150595508708526	-5.08615584303442	5.18824649133175e-07	5.29213015884326e-06	5.74276720639402
KEGG_B_CELL_RECEPTOR_SIGNALING_PATHWAY	-0.108920007930237	0.00530578362794084	-5.075781717319	5.46469962054467e-07	5.29213015884326e-06	5.69334608560225
KEGG_PORPHYRIN_AND_CHLOROPHYLL_METABOLISM	-0.10288248072799	0.00899485261012649	-4.82142486761847	1.89786040454046e-06	1.51828832363237e-05	4.51016836017605
KEGG_RNA_DEGRADATION	-0.112250642316262	-0.0102543609656575	-4.7388377843776	2.81061335476364e-06	2.15480357198546e-05	4.13788241291483
KEGG_HEMATOPOIETIC_CELL_LINEAGE	-0.11846857075936	0.00717578420769081	-4.55194950376379	6.69193220613534e-06	4.56042787381075e-05	3.31714717035378
KEGG_ECM_RECEPTOR_INTERACTION	0.116218556319344	0.00181214120445627	4.41040605977201	1.26585793021875e-05	7.76392863867499e-05	2.71575101575056
KEGG_VIRAL_MYOCARDITIS	-0.104573628379348	0.0171479680260459	-4.35499609887703	1.61714814477422e-05	9.01682601934717e-05	2.48509891342871
KEGG_BASE_EXCISION_REPAIR	-0.10803772801683	-0.00953813256907713	-3.9601378412063	8.58590182496665e-05	0.000367396729254387	0.920065685087167
KEGG_LEISHMANIA_INFECTION	-0.108590653316852	0.00610039507706651	-3.84357157433358	0.000136997646146623	0.000547990584586493	0.484666130530766
KEGG_AMINOACYL_TRNA_BIOSYNTHESIS	-0.128081217038141	-0.00314729074488105	-3.79521242376588	0.000165731716660177	0.000635304913864011	0.307627502135057
KEGG_SYSTEMIC_LUPUS_ERYTHEMATOSUS	-0.105304727153916	0.0159904595862652	-3.76457603001773	0.000186783504346345	0.000701391118361785	0.196563921844056
KEGG_DNA_REPLICATION	-0.125053897528579	-0.00545537266751561	-3.5662092232514	0.000397238305212451	0.00143317349331551	-0.501945331029802
KEGG_MISMATCH_REPAIR	-0.110828385966431	-0.00799419557380622	-3.56023935153615	0.000406147489231782	0.00143713726958938	-0.522411561392087
