# Supplementary material for: Combining single-cell sequencing data to construct a prognostic signature to predict survival, immune microenvironment, and immunotherapy response in gastric cancer patients
Source: Front Immunol. 2022 Oct 10;13:1018413. doi: 10.3389/fimmu.2022.1018413 (PMC9589350; doi:10.3389/fimmu.2022.1018413)
Supplement: Supplementary file 17 [file Table_11.xls]

id	logFC	AveExpr	t	P.Value	adj.P.Val	B
GOBP_ESTABLISHMENT_OF_TISSUE_POLARITY	0.178038915872046	-0.0045396482944224	12.3456908884068	3.33694215646198e-32	2.18903405463906e-28	62.2750686243735
GOBP_CARTILAGE_DEVELOPMENT_INVOLVED_IN_ENDOCHONDRAL_BONE_MORPHOGENESIS	0.161500253220178	0.00807412233821623	12.1785076995639	1.90105666690913e-31	4.72278366919114e-28	60.5620072874305
GOBP_REGULATION_OF_ACTIVIN_RECEPTOR_SIGNALING_PATHWAY	0.164973413587808	-0.00330076933823239	12.1661852711697	2.15980960481302e-31	4.72278366919114e-28	60.4363774032249
GOBP_REGULATION_OF_ANIMAL_ORGAN_MORPHOGENESIS	0.154915991034628	0.00299521970211946	12.0718129915447	5.72260046056586e-31	7.77645420540644e-28	59.4771373666136
GOBP_NON_CANONICAL_WNT_SIGNALING_PATHWAY	0.181800640307692	-0.000375726338048207	12.0601507530365	6.45257048532618e-31	7.77645420540644e-28	59.3589555802806
GOBP_GROWTH_PLATE_CARTILAGE_DEVELOPMENT	0.1844019669301	0.00247356979676753	12.0506845039487	7.11261055372541e-31	7.77645420540644e-28	59.2630854501326
GOMF_MOLECULAR_FUNCTION_INHIBITOR_ACTIVITY	0.125050515199809	-0.000403942961392233	11.8928719304853	3.5793257980733e-30	3.35433960505155e-27	57.6725396767421
GOBP_ENDOCHONDRAL_BONE_MORPHOGENESIS	0.167089657765214	0.00655125233042127	11.8197808681444	7.52783243481073e-30	6.08939459603513e-27	56.940842132563
GOCC_FILAMENTOUS_ACTIN	0.190590239532495	0.00351405925431813	11.8095138461224	8.35435234212137e-30	6.08939459603513e-27	56.8383149380349
GOBP_REGULATION_OF_ESTABLISHMENT_OF_PLANAR_POLARITY	0.183212960721554	-0.0035853245079462	11.7475317040224	1.5648242834748e-29	1.02652472995947e-26	56.2206892943984
GOBP_NEGATIVE_REGULATION_OF_EPITHELIAL_TO_MESENCHYMAL_TRANSITION	0.164309513819612	5.52175968399533e-05	11.7099370521343	2.2871486396627e-29	1.36397227965339e-26	55.8471918902146
GOBP_EMBRYONIC_ORGAN_MORPHOGENESIS	0.111001508582529	0.00503449357630317	11.6038223315693	6.64587066753287e-29	3.17726590422912e-26	54.7975357387812
GOBP_MORPHOGENESIS_OF_A_POLARIZED_EPITHELIUM	0.152030507939601	-0.00304542954031482	11.6018170627655	6.78075040536702e-29	3.17726590422912e-26	54.7777655587694
GOBP_ESTABLISHMENT_OF_PLANAR_POLARITY_OF_EMBRYONIC_EPITHELIUM	0.237284458575129	-0.00174655944669386	11.5694561501154	9.37452401388245e-29	4.09979183540459e-26	54.4590521264181
GOBP_NEGATIVE_REGULATION_OF_ACTIVIN_RECEPTOR_SIGNALING_PATHWAY	0.20796287207553	0.00265921609160499	11.5098631284572	1.69932078673337e-28	6.96721522560683e-26	53.8738003185761
GOBP_HEART_MORPHOGENESIS	0.132327619910634	0.00305522305639006	11.4810928733788	2.26283909819269e-28	8.73189675537884e-26	53.592027178497
GOBP_NEUROEPITHELIAL_CELL_DIFFERENTIATION	0.178409622486292	0.010027308058725	11.470759090905	2.50769468065578e-28	9.13915394727884e-26	53.4909424818204
GOBP_ACTIVIN_RECEPTOR_SIGNALING_PATHWAY	0.137027426523235	0.00363519377659387	11.4408736309954	3.37411280271878e-28	1.16495684135975e-25	53.1989716815743
GOBP_REGULATION_OF_TRANSMEMBRANE_RECEPTOR_PROTEIN_SERINE_THREONINE_KINASE_SIGNALING_PATHWAY	0.133111792111329	0.00272938758213114	11.3967337415421	5.22496811846627e-28	1.71378954285694e-25	52.7687419107984
GOBP_PROTEIN_POLY_ADP_RIBOSYLATION	-0.270338834574721	-0.00568556632708219	-11.2994414743588	1.36417514476622e-27	4.26142330936494e-25	51.8246777095879
GOBP_EMBRYONIC_HEART_TUBE_DEVELOPMENT	0.129819149634536	0.0048180095090895	11.2866950235421	1.54627160432359e-27	4.61070078380126e-25	51.7014280127924
GOBP_SKELETAL_SYSTEM_MORPHOGENESIS	0.124743411690719	0.00228839356039072	11.2810635920588	1.6342288876203e-27	4.66110500121267e-25	51.647007944207
GOBP_PLANAR_CELL_POLARITY_PATHWAY_INVOLVED_IN_NEURAL_TUBE_CLOSURE	0.251510533727048	-0.00351453668872826	11.184386239564	4.21173018628167e-27	1.15120625091699e-24	50.7158338355229
GOBP_TRANSMEMBRANE_RECEPTOR_PROTEIN_SERINE_THREONINE_KINASE_SIGNALING_PATHWAY	0.120432528622675	0.00390263197301571	11.1329112300123	6.95565064366412e-27	1.82516272889747e-24	50.2224231151258
GOBP_NEGATIVE_REGULATION_OF_TRANSMEMBRANE_RECEPTOR_PROTEIN_SERINE_THREONINE_KINASE_SIGNALING_PATHWAY	0.146769003106096	0.00241139325913067	11.1141052077813	8.35136560379381e-27	2.10711378311105e-24	50.0425742731534
GOBP_MORPHOGENESIS_OF_AN_EPITHELIUM	0.106955346207412	0.00366055952832413	11.1078125820041	8.87790154002604e-27	2.15700126305818e-24	49.9824453167609
GOBP_APPENDAGE_DEVELOPMENT	0.114677237945271	0.00145610498648442	11.084443727302	1.11384430183562e-26	2.6095780785863e-24	49.7593635598886
GOBP_APPENDAGE_MORPHOGENESIS	0.120918761765709	0.00225708786204759	11.0465790516373	1.60742195972592e-26	3.63609932958691e-24	49.3986351950912
GOBP_FAT_CELL_DIFFERENTIATION	0.102039089536828	0.00138325899517251	11.0154997012209	2.17066928717959e-26	4.7465301746327e-24	49.10322742917
GOBP_REGULATION_OF_NEUROTRANSMITTER_UPTAKE	0.214867374499947	0.00130279458093429	10.9980878613125	2.56784173119174e-26	5.43388443761865e-24	48.9379966104048
GOMF_5_3_EXONUCLEASE_ACTIVITY	-0.238375791433233	-0.0114873364856317	-10.9833371113837	2.96022401476296e-26	6.06845923026406e-24	48.7981691718963
GOBP_ESTABLISHMENT_OF_PLANAR_POLARITY_INVOLVED_IN_NEURAL_TUBE_CLOSURE	0.235463433254981	-0.00513416109599677	10.9486185717956	4.13468106972484e-26	8.21924479314999e-24	48.4696070422571
GOCC_PLATELET_ALPHA_GRANULE	0.167555261912733	0.0105719424280202	10.8638745626172	9.31653354109515e-26	1.79754294204659e-23	47.6708592535392
GOBP_BROWN_FAT_CELL_DIFFERENTIATION	0.121430781834778	0.00150009665167946	10.8383182682333	1.18921417210822e-25	2.1670124913972e-23	47.4308847153628
GOBP_EMBRYONIC_HEART_TUBE_MORPHOGENESIS	0.126572015235317	0.00418408066137586	10.7860836572039	1.95595139740862e-25	3.33713791202371e-23	46.941708883652
GOBP_MORPHOGENESIS_OF_EMBRYONIC_EPITHELIUM	0.103852167040087	-0.00126550722319808	10.7845878838916	1.9839691855019e-25	3.33713791202371e-23	46.9277269498134
GOBP_CARDIAC_MUSCLE_TISSUE_DEVELOPMENT	0.123383638047927	0.00441037299843914	10.7666091737095	2.35358413363335e-25	3.85987797915869e-23	46.7597818862141
GOBP_CELL_CELL_SIGNALING_BY_WNT	0.109143633825738	-0.000789063272745116	10.7529970695923	2.67820622241108e-25	4.28512995585772e-23	46.6327659392459
GOBP_CELL_SURFACE_RECEPTOR_SIGNALING_PATHWAY_INVOLVED_IN_CELL_CELL_SIGNALING	0.106731483911416	-0.000402926101343017	10.6619738837057	6.3348395175547e-25	9.89441600837114e-23	45.7865123820514
GOBP_NEGATIVE_REGULATION_OF_LIPASE_ACTIVITY	0.169976918008312	0.0196941034251603	10.6406138084384	7.74705050036448e-25	1.1818756112184e-22	45.588707359791
GOBP_EMBRYONIC_APPENDAGE_MORPHOGENESIS	0.122598060481252	0.000732693036434705	10.6071692958371	1.06102165431833e-24	1.54673378940627e-22	45.2795938785026
GOBP_REGULATION_OF_EPITHELIAL_TO_MESENCHYMAL_TRANSITION	0.149189994149644	0.00447084332107213	10.5853212932006	1.30250753831622e-24	1.857489011164e-22	45.0780579333634
GOBP_SOMATIC_DIVERSIFICATION_OF_IMMUNE_RECEPTORS	-0.144408241679453	-0.00817801695955143	-10.5724459563068	1.46959818460181e-24	2.04996575069138e-22	44.9594367262284
GOBP_NEGATIVE_REGULATION_OF_CHONDROCYTE_DIFFERENTIATION	0.213496403224964	0.00385282424219341	10.5702623177353	1.49997493953028e-24	2.04996575069138e-22	44.9393295464671
GOBP_MUSCLE_TISSUE_DEVELOPMENT	0.119772664983481	0.0029478068372176	10.533031784266	2.12504803877854e-24	2.84496227232392e-22	44.596989634827
GOBP_POSITIVE_REGULATION_OF_CELL_JUNCTION_ASSEMBLY	0.135498812084926	0.00480070278849916	10.5196647656325	2.40762327311947e-24	3.15880173433274e-22	44.4743009027453
GOBP_BONE_GROWTH	0.15336650842004	0.00637448180779122	10.4679682664698	3.89762750717143e-24	5.01341891118521e-22	44.0009175321598
GOBP_POSITIVE_REGULATION_OF_OSTEOBLAST_DIFFERENTIATION	0.171400227968487	0.00506357140885048	10.4100551896938	6.67204348488197e-24	8.3428670312586e-22	43.4727128581519
GOCC_ENDOPLASMIC_RETICULUM_LUMEN	0.134038488551904	0.00867303807623719	10.4089543144054	6.74042610757173e-24	8.3428670312586e-22	43.4626937556692
GOBP_TRANSFORMING_GROWTH_FACTOR_BETA_RECEPTOR_SIGNALING_PATHWAY	0.127610549032413	0.00209104375103391	10.3750958795631	9.21974015166426e-24	1.12002769249847e-21	43.1549413302479
GOBP_PHARYNGEAL_SYSTEM_DEVELOPMENT	0.176062836065984	0.00697457445634066	10.3718954376441	9.49641766578335e-24	1.13266363431889e-21	43.1258908230311
GOCC_PLATELET_ALPHA_GRANULE_LUMEN	0.157954771154802	0.0118331864522899	10.3301005857695	1.39630757529909e-23	1.63567458820751e-21	42.7471460265984
GOBP_SKELETAL_SYSTEM_DEVELOPMENT	0.108450482494421	0.00381378108845527	10.3243347860524	1.47244110799291e-23	1.69459888919886e-21	42.6949881104754
GOMF_ACTIVIN_BINDING	0.199979802862706	0.0078953158947541	10.31061391551	1.67058081387466e-23	1.8894845067272e-21	42.5709575311949
GOBP_MATERNAL_PLACENTA_DEVELOPMENT	0.143249240047655	0.00417784845145542	10.3074875744695	1.71930497602366e-23	1.91163400723986e-21	42.5427144535643
GOBP_NEURAL_TUBE_DEVELOPMENT	0.102485806268117	-0.00235255666326618	10.2682322658701	2.46536948445458e-23	2.69547063633701e-21	42.1886441465955
GOBP_REGULATION_OF_CELLULAR_RESPONSE_TO_GROWTH_FACTOR_STIMULUS	0.131874041353723	0.00257495963655648	10.2617409310845	2.61651214683652e-23	2.81382289889304e-21	42.1301942038161
GOBP_TYPE_B_PANCREATIC_CELL_PROLIFERATION	0.182225412415489	0.00276780110978939	10.2352355329416	3.33509393442443e-23	3.41847128278504e-21	41.8918260900196
GOBP_RESPONSE_TO_TRANSFORMING_GROWTH_FACTOR_BETA	0.126528426043537	0.00183592978308436	10.2275761255104	3.57703872954079e-23	3.61005754858271e-21	41.8230317833606
GOMF_WNT_PROTEIN_BINDING	0.211746388668257	0.0066163411683712	10.2104950655919	4.18110358787169e-23	4.15576356612702e-21	41.6697578898728
GOBP_CARTILAGE_DEVELOPMENT	0.141134701974183	0.00578929645204817	10.1975020079873	4.70741352138837e-23	4.60904965676234e-21	41.5532989774855
GOBP_ADULT_LOCOMOTORY_BEHAVIOR	0.114713687397207	0.00322466945046777	10.1805973573393	5.49163161752639e-23	5.29780932514311e-21	41.4019507570686
GOCC_BASEMENT_MEMBRANE	0.188136829580049	0.00916479233535068	10.1618590586597	6.51300257569637e-23	6.15369439587097e-21	41.2344119613295
GOMF_NUCLEASE_ACTIVITY	-0.131444103744992	-0.0101178255304133	-10.1542699041166	6.978383602206e-23	6.44763330006638e-21	41.1666251985108
GOBP_BONE_MORPHOGENESIS	0.133968110573186	0.00401080132273874	10.1478435465264	7.39814263512175e-23	6.74052995644426e-21	41.1092551626699
GOBP_NEGATIVE_REGULATION_OF_CARTILAGE_DEVELOPMENT	0.203526505385069	0.00257757424206967	10.1106312542159	1.03699910442332e-22	9.31878647262601e-21	40.7776014306662
GOMF_HYDROLASE_ACTIVITY_ACTING_ON_CARBON_NITROGEN_BUT_NOT_PEPTIDE_BONDS_IN_CYCLIC_AMIDINES	-0.138768202682796	-0.000234237833321956	-10.084781334617	1.31043125288263e-22	1.16167959715001e-20	40.5477693154401
GOBP_ANIMAL_ORGAN_FORMATION	0.129896897079559	0.00862407332644062	10.0744456026766	1.43878781944139e-22	1.2584597460714e-20	40.4560016304861
GOBP_RESPIRATORY_SYSTEM_DEVELOPMENT	0.106021629739469	0.00310437997066743	10.0593221816121	1.64938068956592e-22	1.42367596362532e-20	40.3218569961713
GOBP_REGULATION_OF_FAT_CELL_DIFFERENTIATION	0.105866922331361	0.00462352301447015	10.0388156993075	1.98450854273479e-22	1.69069818705717e-20	40.1402143227656
GOBP_REGULATION_OF_BMP_SIGNALING_PATHWAY	0.143938912808416	0.00444874529016904	10.0253104564415	2.24125044611619e-22	1.88494909314387e-20	40.0207445020647
GOBP_MEMBRANE_RAFT_ASSEMBLY	0.211195945341853	-0.00277545218780151	10.0226363561912	2.29586332063568e-22	1.90643840295823e-20	39.9971037432857
GOBP_REGULATION_OF_CHONDROCYTE_DIFFERENTIATION	0.169983637840364	0.00565224333103464	10.0192086010978	2.36780173470714e-22	1.94159742245986e-20	39.9668073587753
GOMF_CHANNEL_INHIBITOR_ACTIVITY	0.12836157335736	-0.00515261224315367	10.014764513289	2.46440657348074e-22	1.99586507679428e-20	39.927540055201
GOBP_RESPONSE_TO_BMP	0.126523644001686	0.00502448453362445	9.9947064376243	2.95137414284261e-22	2.36109931427408e-20	39.7504783962258
GOBP_REGULATION_OF_CELL_FATE_SPECIFICATION	0.218894651491072	0.011339902413565	9.97598291144952	3.49154704583054e-22	2.75958417116245e-20	39.5854466752715
GOBP_BODY_MORPHOGENESIS	0.164582327701945	-7.63759290570258e-05	9.96707697590917	3.78182197178329e-22	2.95342287320219e-20	39.5070331102015
GOBP_MEMBRANE_BIOGENESIS	0.108034262962746	-0.00118839465660154	9.94244657551681	4.7151821807523e-22	3.63901118891001e-20	39.290455525986
GOBP_REGULATION_OF_TYPE_B_PANCREATIC_CELL_PROLIFERATION	0.194628392313598	-0.00261854977111007	9.93424193818478	5.07422146754276e-22	3.87056893338145e-20	39.2184041259759
GOBP_REGULATION_OF_WNT_SIGNALING_PATHWAY	0.106911454819325	-0.000140718574701687	9.91627996797147	5.95761761737509e-22	4.49218064022765e-20	39.060827981652
GOBP_SMOOTH_MUSCLE_TISSUE_DEVELOPMENT	0.178806662557803	0.00774997136007186	9.90495913209095	6.59105212287641e-22	4.91332976432605e-20	38.9616273865992
GOBP_AXON_DEVELOPMENT	0.111635310062956	0.00287152989029178	9.89448259260345	7.23652471045117e-22	5.33388787646738e-20	38.8699039783926
GOBP_CANONICAL_WNT_SIGNALING_PATHWAY	0.106063021040072	0.000350073141084309	9.86225386503226	9.64150651625776e-22	7.0275869718501e-20	38.588213652223
GOBP_CARDIAC_NEURAL_CREST_CELL_DEVELOPMENT_INVOLVED_IN_OUTFLOW_TRACT_MORPHOGENESIS	0.200228496863745	0.0107900751038891	9.8390238817683	1.18514723615704e-21	8.46683743514055e-20	38.3856219402342
GOBP_CELL_CELL_ADHESION_MEDIATED_BY_CADHERIN	0.157163247302396	0.00277987561087618	9.83880781009438	1.18742232322093e-21	8.46683743514055e-20	38.3837393089316
GOBP_EXOCRINE_SYSTEM_DEVELOPMENT	0.128460234309912	0.00836906587117391	9.82725150787977	1.31562274892433e-21	9.28009164832648e-20	38.2830965593016
GOBP_NEGATIVE_REGULATION_OF_BMP_SIGNALING_PATHWAY	0.152142557384948	0.0036099204429879	9.82497141936547	1.34249217334708e-21	9.36888155016689e-20	38.2632504429985
GOBP_MESONEPHROS_DEVELOPMENT	0.129187049325222	0.00750137246714495	9.80965144236828	1.53768326788442e-21	1.06181076182335e-19	38.129997584663
GOBP_CHONDROCYTE_PROLIFERATION	0.163453589208694	0.0130171341930776	9.8041581444967	1.61431871334589e-21	1.10311778745303e-19	38.0822567585092
GOBP_T_CELL_HOMEOSTASIS	-0.149929455710951	-0.00339424175947521	-9.79893309140471	1.69072046727215e-21	1.14341507889745e-19	38.0368666710735
GOBP_CONNECTIVE_TISSUE_DEVELOPMENT	0.12602843536769	0.0054269487836895	9.78318272352419	1.94338435365668e-21	1.30087768979467e-19	37.9001581337228
GOBP_EMBRYONIC_SKELETAL_SYSTEM_DEVELOPMENT	0.120500026606927	0.00222821282369025	9.78013669265035	1.99640151941123e-21	1.32286807750886e-19	37.8737394383978
GOBP_REGULATION_OF_CELLULAR_RESPONSE_TO_TRANSFORMING_GROWTH_FACTOR_BETA_STIMULUS	0.119226784923547	0.00189475638234662	9.77570258364168	2.07615059161512e-21	1.36195478809952e-19	37.8352932922724
GOBP_POSITIVE_REGULATION_OF_NON_CANONICAL_WNT_SIGNALING_PATHWAY	0.200480423624102	0.0106432442666275	9.76164606210699	2.35042232319369e-21	1.51164416079908e-19	37.7135062483248
GOBP_HEART_FORMATION	0.141215592763076	0.00963784981940481	9.74749647803688	2.66274431759273e-21	1.69588375955421e-19	37.5910522401412
GOBP_CHONDROCYTE_DIFFERENTIATION	0.140795487341147	0.00479869448430593	9.74043156581536	2.83374501835227e-21	1.7791909117095e-19	37.5299631090756
GOBP_NEGATIVE_REGULATION_OF_WNT_SIGNALING_PATHWAY	0.129119221134746	0.00382589083556634	9.73987019276336	2.84779033124233e-21	1.7791909117095e-19	37.5251105055696
GOBP_PROTEOGLYCAN_METABOLIC_PROCESS	0.137157375838687	0.00258365300627805	9.71622727593987	3.5063491642012e-21	2.16996702992074e-19	37.3209373497012
GOBP_CARDIOCYTE_DIFFERENTIATION	0.127678260393186	0.002426470290687	9.71232493367737	3.62869936228623e-21	2.22469792678483e-19	37.2872755215195
GOBP_CARDIAC_NEURAL_CREST_CELL_DIFFERENTIATION_INVOLVED_IN_HEART_DEVELOPMENT	0.182717344687962	0.00993630946037064	9.71115233263853	3.66628381401864e-21	2.2269279462928e-19	37.2771626824937
GOBP_POSITIVE_REGULATION_OF_CATECHOLAMINE_SECRETION	0.212928130363931	0.00842293800803222	9.68938523681069	4.4383540778589e-21	2.64146705911274e-19	37.0896122088153
GOBP_OUTFLOW_TRACT_MORPHOGENESIS	0.158393241786984	0.00458976935609353	9.68858660015493	4.46955554209626e-21	2.64146705911274e-19	37.0827372866844
GOCC_SCHAFFER_COLLATERAL_CA1_SYNAPSE	0.107010948790811	0.00681886341243192	9.68088371230152	4.78187720622435e-21	2.80081379221712e-19	37.0164513275074
GOBP_CARDIAC_MUSCLE_CELL_DIFFERENTIATION	0.119453188550415	0.00101941384505606	9.65294460026087	6.1072359906133e-21	3.54543965472772e-19	36.7763756371202
GOCC_SARCOLEMMA	0.142395175987008	-0.00110002454103752	9.64766880265534	6.39559210922683e-21	3.68027054706386e-19	36.731103291801
GOMF_EXONUCLEASE_ACTIVITY	-0.163165432296239	-0.0148273271831956	-9.64512175934929	6.53959284438721e-21	3.7304112225374e-19	36.7092537751352
GOBP_OSTEOBLAST_DIFFERENTIATION	0.108703753122185	0.00170880978921288	9.63442572464505	7.18020881438695e-21	4.06053188123952e-19	36.6175489511252
GOBP_IMMUNOGLOBULIN_PRODUCTION	-0.144908024324962	-0.00577980573761011	-9.62761433163471	7.62017443197823e-21	4.27250805758779e-19	36.5591919706952
GOBP_REGULATION_OF_NON_CANONICAL_WNT_SIGNALING_PATHWAY	0.177971579694137	0.00695144210182695	9.62027700241764	8.12402422371734e-21	4.51640668708354e-19	36.4963655940843
GOBP_DEVELOPMENTAL_GROWTH_INVOLVED_IN_MORPHOGENESIS	0.103317712543522	0.000198361702427535	9.61396491071184	8.58378889536328e-21	4.73190379441875e-19	36.4423482646941
GOBP_PATHWAY_RESTRICTED_SMAD_PROTEIN_PHOSPHORYLATION	0.140206016623693	0.00405635275882838	9.61218411704284	8.71809915968249e-21	4.76589420729309e-19	36.4271137541138
GOCC_SYNAPTIC_VESICLE_MEMBRANE	0.103146169968945	0.00756605937408651	9.60440494319682	9.32965173020735e-21	5.01659961886559e-19	36.3605899492458
GOBP_REGULATION_OF_EXTRACELLULAR_MATRIX_DISASSEMBLY	0.206597981109988	0.00290901664995102	9.6014978132193	9.56894316696574e-21	5.10343635571506e-19	36.3357405190094
GOBP_NEURON_PROJECTION_ARBORIZATION	0.157030845064846	-0.000441809552503186	9.59134506104377	1.04533293907528e-20	5.53014845188213e-19	36.2490041249673
GOMF_BMP_BINDING	0.209182334999582	0.00637036335195706	9.59014284845349	1.05632725232111e-20	5.5436054201812e-19	36.2387382759856
GOMF_PROTEIN_ADP_RIBOSYLASE_ACTIVITY	-0.203250762437655	-0.00797955368173881	-9.5708688025828	1.24906724220279e-20	6.45187488885849e-19	36.0742942313612
GOBP_CELL_MIGRATION_INVOLVED_IN_HEART_DEVELOPMENT	0.192241798298161	0.0103401833292126	9.56248515567019	1.34341665563429e-20	6.88286403935479e-19	36.0028479075728
GOBP_NEURAL_CREST_CELL_MIGRATION	0.148224071872634	0.00511559810502333	9.56162477226347	1.35349003212922e-20	6.88286403935479e-19	35.9955184450096
GOBP_NEGATIVE_REGULATION_OF_FAT_CELL_DIFFERENTIATION	0.126029848285409	0.00409112441502602	9.55829894457962	1.39313742902376e-20	6.9801257211399e-19	35.9671912046341
GOBP_THYROID_GLAND_DEVELOPMENT	0.131434029230305	0.00526309674274865	9.55823614263467	1.39389705711788e-20	6.9801257211399e-19	35.9666563738199
GOBP_AXIS_ELONGATION	0.157436487469803	0.0044136939122923	9.5558834976958	1.42265127097091e-20	7.0701457102797e-19	35.9466229082961
GOBP_MESONEPHRIC_TUBULE_MORPHOGENESIS	0.127443963816565	0.00894810570655415	9.55157539457871	1.47683667396119e-20	7.28424705352286e-19	35.9099483051483
GOBP_CARTILAGE_MORPHOGENESIS	0.222031471078208	0.0174265842814243	9.54952079806188	1.50339361459156e-20	7.35989709829897e-19	35.8924622899839
GOBP_V_D_J_RECOMBINATION	-0.178489213927912	-0.00680984539282655	-9.53800804299243	1.66119456641036e-20	8.07217507826073e-19	35.7945362747394
GOBP_SOMATIC_DIVERSIFICATION_OF_IMMUNOGLOBULINS	-0.134919227908343	-0.00847521375823353	-9.52578926947534	1.84663964002815e-20	8.90732061660639e-19	35.6907078068401
GOBP_NEGATIVE_REGULATION_OF_CELLULAR_RESPONSE_TO_GROWTH_FACTOR_STIMULUS	0.135499417426635	0.00458337429764684	9.52275381887111	1.89580245893641e-20	9.07771104425028e-19	35.6649306380641
GOBP_NEGATIVE_REGULATION_OF_CANONICAL_WNT_SIGNALING_PATHWAY	0.12767163599719	0.00364373139774468	9.51193842992878	2.0817449765898e-20	9.89583119306456e-19	35.5731391182727
GOBP_CARDIAC_CHAMBER_DEVELOPMENT	0.116103779649565	0.00409993503205939	9.49884104401095	2.33124305013868e-20	1.08110781487433e-18	35.4620913061916
GOBP_EMBRYONIC_EYE_MORPHOGENESIS	0.139192402696584	0.0111115418277016	9.49839694772274	2.34020289195358e-20	1.08110781487433e-18	35.458328118867
GOBP_DECIDUALIZATION	0.154648630084858	0.00349217454194992	9.49210623070291	2.47084574557863e-20	1.13347888748222e-18	35.4050368519306
GOBP_OSSIFICATION	0.105802597824198	0.00239482291817636	9.47512765472131	2.86061723415741e-20	1.30317007333838e-18	35.2613449211167
GOBP_NEUROTRANSMITTER_UPTAKE	0.12927039857418	0.0100028094358374	9.47313954741032	2.91006605537766e-20	1.31655402229499e-18	35.2445327347409
GOCC_GOLGI_LUMEN	0.117668443941729	0.0134162264074116	9.46969998852116	2.99762311169125e-20	1.33846944869963e-18	35.2154531772721
GOMF_COPPER_ION_BINDING	0.117862952622347	0.00949549977421828	9.46963454196173	2.99931416095801e-20	1.33846944869963e-18	35.2148999447533
GOBP_NUCLEIC_ACID_PHOSPHODIESTER_BOND_HYDROLYSIS	-0.129656221380784	-0.00975836019652606	-9.4469170441953	3.64721173490016e-20	1.60575228060034e-18	35.0230490559448
GOBP_NEURAL_CREST_CELL_DIFFERENTIATION	0.118213650321991	0.00321016297497555	9.43673583131274	3.98085287250418e-20	1.72943012209453e-18	34.9371875078864
GOBP_MITOTIC_DNA_INTEGRITY_CHECKPOINT_SIGNALING	-0.147103585689038	-0.0139239928229797	-9.4295649376668	4.2338160742269e-20	1.82722588466635e-18	34.8767574230928
GOMF_STRUCTURAL_CONSTITUENT_OF_SYNAPSE	0.165302746951854	0.00411156066865641	9.4274165477215	4.31265697268561e-20	1.84908691116455e-18	34.8586598063309
GOBP_REGULATION_OF_PRESYNAPSE_ORGANIZATION	0.164440523819002	0.00132856129041352	9.41843506202951	4.65830642204668e-20	1.98431754081988e-18	34.78303726136
GOBP_SYNAPTIC_TRANSMISSION_DOPAMINERGIC	0.142287328274983	0.0105014073744582	9.41597201019324	4.75779799391481e-20	2.01362289290846e-18	34.7623088737528
GOBP_REGULATION_OF_WNT_SIGNALING_PATHWAY_PLANAR_CELL_POLARITY_PATHWAY	0.206870921542048	0.00608853634744731	9.40596765536048	5.1840053894603e-20	2.17151074445717e-18	34.6781595136773
GOMF_RIBONUCLEASE_ACTIVITY	-0.12745768656821	-0.00932597160593685	-9.40567422794513	5.19706077560635e-20	2.17151074445717e-18	34.6756924969182
GOBP_CELL_JUNCTION_ASSEMBLY	0.106747247284303	0.00292333724216175	9.39463556775753	5.71258145049965e-20	2.37180596932138e-18	34.5829287799956
GOBP_REGULATION_OF_CARTILAGE_DEVELOPMENT	0.14978546606815	0.00592347674094653	9.39048004904632	5.91950277979489e-20	2.44226026638078e-18	34.5480303667018
GOBP_INSULIN_LIKE_GROWTH_FACTOR_RECEPTOR_SIGNALING_PATHWAY	0.138506730035276	0.00876090734639538	9.37901969532914	6.52941543019425e-20	2.67706032637964e-18	34.4518494419873
GOBP_MORPHOGENESIS_OF_A_BRANCHING_STRUCTURE	0.10376799059813	0.00676042905807255	9.37227690677408	6.91692238713714e-20	2.80968873413676e-18	34.3953046553332
GOMF_FRIZZLED_BINDING	0.144589662213965	0.0051771795602533	9.3719115033922	6.93856059344749e-20	2.80968873413676e-18	34.3922413272143
GOBP_REGULATION_OF_AXONOGENESIS	0.115842909989217	0.00124235802471847	9.37071913441791	7.00963678107337e-20	2.82105627508229e-18	34.3822458699456
GOBP_REGULATION_OF_CARDIOCYTE_DIFFERENTIATION	0.157380449015117	0.0107231602641826	9.36445454447556	7.39507740541652e-20	2.95803096216661e-18	34.3297474792089
GOBP_TYPE_I_INTERFERON_PRODUCTION	-0.139881922579452	-0.0104169963241479	-9.36023424328162	7.66649647477545e-20	3.04801314391072e-18	34.2943964793807
GOBP_POSITIVE_REGULATION_OF_NEURON_DIFFERENTIATION	0.108711724755983	0.00652329066607991	9.35188791255595	8.2326456821292e-20	3.23390153741123e-18	34.2245218034243
GOBP_PRESYNAPSE_ORGANIZATION	0.146121446405677	0.00339968431205447	9.33485321429286	9.51974515469866e-20	3.71723382231091e-18	34.082064320017
GOBP_MIDDLE_EAR_MORPHOGENESIS	0.179690355810095	-0.00269056206627036	9.32941560849291	9.97111771210116e-20	3.84767836419904e-18	34.0366347449773
GOBP_REGULATION_OF_CANONICAL_WNT_SIGNALING_PATHWAY	0.101947943425381	-0.000103525954430812	9.31737466088885	1.10474300870025e-19	4.23807844273312e-18	33.9361119590023
GOMF_EXONUCLEASE_ACTIVITY_ACTIVE_WITH_EITHER_RIBO_OR_DEOXYRIBONUCLEIC_ACIDS_AND_PRODUCING_5_PHOSPHOMONOESTERS	-0.170643642364044	-0.0144052879224036	-9.31560233595288	1.12152779106388e-19	4.27745483103434e-18	33.9213246754732
GOBP_MODIFICATION_OF_POSTSYNAPTIC_STRUCTURE	0.17369382088915	-0.00526798630510783	9.31363804974997	1.14042565007959e-19	4.32438859220932e-18	33.9049384185624
GOBP_PROTEIN_LOCALIZATION_TO_CELL_JUNCTION	0.108169581921522	0.00196498834327644	9.31084818038845	1.16780926780046e-19	4.40277517055807e-18	33.8816698485386
GOBP_REGULATION_OF_EXTENT_OF_CELL_GROWTH	0.116428981983928	-0.00295074197130494	9.30453247152052	1.23222865176047e-19	4.61909711745641e-18	33.8290151590958
GOBP_REGULATION_OF_CELL_JUNCTION_ASSEMBLY	0.124636690694879	0.00113867351545625	9.30210660411757	1.25789673893534e-19	4.68852420875899e-18	33.8087981054749
GOBP_CELL_AGGREGATION	0.149135780497197	0.0124018603274613	9.29653542776739	1.31886649060199e-19	4.88800236064918e-18	33.7623842721365
GOBP_PYROPTOSIS	-0.222231259075098	-0.000629710300010798	-9.29560707102726	1.32930681429036e-19	4.89901837176672e-18	33.7546522474416
GOBP_CARDIAC_CHAMBER_MORPHOGENESIS	0.119136499641716	0.0057348723438395	9.27058664973941	1.6436752090044e-19	6.0237482519938e-18	33.5464984152153
GOBP_SYNAPSE_ORGANIZATION	0.105530068594773	0.00148951907113414	9.2385819345481	2.1550456574351e-19	7.85394417376346e-18	33.2808992027596
GOBP_NATURAL_KILLER_CELL_PROLIFERATION	-0.211243001131894	0.0011432989554364	-9.23562847621049	2.20951237996372e-19	8.00795647102873e-18	33.2564265400886
GOMF_CYSTEINE_TYPE_ENDOPEPTIDASE_ACTIVITY_INVOLVED_IN_APOPTOTIC_PROCESS	-0.196981712623851	0.00723285362742472	-9.22903653153839	2.33604259956434e-19	8.42002167755059e-18	33.2018277898289
GOBP_IMMUNE_RESPONSE_TO_TUMOR_CELL	-0.179965470368381	-0.00835411766957264	-9.22240899624151	2.47048342925074e-19	8.85594059884419e-18	33.146965996514
GOBP_MESENCHYMAL_CELL_PROLIFERATION	0.146904440282958	0.00741806619429131	9.21492249150176	2.63157758643713e-19	9.38214617773237e-18	33.0850320760919
GOBP_KIDNEY_EPITHELIUM_DEVELOPMENT	0.118177797783786	0.00739431438117226	9.20702999160725	2.81267253707534e-19	9.97358478011581e-18	33.019783479736
GOBP_MESENCHYMAL_CELL_DIFFERENTIATION	0.116823687398274	0.00187594061430491	9.20507729546961	2.85934854633974e-19	1.0084584120424e-17	33.003647193606
GOBP_NEGATIVE_REGULATION_OF_PATHWAY_RESTRICTED_SMAD_PROTEIN_PHOSPHORYLATION	0.209974462517037	0.00947532966021706	9.20366144522627	2.89367084785623e-19	1.01510592309823e-17	32.9919489141343
GOBP_PARASYMPATHETIC_NERVOUS_SYSTEM_DEVELOPMENT	0.160058892429924	-0.00431774650495667	9.19427883497338	3.13165370443867e-19	1.09274725005945e-17	32.9144630870298
GOBP_CARDIAC_NEURAL_CREST_CELL_MIGRATION_INVOLVED_IN_OUTFLOW_TRACT_MORPHOGENESIS	0.210048108680619	0.00948135409591867	9.18618314627038	3.35249530359619e-19	1.1636174175445e-17	32.8476566215493
GOBP_PLATELET_DERIVED_GROWTH_FACTOR_RECEPTOR_BETA_SIGNALING_PATHWAY	0.197680379108886	1.41593412549333e-05	9.18439638385741	3.40327515584533e-19	1.17502552749186e-17	32.832918487062
GOBP_BRANCHING_MORPHOGENESIS_OF_AN_EPITHELIAL_TUBE	0.107604701237683	0.00831300858086007	9.17966453417474	3.54146169881724e-19	1.21633448922728e-17	32.7938989688984
GOBP_MATERNAL_PROCESS_INVOLVED_IN_FEMALE_PREGNANCY	0.102972998186266	0.00619598154474796	9.17189693959806	3.78044042352993e-19	1.29165047803939e-17	32.7298815534545
GOBP_NOTOCHORD_DEVELOPMENT	0.151872324828356	0.00683087456061695	9.16633133002323	3.96142143159075e-19	1.34647277674794e-17	32.6840390071488
GOBP_MESENCHYME_DEVELOPMENT	0.118520601617512	0.00282037051888113	9.16562565352781	3.98497253236397e-19	1.3474958666138e-17	32.6782281347431
GOBP_REGULATION_OF_NK_T_CELL_ACTIVATION	-0.179388098042603	-0.0029186247280747	-9.15561963233641	4.33421190187186e-19	1.4443684203643e-17	32.5958728522424
GOMF_EXTRACELLULAR_MATRIX_BINDING	0.182394973220094	0.0101843801393525	9.15260230650813	4.44535036246376e-19	1.46540192853077e-17	32.571052838263
GOBP_POSITIVE_REGULATION_OF_PATHWAY_RESTRICTED_SMAD_PROTEIN_PHOSPHORYLATION	0.132728026315569	0.00308486113811902	9.15032648984985	4.53103817356793e-19	1.48618052093028e-17	32.5523367405199
GOBP_CONVERGENT_EXTENSION	0.172451700845012	0.00247223697507682	9.14955972865931	4.56027441350021e-19	1.48832836579907e-17	32.5460318197579
GOBP_AXONAL_TRANSPORT	0.108201217022102	-0.00585012185176135	9.14881281292023	4.58893345168051e-19	1.49026749717941e-17	32.5398904958949
GOBP_SOMATIC_DIVERSIFICATION_OF_IMMUNE_RECEPTORS_VIA_SOMATIC_MUTATION	-0.206996507281776	-0.0111960944822788	-9.14796238217517	4.6217814135657e-19	1.49354118586163e-17	32.5328985411561
GOBP_REGULATION_OF_MORPHOGENESIS_OF_A_BRANCHING_STRUCTURE	0.119703459481849	0.00894087694812638	9.14659581767759	4.67505315472345e-19	1.4960170095115e-17	32.5216642124424
GOBP_EMBRYONIC_DIGIT_MORPHOGENESIS	0.115308123874592	-0.000572342885219314	9.14293790818763	4.82065553219975e-19	1.5351213733607e-17	32.4915997645862
GOCC_COLLAGEN_CONTAINING_EXTRACELLULAR_MATRIX	0.156305505641978	0.0122395815455572	9.13322804641149	5.2292836473234e-19	1.65101777538512e-17	32.4118414774627
GOBP_KIDNEY_MORPHOGENESIS	0.110023129845717	0.00840614768772316	9.13309910457155	5.2349344097577e-19	1.65101777538512e-17	32.4107827919931
GOBP_SKELETAL_MUSCLE_ORGAN_DEVELOPMENT	0.102200371268382	0.00313055018930302	9.13222743277616	5.27329349048025e-19	1.65515814820815e-17	32.4036261913495
GOBP_MESENCHYMAL_CELL_DEVELOPMENT	0.11926579517041	0.00241425126951736	9.12752370036661	5.48513852224711e-19	1.70533216615834e-17	32.3650171669392
GOBP_POSITIVE_REGULATION_OF_FOCAL_ADHESION_ASSEMBLY	0.158704536858658	0.000693164600917064	9.12581819328967	5.56401316231463e-19	1.7216946389049e-17	32.3510220659365
GOCC_ADHERENS_JUNCTION	0.100627712335426	0.00184497672677408	9.11323196521096	6.18184854464586e-19	1.89568736087864e-17	32.2478072577375
GOBP_POSITIVE_REGULATION_OF_TYPE_I_INTERFERON_PRODUCTION	-0.156550637621732	-0.00854454696141129	-9.11318837611048	6.18410206140289e-19	1.89568736087864e-17	32.2474500012677
GOBP_MESODERM_MORPHOGENESIS	0.102916815610435	0.00289385380112284	9.10628360412838	6.55153131144787e-19	1.99897885595805e-17	32.1908759782637
GOBP_MUSCLE_CELL_DIFFERENTIATION	0.105521079130209	-0.000143837021251621	9.10002166808708	6.90338869198395e-19	2.09658471386179e-17	32.1395991281069
GOBP_HEAD_MORPHOGENESIS	0.150541211753144	0.000879748444545742	9.09284175929992	7.32988549509803e-19	2.20569031412124e-17	32.0808405837505
GOBP_MEMORY	0.11087525956838	-0.000751038335379469	9.08066582946966	8.11354759669287e-19	2.43035946275366e-17	31.9812820532175
GOBP_FACE_DEVELOPMENT	0.14757371138753	-0.00059832863433172	9.0679806129475	9.01819731174227e-19	2.6890624711377e-17	31.8776746548425
GOMF_PENTOSYLTRANSFERASE_ACTIVITY	-0.111494230661956	-0.00860834437673226	-9.0638964961402	9.33017302723709e-19	2.76949932392196e-17	31.844342420741
GOBP_RENAL_TUBULE_DEVELOPMENT	0.111989987751585	0.00732113853033891	9.04699536451249	1.07387947620639e-18	3.1732654792405e-17	31.7065349782354
GOCC_I_BAND	0.139083606729992	-0.00155971972854973	9.04635808523093	1.07958375653274e-18	3.17581589365685e-17	31.7013428657931
GOCC_INTRINSIC_COMPONENT_OF_SYNAPTIC_VESICLE_MEMBRANE	0.120153168853421	0.00563717497081301	9.04203201379805	1.11910686787158e-18	3.27692652006747e-17	31.6661048922778
GOBP_BONE_DEVELOPMENT	0.109611743111103	0.00338252205397208	9.03881596975589	1.14941332782539e-18	3.33635019050202e-17	31.6399175344397
GOBP_VASCULAR_ASSOCIATED_SMOOTH_MUSCLE_CELL_DEVELOPMENT	0.221594314973011	-0.00190734589514305	9.03568736828506	1.17967459874459e-18	3.40910368623988e-17	31.6144494808869
GOBP_RNA_PHOSPHODIESTER_BOND_HYDROLYSIS	-0.140045766057617	-0.0111840382888127	-9.0045411276452	1.52738608246085e-18	4.37539419255161e-17	31.3612987997243
GOBP_SMAD_PROTEIN_SIGNAL_TRANSDUCTION	0.104666598655935	0.0050231014140235	9.00250199079357	1.55339866100054e-18	4.41233137024716e-17	31.3447499564663
GOBP_MUSCLE_CELL_DEVELOPMENT	0.118528398842131	-0.000913185018903807	9.00247603802693	1.55373254043764e-18	4.41233137024716e-17	31.3445393535972
GOBP_DORSAL_VENTRAL_PATTERN_FORMATION	0.10253842562618	0.00743666658185601	8.99143435805666	1.70241914666068e-18	4.81182346088984e-17	31.254982711154
GOBP_EXTERNAL_ENCAPSULATING_STRUCTURE_ORGANIZATION	0.145611365539286	0.00638799445856589	8.99096249952849	1.70907754022459e-18	4.81182346088984e-17	31.2511575694657
GOBP_RETROGRADE_AXONAL_TRANSPORT	0.149371543946331	-0.00497437896415378	8.9764974666787	1.92617948674927e-18	5.39988779191249e-17	31.1339757076769
GOBP_MUSCLE_ORGAN_DEVELOPMENT	0.106365967369846	0.00218796722398678	8.9657644530864	2.10469599969654e-18	5.85034142288529e-17	31.0471267353846
GOBP_RIG_I_SIGNALING_PATHWAY	-0.162887582251581	-0.00788671212359978	-8.95340932231188	2.33052700294193e-18	6.423637453487e-17	30.9472571599426
GOBP_EMBRYONIC_DIGESTIVE_TRACT_DEVELOPMENT	0.170341770753367	0.0120355121977631	8.95190544465475	2.35960207180621e-18	6.47656468244717e-17	30.9351086342827
GOBP_LATERAL_MESODERM_DEVELOPMENT	0.164865942212374	-0.00159953052795356	8.94818291243095	2.43312368664687e-18	6.65053807683478e-17	30.9050446993634
GOMF_NON_MEMBRANE_SPANNING_PROTEIN_TYROSINE_KINASE_ACTIVITY	-0.144436846707548	-0.00287620392724371	-8.93190256310272	2.78221382976575e-18	7.57316295571092e-17	30.7736814965489
GOBP_POSITIVE_REGULATION_OF_HORMONE_METABOLIC_PROCESS	0.163019001820713	0.00820934519538084	8.93012590989529	2.82318640613466e-18	7.65293505134023e-17	30.7593578532709
GOBP_REGULATION_OF_OSTEOBLAST_DIFFERENTIATION	0.133295394041923	0.00338177920775671	8.92417762305402	2.96475649662909e-18	8.00362247649664e-17	30.7114188604815
GOMF_POLY_A_SPECIFIC_RIBONUCLEASE_ACTIVITY	-0.206594679854948	-0.000110880809889447	-8.91763005031367	3.12871731201797e-18	8.41163342903193e-17	30.6586802958974
GOMF_STRUCTURAL_CONSTITUENT_OF_POSTSYNAPSE	0.175265462361636	0.00317329331556767	8.91644214035684	3.15941113379397e-18	8.45948450517896e-17	30.6491154667134
GOBP_DNA_UNWINDING_INVOLVED_IN_DNA_REPLICATION	-0.23813415355622	0.0017168466337595	-8.90313856172206	3.52417714772112e-18	9.3597579307897e-17	30.5420688669355
GOBP_EMBRYONIC_CAMERA_TYPE_EYE_DEVELOPMENT	0.120178109161591	0.00639885049177231	8.89574861031578	3.74448419633367e-18	9.90476464836647e-17	30.4826625903253
GOBP_POSITIVE_REGULATION_OF_SMOOTHENED_SIGNALING_PATHWAY	0.136718112944806	-0.00307072368316837	8.8944128188218	3.78573547990464e-18	9.97366455749978e-17	30.4719287581113
GOBP_POSITIVE_REGULATION_OF_AMINE_TRANSPORT	0.129276140090428	0.00917489392983063	8.87524613744142	4.42957098596997e-18	1.14853698292344e-16	30.3180593703185
GOCC_CONTRACTILE_FIBER	0.116551453450864	0.000557258118213151	8.87341741001144	4.49638714583705e-18	1.16127164081461e-16	30.3033926513465
GOBP_POSITIVE_REGULATION_OF_LYMPHOCYTE_APOPTOTIC_PROCESS	-0.175779725634229	0.00284700286895117	-8.87110442248184	4.58232598035577e-18	1.17882582082878e-16	30.2848456338635
GOBP_STRIATED_MUSCLE_CELL_DIFFERENTIATION	0.100856954591313	0.000880202125542667	8.87008706540448	4.62063829349533e-18	1.18403856270818e-16	30.2766890692738
GOBP_EMBRYONIC_SKELETAL_SYSTEM_MORPHOGENESIS	0.113374229538722	0.000773025611862912	8.8690391102148	4.66043412294601e-18	1.18958941037066e-16	30.26828799022
GOMF_PROLINE_RICH_REGION_BINDING	0.147855656407456	-0.00629043792835688	8.86736488836202	4.72471674444534e-18	1.20132332726982e-16	30.2548680481205
GOBP_PROTEIN_LOCALIZATION_TO_SYNAPSE	0.108795012016134	0.00303110158864954	8.85747685763016	5.12265281612065e-18	1.29747499898654e-16	30.1756516901895
GOBP_NEGATIVE_REGULATION_OF_CARDIOCYTE_DIFFERENTIATION	0.174096474239637	0.00167026323182164	8.8543383390094	5.25575845559298e-18	1.32465584319798e-16	30.150523135241
GOBP_NEPHRON_DEVELOPMENT	0.116132874907638	0.0079447768317111	8.85399899935318	5.27035327857731e-18	1.32465584319798e-16	30.1478066499677
GOBP_POSITIVE_REGULATION_OF_EPITHELIAL_CELL_PROLIFERATION	0.104876912565279	0.00666355797523813	8.84159222995125	5.83238927580203e-18	1.46032342172753e-16	30.0485466022905
GOBP_PERIPHERAL_NERVOUS_SYSTEM_DEVELOPMENT	0.111294665181585	0.00317373112290636	8.83167345343116	6.32401477324988e-18	1.5773968407802e-16	29.969273986579
GOBP_ORGAN_GROWTH	0.101987197568393	0.00340020068170697	8.82521620529924	6.66586700825147e-18	1.65636695356552e-16	29.9177058459724
GOMF_WNT_ACTIVATED_RECEPTOR_ACTIVITY	0.173713211942524	-0.00264059642402424	8.82457678564722	6.7006968196414e-18	1.65873853346595e-16	29.9126010737659
GOBP_NEPHRON_MORPHOGENESIS	0.113904672378975	0.00809429783153826	8.82268542548523	6.8047779519709e-18	1.67817080319282e-16	29.8975032834449
GOMF_GLUTAMATE_RECEPTOR_BINDING	0.120240541913727	0.00261613968599004	8.82038578846755	6.93348202149642e-18	1.7035071932965e-16	29.8791500082861
GOBP_GANGLION_DEVELOPMENT	0.165163668208988	0.00937236804673399	8.81182386430642	7.43418672600246e-18	1.81971137770807e-16	29.8108523870963
GOBP_DIGESTIVE_SYSTEM_DEVELOPMENT	0.108843760395294	0.00840194933536448	8.80659135233581	7.75761780347473e-18	1.89182054984365e-16	29.7691400367435
GOBP_MITOTIC_G1_S_TRANSITION_CHECKPOINT_SIGNALING	-0.141489258407907	-0.0149980344189114	-8.79922604611018	8.23658134083252e-18	1.99379976368492e-16	29.7104601233291
GOBP_CARDIAC_CONDUCTION_SYSTEM_DEVELOPMENT	0.123668025432755	0.00414337932793769	8.79839691900695	8.29229734230565e-18	1.99990700608548e-16	29.7038569413425
GOBP_REGULATION_OF_BRANCHING_INVOLVED_IN_URETERIC_BUD_MORPHOGENESIS	0.14422558835336	0.0101833392135353	8.79295972790897	8.66701602664427e-18	2.08262363131086e-16	29.6605677625499
GOBP_INTERFERON_GAMMA_MEDIATED_SIGNALING_PATHWAY	-0.184480985297313	-0.00247448441494125	-8.79032633111201	8.85447415712358e-18	2.11990330185148e-16	29.6396094227229
GOBP_FORMATION_OF_PRIMARY_GERM_LAYER	0.108683600044418	0.0044463381781291	8.77784530721531	9.7989056161019e-18	2.33748439424104e-16	29.5403474223381
GOMF_LAMININ_BINDING	0.163117356180261	0.00991943991587764	8.75822384752506	1.14887292947305e-17	2.72079654055711e-16	29.3845324370233
GOBP_SYNAPSE_ASSEMBLY	0.119570617239764	0.00386745558196074	8.75462565442202	1.18284845695467e-17	2.78147707497391e-16	29.3559902194933
GOMF_CELL_ADHESION_MEDIATOR_ACTIVITY	0.1179762573106	0.00324970669625149	8.75461236456766	1.18297576816726e-17	2.78147707497391e-16	29.3558848173224
GOBP_REGULATION_OF_VASCULAR_ENDOTHELIAL_GROWTH_FACTOR_RECEPTOR_SIGNALING_PATHWAY	0.154277372724768	-0.000364867478277687	8.75081244896852	1.21993866968731e-17	2.85814202612455e-16	29.3257530073801
GOBP_DNA_INTEGRITY_CHECKPOINT_SIGNALING	-0.145688800923049	-0.0123389948348121	-8.73570852108889	1.37849092226874e-17	3.20670228726346e-16	29.2060916837869
GOBP_CYTOPLASMIC_PATTERN_RECOGNITION_RECEPTOR_SIGNALING_PATHWAY_IN_RESPONSE_TO_VIRUS	-0.156761269365601	-0.00880157586139695	-8.72643509373126	1.48575964361716e-17	3.44402235410903e-16	29.1327072697718
GOBP_RNA_PHOSPHODIESTER_BOND_HYDROLYSIS_EXONUCLEOLYTIC	-0.16790986199848	-0.0105563960774777	-8.71803956788838	1.5899677042503e-17	3.67260145770491e-16	29.0663255971895
GOBP_NEGATIVE_REGULATION_OF_FIBROBLAST_GROWTH_FACTOR_RECEPTOR_SIGNALING_PATHWAY	0.167543127987426	0.0106321983207423	8.71109274274132	1.68163144432472e-17	3.87070255255092e-16	29.0114384309395
GOBP_SYNAPTIC_VESICLE_MATURATION	0.169298161782495	0.0021542594814475	8.70859024325708	1.71591614191729e-17	3.93580765418792e-16	28.9916749371962
GOBP_NEGATIVE_REGULATION_OF_TRANSFORMING_GROWTH_FACTOR_BETA_RECEPTOR_SIGNALING_PATHWAY	0.114153201272005	0.000538440094741644	8.70559653307848	1.75783922935313e-17	4.01791823852144e-16	28.9680382749214
GOBP_POSITIVE_REGULATION_OF_INNATE_IMMUNE_RESPONSE	-0.134871560206547	-0.00784347370812687	-8.70322053236747	1.79183141106694e-17	4.08139376965248e-16	28.9492834853582
GOMF_EXORIBONUCLEASE_ACTIVITY_PRODUCING_5_PHOSPHOMONOESTERS	-0.168516661991215	-0.00905555682626273	-8.69424984692053	1.92613002825249e-17	4.37211521983957e-16	28.8785122081676
GOCC_AUTOPHAGOSOME_MEMBRANE	0.115093559745106	-0.0079204447618189	8.6898388263992	1.99576879932545e-17	4.51456666330171e-16	28.8437350576325
GOBP_NOREPINEPHRINE_TRANSPORT	0.141852004499215	0.010101268532795	8.68400576026435	2.09169255552718e-17	4.6900244036167e-16	28.7977687147327
GOCC_FLEMMING_BODY	-0.148546757710369	-0.0059872783404354	-8.68382230441984	2.09478224124953e-17	4.6900244036167e-16	28.7963234410437
GOBP_DNA_REPLICATION_INDEPENDENT_CHROMATIN_ORGANIZATION	-0.213583496102753	-0.0116709904593275	-8.6824017258029	2.11886023561993e-17	4.72779698832202e-16	28.7851329121708
GOMF_ENDONUCLEASE_ACTIVITY	-0.113187240906195	-0.00857305539892675	-8.67282352127569	2.28850043088262e-17	5.0445105082394e-16	28.7097207081633
GOBP_PROTEOGLYCAN_BIOSYNTHETIC_PROCESS	0.128797669233974	-0.00303469300462591	8.66934445705576	2.35338572026943e-17	5.16328104513962e-16	28.6823460133305
GOBP_ROOF_OF_MOUTH_DEVELOPMENT	0.112731377902353	0.00218865266468259	8.6680999469288	2.37703494729575e-17	5.19778308475338e-16	28.6725559098634
GOBP_SALIVARY_GLAND_DEVELOPMENT	0.127346755612412	0.00669204717328208	8.66412503044334	2.45415409932198e-17	5.34858833606385e-16	28.6412945023111
GOBP_NEGATIVE_REGULATION_OF_CELL_DIVISION	-0.14509396597155	0.00147881806225223	-8.65479609273822	2.64499687914869e-17	5.7454236845084e-16	28.5679721498791
GOBP_POSITIVE_REGULATION_OF_AXONOGENESIS	0.122674288001756	0.00168846460448476	8.64672830861492	2.82181800497405e-17	6.08918622125978e-16	28.5046148435599
GOMF_EXORIBONUCLEASE_ACTIVITY	-0.161303102649652	-0.011093564521984	-8.62668059814954	3.31339350441865e-17	7.057097853567e-16	28.347389895701
GOBP_ACTIVATION_OF_INNATE_IMMUNE_RESPONSE	-0.143536114368857	-0.0054296873561776	-8.62178466283047	3.44576507607673e-17	7.29976042199546e-16	28.3090393411166
GOBP_ARTERY_MORPHOGENESIS	0.148729004749443	0.00538980022706646	8.62134853658779	3.45780709540923e-17	7.29976042199546e-16	28.3056239790626
GOBP_ELASTIC_FIBER_ASSEMBLY	0.262793211051353	0.0120418401743354	8.62124364133942	3.46070959030578e-17	7.29976042199546e-16	28.3048025519496
GOBP_POSITIVE_REGULATION_OF_RESPONSE_TO_BIOTIC_STIMULUS	-0.123747834655511	-0.004789206158651	-8.61219713196143	3.72030330681008e-17	7.79161941390504e-16	28.2339912066244
GOBP_MODIFICATION_OF_SYNAPTIC_STRUCTURE	0.12942392101843	-0.0115606314607447	8.61188735791449	3.72952514628991e-17	7.79161941390504e-16	28.231567550418
GOBP_AMP_METABOLIC_PROCESS	-0.160712213665221	-0.0027671181059185	-8.60000052189342	4.10098196298853e-17	8.54045767530309e-16	28.1386202581173
GOBP_ISOTYPE_SWITCHING_TO_IGG_ISOTYPES	-0.177004471599129	-0.00685571500314609	-8.59894716009353	4.13561074888859e-17	8.5853185166801e-16	28.1303888013328
GOBP_POSITIVE_REGULATION_OF_SUBSTRATE_ADHESION_DEPENDENT_CELL_SPREADING	0.117550692816519	0.0103652857164562	8.57956948881205	4.82673837730286e-17	9.95704520600841e-16	27.979112226609
GOBP_DNA_LIGATION	-0.19486684161341	-0.0113459528225819	-8.57573725894633	4.97636369694928e-17	1.02335253454506e-15	27.9492285869307
GOBP_POSITIVE_REGULATION_OF_RESPONSE_TO_TUMOR_CELL	-0.177411275090518	-0.00946654525522933	-8.57480671600268	5.0133818880069e-17	1.02774328704141e-15	27.9419739101247
GOBP_NEGATIVE_REGULATION_OF_COAGULATION	0.136459366613673	0.0154922114150555	8.5639559422255	5.46565134009021e-17	1.11696799971937e-15	27.8574277095314
GOCC_PLATELET_ALPHA_GRANULE_MEMBRANE	0.20758047310878	0.0130683957000318	8.5625747799021	5.52603778166264e-17	1.12377924424782e-15	27.8466724689524
GOBP_OSTEOBLAST_DEVELOPMENT	0.142110661052942	0.00151439374757457	8.56241099415683	5.53324231542754e-17	1.12377924424782e-15	27.8453971497337
GOBP_BASEMENT_MEMBRANE_ORGANIZATION	0.163853732901916	0.00870466987859328	8.55587142070026	5.82861228017146e-17	1.18011409129397e-15	27.7944932903139
GOMF_VASCULAR_ENDOTHELIAL_GROWTH_FACTOR_RECEPTOR_BINDING	0.183573308039352	0.000131407404769126	8.55339183496659	5.94463468127401e-17	1.19451668052287e-15	27.7752007283276
GOBP_REGULATION_OF_COAGULATION	0.12243261129443	0.0129150646804958	8.5531858639281	5.95437430687469e-17	1.19451668052287e-15	27.7735983680161
GOBP_POSITIVE_REGULATION_OF_CARTILAGE_DEVELOPMENT	0.131233679702705	0.00494656931380508	8.54679654811269	6.26445936929599e-17	1.2528918738592e-15	27.7239083747072
GOBP_COLLAGEN_FIBRIL_ORGANIZATION	0.201423566225171	0.00713595066243198	8.54608177251396	6.30012589253452e-17	1.25619531474245e-15	27.7183514561346
GOMF_DNA_POLYMERASE_ACTIVITY	-0.149249057730001	-0.00806574147765987	-8.5450806520369	6.35041825890582e-17	1.26202863742645e-15	27.7105690417719
GOBP_NEPHRON_EPITHELIUM_DEVELOPMENT	0.107436733628296	0.00768485129812605	8.5444378014121	6.38292148546714e-17	1.26202863742645e-15	27.7055721115554
GOBP_REGULATION_OF_MORPHOGENESIS_OF_AN_EPITHELIUM	0.11461933801422	0.0104710843442034	8.54435546910625	6.38709615282897e-17	1.26202863742645e-15	27.7049321584597
GOBP_EXTRACELLULAR_MATRIX_ASSEMBLY	0.176091502362518	0.00868568092190626	8.53728746339633	6.75572094172901e-17	1.33085673807034e-15	27.6500130643386
GOBP_CARDIAC_SEPTUM_MORPHOGENESIS	0.128779301653254	0.00448572476736623	8.52768341208987	7.29049950225735e-17	1.43190648906611e-15	27.5754493346737
GOBP_REGULATION_OF_CELL_CELL_ADHESION_MEDIATED_BY_CADHERIN	0.149295890558699	0.000130266599826895	8.52609103588519	7.38312202151228e-17	1.4457695660036e-15	27.5630932379497
GOMF_TRANSFORMING_GROWTH_FACTOR_BETA_BINDING	0.221828369252081	-0.00749136520152504	8.51501772620609	8.06016609305545e-17	1.57365147531083e-15	27.4772227200274
GOBP_PLATELET_DERIVED_GROWTH_FACTOR_RECEPTOR_SIGNALING_PATHWAY	0.134587302292289	0.00340641088348676	8.51391289418647	8.13099299987708e-17	1.5781922901679e-15	27.4686601521363
GOBP_NEGATIVE_REGULATION_OF_CELL_CYCLE_G2_M_PHASE_TRANSITION	-0.128012580950181	-0.00848460362977773	-8.5139044056451	8.13153954385292e-17	1.5781922901679e-15	27.4685943686075
GOCC_CELL_CELL_CONTACT_ZONE	0.110252666750285	0.00400944679909333	8.5105855762241	8.34803110898072e-17	1.61543020869951e-15	27.4428786747344
GOMF_DAMAGED_DNA_BINDING	-0.160395738959964	-0.0124393447776634	-8.50270693873631	8.88503417088771e-17	1.71428894591245e-15	27.3818651531644
GOBP_REGULATION_OF_MESENCHYMAL_CELL_PROLIFERATION	0.132469695857764	0.00592825327725322	8.49770642826116	9.24342424656302e-17	1.7730076917384e-15	27.3431648003431
GOBP_TRANSLESION_SYNTHESIS	-0.172427232067613	-0.0100851920583796	-8.48790992810838	9.98744310059998e-17	1.9060824613189e-15	27.2674020175014
GOBP_ATRIAL_SEPTUM_MORPHOGENESIS	0.170117250558832	0.00515604306225688	8.48768049819207	1.00055586324362e-16	1.9060824613189e-15	27.2656285592505
GOBP_REGULATION_OF_INCLUSION_BODY_ASSEMBLY	0.145239791749639	-0.0136997166560217	8.48385976790481	1.0312054975174e-16	1.95511793748963e-15	27.2361007803141
GOBP_DOPAMINERGIC_NEURON_DIFFERENTIATION	0.104133339278781	0.00337013320527855	8.48260652745457	1.04145951100753e-16	1.96886870092489e-15	27.2264177704745
GOBP_NEURON_PROJECTION_GUIDANCE	0.103523838654099	0.0062460328231532	8.47759270262635	1.08349992344606e-16	2.03660730596165e-15	27.1876910131978
GOBP_REGULATION_OF_WOUND_HEALING	0.107269545681184	0.0140432438702799	8.47504127272024	1.10553263485516e-16	2.07208402418568e-15	27.1679911238906
GOBP_LYMPHOCYTE_HOMEOSTASIS	-0.134602374773238	-0.00122735073640001	-8.47102927751125	1.14107628535949e-16	2.13260980967471e-15	27.1370240574971
GOMF_IONOTROPIC_GLUTAMATE_RECEPTOR_BINDING	0.129928488360501	0.00144448826419344	8.47040031746762	1.1467498905774e-16	2.13271972810194e-15	27.1321704646925
GOBP_REGULATION_OF_DOPAMINERGIC_NEURON_DIFFERENTIATION	0.162678085832448	0.00918321470303471	8.47030222063698	1.14763729271339e-16	2.13271972810194e-15	27.1314134929191
GOBP_REGULATION_OF_CALCIUM_ION_DEPENDENT_EXOCYTOSIS	0.112235590610413	0.00623039661883304	8.45620515613104	1.28247529155197e-16	2.37656438208501e-15	27.022708584134
GOCC_FASCIA_ADHERENS	0.182195305139512	-0.00845660133616446	8.45457082495713	1.29908616413603e-16	2.40056485541757e-15	27.0101157637776
GOBP_COCHLEA_MORPHOGENESIS	0.132719711783186	0.0105696819137446	8.45168903212285	1.32889521833382e-16	2.44875073940165e-15	26.9879159813218
GOBP_DNA_STRAND_ELONGATION_INVOLVED_IN_DNA_REPLICATION	-0.258807923947635	0.014618828805964	-8.44815686396785	1.36635458880061e-16	2.51072439846834e-15	26.9607146891569
GOMF_EXTRACELLULAR_MATRIX_STRUCTURAL_CONSTITUENT	0.176031019312098	0.010686678777543	8.44380885365395	1.41390087181018e-16	2.59083511705999e-15	26.9272436392574
GOBP_COLLATERAL_SPROUTING	0.140215423772411	-0.00147063484607676	8.43141107480302	1.55863165194901e-16	2.84017323244042e-15	26.8318845023411
GOBP_IMMUNOGLOBULIN_PRODUCTION_INVOLVED_IN_IMMUNOGLOBULIN_MEDIATED_IMMUNE_RESPONSE	-0.149139552841652	-0.00579389514964307	-8.42976007052092	1.5789777545471e-16	2.8692781356867e-15	26.8191944336629
GOBP_DNA_DEPENDENT_DNA_REPLICATION_MAINTENANCE_OF_FIDELITY	-0.181326416239889	-0.00746804834858965	-8.41285905800378	1.80294920814902e-16	3.25822226045662e-15	26.6894083133473
GOBP_PROTEIN_LOCALIZATION_TO_PRESYNAPSE	0.156090585090788	0.00182912806099586	8.40942752438108	1.85211725385159e-16	3.33788164430397e-15	26.6630835483539
GOBP_INCLUSION_BODY_ASSEMBLY	0.131452165145491	-0.0129109597037661	8.4069675598921	1.88817703810476e-16	3.39354558081294e-15	26.6442176428812
GOBP_IMP_BIOSYNTHETIC_PROCESS	-0.199788366903258	0.00222243974525173	-8.40531767125016	1.91274978882484e-16	3.42831656139098e-15	26.6315669439435
GOCC_INFLAMMASOME_COMPLEX	-0.186437922104466	0.00299609504124919	-8.40462774921714	1.92311860569011e-16	3.43750900635616e-15	26.6262775092363
GOBP_EMBRYONIC_DIGESTIVE_TRACT_MORPHOGENESIS	0.178913787151284	0.00756372314814784	8.40083247054938	1.98115823286101e-16	3.53162989336093e-15	26.5971866994162
GOBP_MIDBRAIN_DOPAMINERGIC_NEURON_DIFFERENTIATION	0.138425507660719	0.00555780825743636	8.39861927833775	2.01579870504966e-16	3.58364214231051e-15	26.5802276642734
GOBP_NK_T_CELL_ACTIVATION	-0.166329625529169	-0.00237302886372626	-8.3931435607294	2.1040955152052e-16	3.72044921286957e-15	26.5382849605466
GOBP_SOMATIC_DIVERSIFICATION_OF_IMMUNOGLOBULINS_INVOLVED_IN_IMMUNE_RESPONSE	-0.120522876001213	-0.00796159112079818	-8.38322476402658	2.2738706123015e-16	4.00983634857468e-15	26.4623677154132
GOBP_IMP_METABOLIC_PROCESS	-0.162786593700265	0.00213443185486538	-8.38044073313771	2.3239083703754e-16	4.08708817953422e-15	26.441072616487
GOBP_DETECTION_OF_CALCIUM_ION	0.173101838667223	-0.00168731982702901	8.37662606446543	2.39423988451132e-16	4.19952236427654e-15	26.4119037852108
GOBP_POSITIVE_REGULATION_OF_EPITHELIAL_TO_MESENCHYMAL_TRANSITION	0.13922190161071	0.00616120297328943	8.37456268176278	2.43315451485164e-16	4.25639829798047e-15	26.3961307895716
GOBP_PROTEIN_ADP_RIBOSYLATION	-0.12789012671316	-0.00667551445111851	-8.37171299737947	2.48792738462292e-16	4.34063926678893e-15	26.374352474019
GOBP_CHEMICAL_HOMEOSTASIS_WITHIN_A_TISSUE	0.140919505097083	0.00198156454909282	8.37019832051215	2.5175342900602e-16	4.3806432209005e-15	26.3627792983864
GOBP_POSITIVE_REGULATION_OF_SYNAPTIC_TRANSMISSION	0.103397918632788	0.00420361961812353	8.36711156784842	2.57895125992691e-16	4.47564028177792e-15	26.3391998189139
GOMF_CALCIUM_CHANNEL_REGULATOR_ACTIVITY	0.108312671406346	0.00385156445335782	8.35791037311387	2.77094183535289e-16	4.75847603139136e-15	26.2689558701773
GOBP_LENS_FIBER_CELL_DIFFERENTIATION	0.100901043367633	0.000505260580748914	8.35699889470957	2.79071206791126e-16	4.77991414242764e-15	26.2620009748951
GOCC_GTPASE_COMPLEX	0.126376716312293	0.00393461308012705	8.35008826888147	2.94520656764161e-16	5.01832599577375e-15	26.2092912302667
GOBP_NEURON_MATURATION	0.102880271565588	0.00552890700101748	8.34181815603696	3.14122649080228e-16	5.31093963393375e-15	26.1462603426076
GOBP_MISMATCH_REPAIR	-0.15303779663074	-0.0241304675208953	-8.32622867412002	3.54640038737094e-16	5.94997098239217e-15	26.027587392153
GOBP_POSITIVE_REGULATION_OF_MUSCLE_CELL_DIFFERENTIATION	0.105450810463222	0.00555560033693094	8.3255058668987	3.56638909360765e-16	5.96824297297606e-15	26.0220896398767
GOBP_INTERSTRAND_CROSS_LINK_REPAIR	-0.177445640277514	-0.0139859956629373	-8.32513736146023	3.57662261623274e-16	5.97013851462768e-15	26.0192869008652
GOBP_DNA_BIOSYNTHETIC_PROCESS	-0.117731250512386	-0.00532248947381491	-8.31213829802497	3.95676762078991e-16	6.57123939047641e-15	25.9204867651846
GOBP_DNA_SYNTHESIS_INVOLVED_IN_DNA_REPAIR	-0.14693751125937	-0.0121577223364982	-8.30269179567416	4.25778967390835e-16	7.03554162741531e-15	25.8487695539586
GOBP_NEUROTRANSMITTER_REUPTAKE	0.116344664390496	0.01112355778444	8.29975000134922	4.35606954729088e-16	7.17985332417793e-15	25.826449660623
GOBP_POSTSYNAPTIC_CYTOSKELETON_ORGANIZATION	0.179257943090356	0.00460276876249371	8.29942080552864	4.36720575170653e-16	7.18016785242978e-15	25.8239524101066
GOBP_SMOOTHENED_SIGNALING_PATHWAY	0.105776646105217	-0.00211565842606434	8.29546588035363	4.50321248056005e-16	7.38526846811848e-15	25.7939572127309
GOBP_ARTERY_DEVELOPMENT	0.140173058614807	0.0041277161115578	8.28684523815394	4.8143288324652e-16	7.85621819427158e-15	25.7286176927896
GOMF_CYSTEINE_TYPE_ENDOPEPTIDASE_ACTIVITY_INVOLVED_IN_APOPTOTIC_SIGNALING_PATHWAY	-0.194421926109695	0.0054702125961474	-8.28532134281924	4.87149156054313e-16	7.92977286281958e-15	25.7170733900817
GOBP_HOMOPHILIC_CELL_ADHESION_VIA_PLASMA_MEMBRANE_ADHESION_MOLECULES	0.123668864922949	0.00526452857931285	8.28409393091883	4.91801969527352e-16	7.98569534678077e-15	25.707776404055
GOBP_MESODERMAL_CELL_DIFFERENTIATION	0.127033246838042	0.00993650690555311	8.28225265675799	4.9886417460295e-16	8.08036786517372e-15	25.6938319161916
GOBP_ATRIOVENTRICULAR_VALVE_DEVELOPMENT	0.149882063760152	0.00206603654543813	8.28165293019339	5.01185969943374e-16	8.09798020401117e-15	25.6892905815882
GOBP_RESPONSE_TO_ACETYLCHOLINE	0.109034500572017	0.00556172562249539	8.28076100287722	5.04658742936102e-16	8.13405738000203e-15	25.6825371152288
GOBP_DOUBLE_STRAND_BREAK_REPAIR_VIA_BREAK_INDUCED_REPLICATION	-0.270026176690031	0.00161791480591636	-8.2788221988054	5.12289749653209e-16	8.23681558265944e-15	25.6678590545666
GOCC_DNA_REPLICATION_PREINITIATION_COMPLEX	-0.277394095492687	0.0100543794863013	-8.26058532231602	5.89879521454594e-16	9.4380723432735e-15	25.5299352747921
GOCC_ANCHORED_COMPONENT_OF_EXTERNAL_SIDE_OF_PLASMA_MEMBRANE	0.15962612732276	0.010431209524732	8.25569181163657	6.1260305159506e-16	9.7540680059796e-15	25.4929697375041
GOBP_NEGATIVE_REGULATION_OF_WOUND_HEALING	0.118945506914893	0.0152509670073439	8.25326565140142	6.24187457823726e-16	9.9144545358926e-15	25.4746493918817
GOBP_METANEPHROS_DEVELOPMENT	0.110204070414053	0.00960949243224155	8.25193079956702	6.30653041432627e-16	9.99295640530927e-15	25.4645716364842
GOBP_REGULATION_OF_EXTRACELLULAR_MATRIX_ORGANIZATION	0.159390249561673	0.00680099671182324	8.25065436802927	6.36897475919329e-16	1.00675841976646e-14	25.4549362234864
GOBP_TRACHEA_DEVELOPMENT	0.148466848042099	0.00385227210453564	8.24766808129647	6.51746134663385e-16	1.02775352004611e-14	25.4323985179951
GOBP_T_CELL_CHEMOTAXIS	-0.158474865561724	0.000434869620090691	-8.24115847602127	6.85308319828078e-16	1.07808694917798e-14	25.3832939423119
GOCC_NEUROMUSCULAR_JUNCTION	0.108389693325449	-0.00135539252891624	8.23796289510101	7.02402787408668e-16	1.10233547497628e-14	25.3592003570096
GOBP_TELOMERE_ORGANIZATION	-0.146673264771334	-0.00888621148901735	-8.22759536540337	7.60813036342367e-16	1.19115358434509e-14	25.2810870256309
GOBP_SYNAPTIC_VESICLE_LOCALIZATION	0.112013564199986	-0.00151633112231717	8.21543045907175	8.35484609025332e-16	1.29876280455123e-14	25.1895373866421
GOBP_REGULATION_OF_CARDIAC_MUSCLE_CELL_DIFFERENTIATION	0.155002464185344	0.00738313560847522	8.21152141117397	8.60981405658304e-16	1.3352335747325e-14	25.1601432845893
GOBP_DNA_DEPENDENT_DNA_REPLICATION	-0.180204495718006	-0.00234916835308194	-8.21061743019512	8.66986103045667e-16	1.34137472546688e-14	25.1533474780069
GOBP_EPITHELIAL_TO_MESENCHYMAL_TRANSITION	0.106115101920354	0.000849943570113019	8.20785672803574	8.85581121649383e-16	1.3669205077694e-14	25.1325974159688
GOBP_DNA_DAMAGE_RESPONSE_SIGNAL_TRANSDUCTION_RESULTING_IN_TRANSCRIPTION	-0.149900758908188	-0.0103370675663375	-8.20400211999955	9.12204413912842e-16	1.40470914442917e-14	25.1036351716643
GOBP_POSITIVE_REGULATION_OF_NATURAL_KILLER_CELL_PROLIFERATION	-0.193415801389727	0.00043401414760259	-8.19541212140038	9.74409272494391e-16	1.49348710924374e-14	25.0391341311798
GOBP_DNA_RECOMBINATION	-0.12551949336244	-0.008313462108589	-8.18857328557604	1.02691056011876e-15	1.56663564520443e-14	24.9878231511769
GOMF_DNA_POLYMERASE_BINDING	-0.197969568266217	-0.00556989175930118	-8.18339290121073	1.06852939945521e-15	1.62634637132858e-14	24.9489794442694
GOCC_DENDRITIC_SHAFT	0.125495449487957	0.00368396807742807	8.17873684100105	1.10735374150262e-15	1.6815371630225e-14	24.914084977943
GOBP_PROTEIN_TRANSPORT_ALONG_MICROTUBULE	0.177007743132538	-0.00484265608849098	8.17766203752082	1.1165118658766e-15	1.69152836954976e-14	24.9060323364031
GOMF_NADPLUS_ADP_RIBOSYLTRANSFERASE_ACTIVITY	-0.129768970411775	-0.00515423540111514	-8.17528636325283	1.13702041774911e-15	1.7186299401922e-14	24.8882364880882
GOBP_ATRIAL_SEPTUM_DEVELOPMENT	0.146544978193188	0.00341135107613212	8.17373470744208	1.15061569436863e-15	1.7351813689789e-14	24.8766156097059
GOBP_REGULATION_OF_SUBSTRATE_ADHESION_DEPENDENT_CELL_SPREADING	0.106625749181061	0.006686683706648	8.16538439098949	1.22658100757326e-15	1.84127492212371e-14	24.8141092955409
GOBP_NEGATIVE_REGULATION_OF_TELOMERE_MAINTENANCE_VIA_TELOMERE_LENGTHENING	-0.155486455563341	-0.00835346926946878	-8.16450720066393	1.2348427693883e-15	1.84897716957695e-14	24.8075462231162
GOBP_REGULATION_OF_GLUCAN_BIOSYNTHETIC_PROCESS	0.117983736511544	0.00750739033149176	8.16424224166508	1.23734905098214e-15	1.84897716957695e-14	24.8055639370384
GOBP_CELL_ADHESION_MOLECULE_PRODUCTION	0.145609091542045	0.0102245814214379	8.15865748064341	1.29135964259608e-15	1.92284504236291e-14	24.763794314888
GOCC_INTRINSIC_COMPONENT_OF_MITOCHONDRIAL_OUTER_MEMBRANE	0.124529533150837	-0.0143528555042689	8.15548534680861	1.32306678783464e-15	1.96364663533829e-14	24.7400800215828
GOBP_INTERFERON_ALPHA_PRODUCTION	-0.16592335213609	-0.0108072612290354	-8.14962356920131	1.38369288759868e-15	2.04898991933349e-14	24.6962789878214
GOMF_CALCIUM_CHANNEL_INHIBITOR_ACTIVITY	0.159665104787457	-0.00415695501003229	8.14595341012479	1.42303904379637e-15	2.10250813678022e-14	24.6688679888109
GOBP_REGULATION_OF_METALLOPEPTIDASE_ACTIVITY	0.202349997590528	0.000441959002448959	8.14312878578901	1.45407057361621e-15	2.13872263742654e-14	24.6477790829656
GOBP_TELOMERE_MAINTENANCE	-0.14517511254422	-0.00865031781997221	-8.12708606797479	1.64340704187533e-15	2.41180093841212e-14	24.5281202177425
GOBP_VENTRICULAR_SEPTUM_MORPHOGENESIS	0.15706164624798	0.00036539695498626	8.12424893288716	1.67933527382628e-15	2.45902665095992e-14	24.5069795039191
GOBP_POSITIVE_REGULATION_OF_CHONDROCYTE_DIFFERENTIATION	0.150233928783105	0.00408534080446865	8.12119042105869	1.71893527422252e-15	2.50702755726689e-14	24.4841962254839
GOBP_EPITHELIAL_CELL_CELL_ADHESION	0.169518060391476	0.0111226707495089	8.12112748350494	1.7197597572715e-15	2.50702755726689e-14	24.483727471293
GOBP_REGULATION_OF_INNATE_IMMUNE_RESPONSE	-0.125059975378419	-0.00707450476860278	-8.11848996281037	1.75466438659276e-15	2.55223910777128e-14	24.4640861835648
GOBP_CARDIAC_VENTRICLE_DEVELOPMENT	0.104007308345042	0.00495153112554548	8.11231464847314	1.83914547628336e-15	2.66920228416346e-14	24.4181205493202
GOBP_POSITIVE_REGULATION_OF_NEUROTRANSMITTER_TRANSPORT	0.141517959843209	0.00279460365109473	8.10825607214733	1.89684137407776e-15	2.74686079778148e-14	24.387926900168
GOBP_REGULATION_OF_RESPONSE_TO_TUMOR_CELL	-0.15111583428204	-0.00801758422438491	-8.1064115994815	1.92364877766077e-15	2.77954537036446e-14	24.3742092404098
GOMF_DOUBLE_STRANDED_RNA_BINDING	-0.118583089994765	-0.00616019167567658	-8.1048825006888	1.94615569491626e-15	2.80588601289025e-14	24.3628390774135
GOBP_REGULATION_OF_COLLAGEN_METABOLIC_PROCESS	0.150278718663051	0.00750441905633355	8.09834285973561	2.04538119381965e-15	2.92962895883339e-14	24.3142317646362
GOBP_MULTICELLULAR_ORGANISMAL_SIGNALING	0.102210231398926	0.00675663252110188	8.09575772298966	2.08596746241796e-15	2.98125197243177e-14	24.2950263519139
GOBP_REGULATION_OF_STEROID_HORMONE_SECRETION	0.147933761099612	0.00845274607902752	8.08399858994848	2.28084075732215e-15	3.23859640000721e-14	24.20773147288
GOCC_COMPLEX_OF_COLLAGEN_TRIMERS	0.215332609415523	0.0101912054481904	8.08347968802546	2.28984187126272e-15	3.24090145763472e-14	24.2038818440334
GOBP_CYCLIC_NUCLEOTIDE_MEDIATED_SIGNALING	0.10358675224481	0.0052430896797638	8.07394614419188	2.46159246245317e-15	3.46524604156498e-14	24.1331917492789
GOMF_LIGASE_ACTIVITY_FORMING_CARBON_SULFUR_BONDS	-0.10938373849799	-0.00125063216751491	-8.06877286010111	2.56004784869736e-15	3.59612717076117e-14	24.0948621204193
GOBP_REGULATION_OF_MICROTUBULE_POLYMERIZATION	0.104881450018961	-0.0111896257447885	8.06375391570823	2.65927530392844e-15	3.72753119525012e-14	24.0576959656251
GOMF_N_ACETYLTRANSFERASE_ACTIVITY	-0.10270439707367	-0.00221723102231714	-8.06324537577236	2.66953868098998e-15	3.73393896530794e-14	24.0539312354921
GOMF_CATALYTIC_ACTIVITY_ACTING_ON_DNA	-0.137884860949286	-0.0115959317982545	-8.04852615304223	2.98414325195713e-15	4.16510207081676e-14	23.9450520299977
GOCC_INTRINSIC_COMPONENT_OF_EXTERNAL_SIDE_OF_PLASMA_MEMBRANE	0.144458237739857	0.00968603487610679	8.04694419195932	3.02005874220599e-15	4.20628139041853e-14	23.9333602098766
GOCC_IMMUNOLOGICAL_SYNAPSE	-0.1606676446392	0.00504490056571183	-8.04644645530058	3.03144686801724e-15	4.21319734199007e-14	23.9296819853352
GOBP_MITOTIC_CELL_CYCLE_CHECKPOINT_SIGNALING	-0.136675898094727	-0.00924616419126801	-8.04460287926341	3.07399779392063e-15	4.26330349431698e-14	23.9160598267869
GOBP_HEART_GROWTH	0.114542014614497	0.00264171632340469	8.02549959797634	3.55110981447565e-15	4.88370657923695e-14	23.7750622612054
GOBP_CAMP_MEDIATED_SIGNALING	0.108713882461324	0.00212673930127678	8.01036894712567	3.98021893578775e-15	5.45098877218531e-14	23.6635883972865
GOBP_CARDIAC_ATRIUM_DEVELOPMENT	0.122637932320466	0.00505890161410479	8.00332990089846	4.19690285449895e-15	5.7357672344819e-14	23.6117898415788
GOBP_REGULATION_OF_POSTSYNAPTIC_NEUROTRANSMITTER_RECEPTOR_ACTIVITY	0.148054544410626	0.00162047808981517	8.00248743323639	4.22360387626711e-15	5.7602580932042e-14	23.6055929348021
GOCC_MICROFIBRIL	0.211080129833871	0.00500742785437832	7.99486867564844	4.47280721922046e-15	6.08747206599299e-14	23.5495771751944
GOBP_KINETOCHORE_ORGANIZATION	-0.239631772203294	0.00833303536425567	-7.98885616780148	4.67966089970818e-15	6.35581273335108e-14	23.5054032227591
GOBP_T_CELL_LINEAGE_COMMITMENT	-0.153539586048282	0.0101444784461287	-7.98629464815992	4.77062719385968e-15	6.46597404787593e-14	23.4865923180889
GOCC_INTERSTITIAL_MATRIX	0.205450283486615	-0.00179994485686371	7.97522396490866	5.18425111585983e-15	7.01210047835886e-14	23.4053522406023
GOBP_NEGATIVE_REGULATION_OF_INCLUSION_BODY_ASSEMBLY	0.168658587269936	-0.0108354832896772	7.97046909167206	5.37257977414355e-15	7.24441048949463e-14	23.3704890218542
GOBP_REGULATION_OF_RESPONSE_TO_BIOTIC_STIMULUS	-0.106782810871423	-0.00506343539794027	-7.9698631622668	5.39705867409134e-15	7.24441048949463e-14	23.3660475592153
GOBP_REGULATION_OF_INSULIN_LIKE_GROWTH_FACTOR_RECEPTOR_SIGNALING_PATHWAY	0.136286776690205	0.016819321355653	7.96978614540708	5.40017794110194e-15	7.24441048949463e-14	23.3654830462524
GOBP_DEFENSE_RESPONSE_TO_SYMBIONT	-0.105230035217549	-0.00599460555873736	-7.96948224083881	5.41250376713243e-15	7.24612749232423e-14	23.3632555525359
GOBP_CELL_CYCLE_DNA_REPLICATION	-0.193974487056192	0.00245139162327079	-7.966589424305	5.53122899835317e-15	7.38999230737206e-14	23.3420560416019
GOBP_VASCULAR_ENDOTHELIAL_GROWTH_FACTOR_RECEPTOR_SIGNALING_PATHWAY	0.137418804094819	0.00205010037598855	7.96522496469158	5.58811613083777e-15	7.45082150778369e-14	23.3320591116958
GOBP_PROTEIN_AUTO_ADP_RIBOSYLATION	-0.167243684780654	-0.0128865393392753	-7.96417488803906	5.63228852013565e-15	7.49448533308111e-14	23.3243665532301
GOCC_CILIARY_TIP	0.131165065749675	-0.00629973920091133	7.96112160569253	5.76269311812534e-15	7.65248316900855e-14	23.3020040042112
GOBP_SPECIFICATION_OF_ANIMAL_ORGAN_IDENTITY	0.114866765105755	0.0107831638009477	7.9592459633937	5.84427277653301e-15	7.74513725536496e-14	23.2882702381701
GOMF_EXTRACELLULAR_MATRIX_STRUCTURAL_CONSTITUENT_CONFERRING_TENSILE_STRENGTH	0.195463321497278	0.00527239493751427	7.95681619601037	5.95164895197111e-15	7.87153571067147e-14	23.2704831816855
GOBP_FORELIMB_MORPHOGENESIS	0.114763352789951	0.00774249119717924	7.95633531034132	5.97312970345511e-15	7.88405047377576e-14	23.2669634185795
GOMF_ENDODEOXYRIBONUCLEASE_ACTIVITY	-0.136221723354433	-0.00891548972610617	-7.95461379038718	6.05065714750693e-15	7.97034355173604e-14	23.2543645264585
GOBP_BASEMENT_MEMBRANE_ASSEMBLY	0.168129475860631	-0.00133233575299612	7.949155544906	6.30308511345499e-15	8.23670086539138e-14	23.214433907236
GOMF_TRANSFORMING_GROWTH_FACTOR_BETA_ACTIVATED_RECEPTOR_ACTIVITY	0.212470155284122	-0.00715652556067075	7.94153480061119	6.67297621813307e-15	8.66826217642632e-14	23.1587223461241
GOCC_REPLICATION_FORK	-0.179932255361089	-0.0051887218507646	-7.94096419385978	6.7015179263684e-15	8.68813391244599e-14	23.1545527533951
GOCC_COLLAGEN_TRIMER	0.160938874176538	0.0073714477135196	7.93745274196765	6.87982918272706e-15	8.90171192084606e-14	23.1288991654632
GOBP_POSITIVE_REGULATION_OF_VASCULAR_ENDOTHELIAL_GROWTH_FACTOR_RECEPTOR_SIGNALING_PATHWAY	0.153853844668884	-0.00157122073234619	7.93619276237695	6.94494472566804e-15	8.96827507881542e-14	23.1196965044655
GOCC_NUCLEAR_REPLICATION_FORK	-0.187968027118364	-0.00751819616392504	-7.93470866456522	7.02242246260893e-15	9.03836052499375e-14	23.1088585254466
GOBP_MITRAL_VALVE_DEVELOPMENT	0.16719311033643	-0.00391436881468421	7.93462578619814	7.02677418863843e-15	9.03836052499375e-14	23.1082533374041
GOBP_ENDOCARDIAL_CUSHION_DEVELOPMENT	0.13732806383949	0.0022017628479282	7.92102661642178	7.77805439729026e-15	9.96563219652814e-14	23.0090236776716
GOBP_MOTOR_BEHAVIOR	0.149509321291135	0.00531142657893273	7.91987177953155	7.84538614916141e-15	1.00323066546781e-13	23.0006038293186
GOBP_MAINTENANCE_OF_BLOOD_BRAIN_BARRIER	0.142388818022526	0.00906101922845663	7.91474126188634	8.15153122292838e-15	1.04035106658386e-13	22.9632102114112
GOBP_NEGATIVE_REGULATION_OF_RESPONSE_TO_WOUNDING	0.104171106432546	0.0128672194686644	7.90950985240345	8.47582198313828e-15	1.07963868367742e-13	22.9251025777076
GOBP_REPLICATION_FORK_PROCESSING	-0.166556548516607	-0.00888474547501502	-7.90838587095631	8.54713934933879e-15	1.0866130645671e-13	22.9169178686434
GOBP_POSITIVE_REGULATION_OF_OSSIFICATION	0.133319289587949	0.00660591175533469	7.90635590414713	8.67744443459573e-15	1.09680222525911e-13	22.9021383943757
GOBP_REGULATION_OF_DEFENSE_RESPONSE_TO_VIRUS_BY_HOST	-0.140359460894714	-0.00888921456836465	-7.90560431482426	8.72618472343778e-15	1.10084176511061e-13	22.896667159946
GOBP_ADRENAL_GLAND_DEVELOPMENT	0.109300567003561	0.0142867541556772	7.90353504498404	8.86177505626988e-15	1.11580123549195e-13	22.8816060983858
GOBP_REGULATORY_T_CELL_DIFFERENTIATION	-0.170776854119942	-0.00645934690659619	-7.8899047916798	9.80828463938073e-15	1.23025520524546e-13	22.7824833636734
GOBP_MUSCLE_ORGAN_MORPHOGENESIS	0.1026685152778	0.0059265050671395	7.88543156428158	1.0140121747291e-14	1.26945035614941e-13	22.74998480183
GOMF_3_5_EXONUCLEASE_ACTIVITY	-0.146587787027116	-0.01583288204999	-7.88466489934523	1.01980958145596e-14	1.27427635320974e-13	22.7444164676706
GOBP_PRESYNAPTIC_ENDOCYTOSIS	0.104335445050265	0.000837943072368493	7.8828736845483	1.03348214881585e-14	1.28890549358023e-13	22.7314085715658
GOBP_REGULATION_OF_SMOOTHENED_SIGNALING_PATHWAY	0.110010604243098	-0.00295870368738071	7.87935041736496	1.06090513622392e-14	1.32059538778538e-13	22.7058298019978
GOBP_LATERAL_SPROUTING_FROM_AN_EPITHELIUM	0.18582450825418	0.0127011309023696	7.87459353535518	1.09907092728098e-14	1.36293105538057e-13	22.6713105730607
GOBP_REGULATION_OF_ENDOCRINE_PROCESS	0.119507476374103	0.00819806365308803	7.8713234015192	1.12609000749591e-14	1.3938019715421e-13	22.6475905713112
GOBP_LUNG_MORPHOGENESIS	0.107470524029277	0.00837096818352551	7.86871866803212	1.14807889564142e-14	1.418342289154e-13	22.6287031052654
GOBP_CARDIAC_SEPTUM_DEVELOPMENT	0.109695043948718	0.0021849595145935	7.86783529599799	1.15563192483563e-14	1.42498974190258e-13	22.6222988060331
GOCC_INTEGRAL_COMPONENT_OF_SYNAPTIC_VESICLE_MEMBRANE	0.112489211807426	0.00496774985447499	7.86692544290591	1.1634625819782e-14	1.43195394705009e-13	22.6157031673566
GOBP_AXON_EXTENSION	0.102702320572412	-0.00298532101584983	7.86616334067372	1.17006185899267e-14	1.43737936235804e-13	22.6101790959146
GOBP_AMINE_TRANSPORT	0.105622026758409	0.00947157651388609	7.86455577219199	1.18410353900553e-14	1.45191013380865e-13	22.5985281951526
GOBP_POSITIVE_REGULATION_OF_STRESS_FIBER_ASSEMBLY	0.113626049232467	-0.000214117331961164	7.86264665338619	1.200995085283e-14	1.46727539298542e-13	22.5846944490288
GOMF_CATALYTIC_ACTIVITY_ACTING_ON_A_NUCLEIC_ACID	-0.129032288734588	-0.0113614355663768	-7.86263397428672	1.2011080579774e-14	1.46727539298542e-13	22.5846025840898
GOCC_ANCHORED_COMPONENT_OF_PLASMA_MEMBRANE	0.112239897301913	0.0111876328565009	7.85228460966932	1.29690501532849e-14	1.57842243052967e-13	22.5096598039914
GOBP_REGULATION_OF_MICROTUBULE_BINDING	0.158214140027105	-0.00956738681829233	7.85135973138101	1.30582388953119e-14	1.5863342065416e-13	22.5029666068238
GOBP_POSITIVE_REGULATION_OF_ACTIN_NUCLEATION	0.153706606508436	0.000729343605706866	7.84806563699959	1.33808373757015e-14	1.62251928252499e-13	22.4791332586177
GOBP_REGULATION_OF_NEURONAL_SYNAPTIC_PLASTICITY	0.109461209185919	-0.00340391143571446	7.84148853697751	1.40486294299202e-14	1.69912798069208e-13	22.4315724398451
GOBP_REGULATION_OF_ASTROCYTE_DIFFERENTIATION	0.110291847473729	0.00410495295669381	7.8413366936056	1.4064428254814e-14	1.69912798069208e-13	22.4304748223965
GOBP_REGULATION_OF_FC_RECEPTOR_MEDIATED_STIMULATORY_SIGNALING_PATHWAY	-0.174706103631996	-0.00029002658843274	-7.84085800844419	1.41143486586196e-14	1.70202439706884e-13	22.4270147103916
GOBP_CELL_SURFACE_RECEPTOR_SIGNALING_PATHWAY_INVOLVED_IN_HEART_DEVELOPMENT	0.138553980077348	0.00964485291123716	7.8383864068494	1.43748956241421e-14	1.73026266595178e-13	22.4091519489468
GOBP_ACTIN_MEDIATED_CELL_CONTRACTION	0.10952555112165	0.00664069663116925	7.8332137965789	1.49356121265354e-14	1.79446182326139e-13	22.3717840843167
GOBP_POSITIVE_REGULATION_OF_ANIMAL_ORGAN_MORPHOGENESIS	0.116111573722378	0.0117149466421873	7.83148674480398	1.51275847684449e-14	1.81420395029248e-13	22.3593122633982
GOCC_NUCLEOID	-0.178722236856373	-0.0102028978317101	-7.82632043383309	1.57164905206847e-14	1.88139010612576e-13	22.3220180812108
GOBP_NEURAL_TUBE_PATTERNING	0.111010248156934	-0.00135424466829713	7.82380440139223	1.60114176797665e-14	1.90972545416852e-13	22.3038631777528
GOBP_DOPAMINE_TRANSPORT	0.113792945115103	0.00866077774993848	7.82272884326417	1.61391518923166e-14	1.92146708554622e-13	22.2961038146628
GOMF_CELL_CELL_ADHESION_MEDIATOR_ACTIVITY	0.103771039136277	0.0041964272680631	7.82093364215947	1.63545924150056e-14	1.9435892435224e-13	22.2831547941145
GOBP_PURINE_NUCLEOSIDE_MONOPHOSPHATE_BIOSYNTHETIC_PROCESS	-0.176896493556501	-0.00358202849659611	-7.81775949806042	1.67424772374336e-14	1.98252476601054e-13	22.2602655181811
GOBP_MITOTIC_G2_DNA_DAMAGE_CHECKPOINT_SIGNALING	-0.13550908599483	-0.00869194513139736	-7.81775799195919	1.67426634202719e-14	1.98252476601054e-13	22.2602546593296
GOBP_REGULATION_OF_SYNAPSE_ASSEMBLY	0.114999835941728	0.00385444497330594	7.81722213925975	1.68090347229039e-14	1.98679761769819e-13	22.2563913245507
GOBP_HEART_VALVE_MORPHOGENESIS	0.135751601914014	0.00552416618727195	7.8143803086535	1.71653853117455e-14	2.02526848282465e-13	22.2359063900575
GOBP_POSITIVE_REGULATION_OF_LEUKOCYTE_APOPTOTIC_PROCESS	-0.140569671613527	0.00824486768560245	-7.80707754639451	1.8115623441477e-14	2.12927118774542e-13	22.1832947846407
GOBP_POSITIVE_REGULATION_OF_T_CELL_APOPTOTIC_PROCESS	-0.178907639179673	0.00300601073473381	-7.80686515632883	1.8144021828468e-14	2.12927118774542e-13	22.1817652856536
GOBP_REGULATION_OF_COLLATERAL_SPROUTING	0.147157438865243	0.0026719344768058	7.80686347464594	1.81442468589891e-14	2.12927118774542e-13	22.1817531753792
GOCC_SITE_OF_DOUBLE_STRAND_BREAK	-0.124691528135845	-0.00744136003104499	-7.8058507811566	1.82802588926722e-14	2.14140175599875e-13	22.1744608896712
GOBP_RESPONSE_TO_FOLLICLE_STIMULATING_HORMONE	0.124216684159477	0.00540222053117256	7.80486468618339	1.84136640191722e-14	2.15318424181407e-13	22.1673609172245
GOBP_POSITIVE_REGULATION_OF_DEFENSE_RESPONSE_TO_VIRUS_BY_HOST	-0.141973672538706	-0.00571467691867384	-7.80168775994972	1.88500175474344e-14	2.20028674575035e-13	22.144492000543
GOBP_DNA_REPLICATION_CHECKPOINT_SIGNALING	-0.207343826812775	0.000176364914467276	-7.80069089685833	1.89890265099969e-14	2.20865272882233e-13	22.137317788132
GOMF_SMAD_BINDING	0.108346890275341	-0.00125969169674245	7.80006504214105	1.90768154503932e-14	2.21493644875362e-13	22.132814046646
GOBP_POSITIVE_REGULATION_OF_MORPHOGENESIS_OF_AN_EPITHELIUM	0.105460098935337	0.0106659936425364	7.78729121215993	2.0958588112708e-14	2.42483841303994e-13	22.0409595285978
GOBP_CELLULAR_RESPONSE_TO_ANTIBIOTIC	-0.135329362694558	-0.0096270368343761	-7.78617607136763	2.11312933954841e-14	2.4405155752531e-13	22.0329468722811
GOMF_TUMOR_NECROSIS_FACTOR_RECEPTOR_BINDING	-0.149087394608278	-0.0011035240846699	-7.78295570244611	2.16379540751016e-14	2.49463934503808e-13	22.0098129891701
GOCC_APICOLATERAL_PLASMA_MEMBRANE	0.134632680627767	0.00257048148058293	7.7781348129806	2.24188784585228e-14	2.58013759101596e-13	21.9751969580596
GOBP_CELL_CELL_ADHESION_VIA_PLASMA_MEMBRANE_ADHESION_MOLECULES	0.100533816869946	0.00660293073185669	7.77690771107812	2.26220481251213e-14	2.5989603450227e-13	21.9663887892688
GOBP_KINETOCHORE_ASSEMBLY	-0.225295674844742	0.000712737545950371	-7.77280813691268	2.33140549934063e-14	2.6691134512521e-13	21.9369706034022
GOBP_REGULATION_OF_LONG_TERM_NEURONAL_SYNAPTIC_PLASTICITY	0.110114027989594	-0.000579960571153371	7.76939051789622	2.3906859100712e-14	2.7322124686528e-13	21.9124562606473
GOMF_LIGASE_ACTIVITY	-0.109978090375491	-0.00864306100632839	-7.76798428175784	2.415506929379e-14	2.75577834030022e-13	21.9023721186665
GOMF_CO_RECEPTOR_BINDING	0.136715289580649	0.0194006233819823	7.76763900495747	2.42164002608784e-14	2.75797891860004e-13	21.8998963731687
GOBP_MESENCHYME_MORPHOGENESIS	0.138668259530407	0.00248192973197029	7.76671400108664	2.43814644793315e-14	2.77196545900198e-13	21.8932642647974
GOBP_INDUCTION_OF_POSITIVE_CHEMOTAXIS	0.173596133459085	0.00326290596963438	7.76389502150557	2.4891371404965e-14	2.82016228698739e-13	21.8730568863266
GOMF_INSULIN_LIKE_GROWTH_FACTOR_BINDING	0.147894673223619	0.0100905533757667	7.75729746205795	2.61261991730562e-14	2.94987722160497e-13	21.8257880594934
GOBP_REGULATION_OF_OSSIFICATION	0.102003364512712	0.0064164914725778	7.75376237388799	2.68124794778071e-14	3.02216263529922e-13	21.8004748153342
GOCC_DYSTROPHIN_ASSOCIATED_GLYCOPROTEIN_COMPLEX	0.166386210034509	-0.000998331318000671	7.75297582578415	2.69675742956891e-14	3.03443031526107e-13	21.7948440330519
GOBP_CELLULAR_COMPONENT_ASSEMBLY_INVOLVED_IN_MORPHOGENESIS	0.107249928049769	0.000574183226433779	7.74162491842001	2.9306733610206e-14	3.2863619227855e-13	21.7136392881265
GOBP_SMOOTH_MUSCLE_CELL_DIFFERENTIATION	0.124329505607177	0.00196566783322229	7.74005119514913	2.96464362318929e-14	3.31878193995251e-13	21.7023889053688
GOMF_KINESIN_BINDING	0.106274660523984	-0.0106310576228786	7.73626853013881	3.04789108039634e-14	3.40616107110732e-13	21.6753550835482
GOBP_NEGATIVE_REGULATION_OF_TELOMERE_MAINTENANCE_VIA_TELOMERASE	-0.14754449884064	-0.0116299245190169	-7.73303073303039	3.12097368211831e-14	3.48190261134288e-13	21.6522243421757
GOBP_REGULATION_OF_PLASMINOGEN_ACTIVATION	0.152170070351644	0.00813804517193359	7.73165664317037	3.15250861638218e-14	3.51111316187897e-13	21.6424103985062
GOBP_EPINEPHRINE_TRANSPORT	0.16120174152096	0.01632937034102	7.72839106310942	3.22871779204825e-14	3.58989639251467e-13	21.6190931904093
GOBP_CHONDROCYTE_DEVELOPMENT	0.137148851979322	0.00596545285984562	7.72557223926806	3.29595858202607e-14	3.65845825686819e-13	21.5989727756277
GOBP_CELLULAR_RESPONSE_TO_ACID_CHEMICAL	0.103059614346668	0.00380178311241766	7.72420686829257	3.32902256601388e-14	3.68891689747484e-13	21.5892291996737
GOBP_PROTEIN_MONO_ADP_RIBOSYLATION	-0.188073253464305	-0.00514864740117957	-7.71287671709997	3.61630364087704e-14	4.00049778822148e-13	21.5084320828382
GOBP_DENDRITIC_CELL_CHEMOTAXIS	-0.188191266286705	0.00367824709602153	-7.71250717599032	3.62607367932949e-14	4.00455275023594e-13	21.5057985470292
GOBP_MRNA_CLEAVAGE	-0.162628634283919	-0.0118479511834882	-7.71114536580624	3.66230263902185e-14	4.03776559865266e-13	21.4960945413975
GOBP_REGULATION_OF_FIBROBLAST_GROWTH_FACTOR_RECEPTOR_SIGNALING_PATHWAY	0.130535055684913	0.00837217327128754	7.70698030460434	3.77533572340835e-14	4.14844260394619e-13	21.4664242568808
GOMF_MISMATCHED_DNA_BINDING	-0.17043186696542	-0.0161147679528933	-7.70455557353701	3.84271466490048e-14	4.21541943173029e-13	21.4491577738472
GOCC_CYTOPLASMIC_DYNEIN_COMPLEX	0.136013882627862	-0.0128486100620639	7.69482910883123	4.12510887848529e-14	4.5176484545682e-13	21.3799428059735
GOBP_REGULATION_OF_STORE_OPERATED_CALCIUM_ENTRY	0.152414096739302	0.00396275611294373	7.69252584833789	4.19491896451701e-14	4.58644473453859e-13	21.3635635022452
GOBP_TELOMERE_MAINTENANCE_VIA_TELOMERE_LENGTHENING	-0.134734208316148	-0.00996938893065144	-7.69155439832955	4.22471065941795e-14	4.61133143523823e-13	21.3566564439467
GOBP_AUTONOMIC_NERVOUS_SYSTEM_DEVELOPMENT	0.116889221362671	0.00926602746192816	7.69054034138635	4.25603133605029e-14	4.63011037553729e-13	21.3494472507142
GOBP_NEGATIVE_REGULATION_OF_CALCINEURIN_MEDIATED_SIGNALING	0.149869110077106	-0.00367568754339484	7.68966267518225	4.28332396870694e-14	4.65208695939032e-13	21.3432083563429
GOBP_NEGATIVE_REGULATION_OF_TYPE_I_INTERFERON_MEDIATED_SIGNALING_PATHWAY	-0.165845921906958	-0.0167077148882541	-7.68854662605673	4.31827869254304e-14	4.68229887984832e-13	21.3352758028207
GOCC_BLOOD_MICROPARTICLE	0.106021670594138	0.0158144824519651	7.68784916574906	4.34026571337749e-14	4.69837344550435e-13	21.3303189614495
GOMF_COLLAGEN_BINDING	0.163556221780859	0.00582472622851701	7.68366970537303	4.47435013776093e-14	4.83554149978776e-13	21.3006237171747
GOBP_CARDIAC_ATRIUM_MORPHOGENESIS	0.123364163778117	0.00534202909461054	7.68014061846792	4.59074062346018e-14	4.95316751478598e-13	21.2755602519132
GOBP_NEGATIVE_REGULATION_OF_VASCULAR_PERMEABILITY	0.160745042167632	0.015215152898555	7.67963094430546	4.60779447764295e-14	4.96340423207517e-13	21.2719413828319
GOCC_ACROSOMAL_MEMBRANE	0.107226569553032	0.0043395721138396	7.67561728666541	4.74429150715948e-14	5.10205775196167e-13	21.2434502178296
GOBP_BASE_EXCISION_REPAIR	-0.154542486998284	-0.0132800806564694	-7.67534028475422	4.75385740494052e-14	5.10397783574629e-13	21.2414843789544
GOBP_INTERFERON_BETA_PRODUCTION	-0.123990103516504	-0.00847060764944923	-7.66962127621241	4.95565616556433e-14	5.30327968125644e-13	21.2009111591017
GOBP_POSITIVE_REGULATION_OF_INTERFERON_GAMMA_PRODUCTION	-0.157792982250599	0.000340760611422488	-7.6665060471226	5.06910498159597e-14	5.41585157642826e-13	21.1788213045308
GOBP_NEGATIVE_REGULATION_OF_RHO_PROTEIN_SIGNAL_TRANSDUCTION	0.152301038252568	-0.00406243531951924	7.66354240227101	5.17940643127464e-14	5.52470019335962e-13	21.1578135131963
GOMF_GROWTH_FACTOR_BINDING	0.118365179362384	0.00464758661537736	7.66137646390483	5.26151069970968e-14	5.60316723865187e-13	21.1424646982095
GOCC_DNA_REPAIR_COMPLEX	-0.148599834681374	-0.0114193451046671	-7.65925377388618	5.34321901375607e-14	5.68095895141651e-13	21.127425995136
GOBP_POSITIVE_REGULATION_OF_CD4_POSITIVE_ALPHA_BETA_T_CELL_DIFFERENTIATION	-0.164345626091635	0.00019868101976692	-7.65416351065433	5.54428444195006e-14	5.88519513579165e-13	21.0913774745069
GOBP_VASCULOGENESIS	0.122860670924644	0.00839545114621517	7.65197697030036	5.63292407488529e-14	5.96962551393336e-13	21.0758990614209
GOBP_CATECHOLAMINE_SECRETION	0.117168372699752	0.0108998200313551	7.64839589041104	5.78112092090362e-14	6.11679890985931e-13	21.0505570216602
GOBP_DICARBOXYLIC_ACID_BIOSYNTHETIC_PROCESS	-0.136035284119676	-0.00258748935622361	-7.6479947907512	5.79795702151725e-14	6.12307707967053e-13	21.047719218935
GOBP_AMINOGLYCAN_BIOSYNTHETIC_PROCESS	0.10315094263339	0.00161832759206097	7.64771715954315	5.80963882506015e-14	6.12307707967053e-13	21.045755037765
GOBP_CELL_CYCLE_CHECKPOINT_SIGNALING	-0.132160500972123	-0.0087942838205595	-7.64758859055385	5.81505643389442e-14	6.12307707967053e-13	21.0448454606458
GOBP_POSITIVE_REGULATION_OF_MESENCHYMAL_CELL_PROLIFERATION	0.123898517578568	0.00591074549624857	7.64636640923307	5.86680552995106e-14	6.16766735199983e-13	21.0361996483045
GOBP_POSITIVE_REGULATION_OF_SMOOTH_MUSCLE_CELL_APOPTOTIC_PROCESS	-0.140383928363947	-0.00985682262626911	-7.64560736254696	5.89917282693635e-14	6.19177179915239e-13	21.0308306898276
GOBP_NEGATIVE_REGULATION_OF_GLUCONEOGENESIS	0.133032732896676	0.00369697262367368	7.6439922499834	5.96863093879085e-14	6.25466756525047e-13	21.0194080602158
GOBP_REPLACEMENT_OSSIFICATION	0.125582220234879	0.00298820002184494	7.64183558144124	6.06263603117309e-14	6.34304503420981e-13	21.0041586121039
GOMF_TRANSMEMBRANE_RECEPTOR_PROTEIN_KINASE_ACTIVITY	0.113965565151806	0.00478149159050615	7.63017139058679	6.59689534099029e-14	6.8910244326268e-13	20.921747486188
GOBP_VENTRICULAR_CARDIAC_MUSCLE_TISSUE_DEVELOPMENT	0.101655068478785	0.0041180467653746	7.62950340622325	6.62885713534777e-14	6.9134026721592e-13	20.9170312635821
GOMF_WW_DOMAIN_BINDING	0.109480446508033	-0.00741809484438856	7.62699864354223	6.75006922941646e-14	7.02568437353198e-13	20.8993498690938
GOBP_RESPONSE_TO_CORTICOSTERONE	0.126540511996608	0.00605758725027586	7.62683759088369	6.75793725563823e-14	7.02568437353198e-13	20.8982131524544
GOMF_SINGLE_STRANDED_DNA_HELICASE_ACTIVITY	-0.232359444639821	0.00897392197946262	-7.62078408927355	7.06031477646973e-14	7.31236106242954e-13	20.855502326882
GOBP_COLLAGEN_BIOSYNTHETIC_PROCESS	0.144815561269013	0.00342316261978937	7.61642653878587	7.28618769966681e-14	7.52714823776602e-13	20.824775535042
GOBP_REGULATION_OF_ANIMAL_ORGAN_FORMATION	0.124209030497488	0.0118213574906895	7.61534464985419	7.34336104645357e-14	7.57428434980117e-13	20.8171490686744
GOBP_POSITIVE_REGULATION_OF_EXTRACELLULAR_MATRIX_ORGANIZATION	0.150613917710379	0.00920589071890479	7.61146247872665	7.55217838412394e-14	7.77217010129374e-13	20.7897905290785
GOBP_SYNAPTIC_MEMBRANE_ADHESION	0.140492520654543	0.00278798388839654	7.61133910801846	7.55890933631922e-14	7.77217010129374e-13	20.7889213055849
GOBP_REGULATION_OF_SMAD_PROTEIN_SIGNAL_TRANSDUCTION	0.112057604690764	0.00233208088660172	7.60272707143572	8.04366515792838e-14	8.2576593796573e-13	20.7282742685194
GOBP_REGULATION_OF_RIG_I_SIGNALING_PATHWAY	-0.146952005029659	-0.00694616194764933	-7.60206405873536	8.08222937211195e-14	8.27363420123477e-13	20.7236077132662
GOBP_POSITIVE_REGULATION_OF_ISOTYPE_SWITCHING_TO_IGG_ISOTYPES	-0.173772944214756	-0.00322319881945427	-7.6020259672155	8.08445049236507e-14	8.27363420123477e-13	20.7233396202283
GOBP_MONOAMINE_TRANSPORT	0.104174841294115	0.00965382050373378	7.59165215878977	8.71227015689576e-14	8.87461059460189e-13	20.6503706931368
GOBP_REGULATION_OF_TELOMERE_MAINTENANCE	-0.133245173837677	-0.00976452845124592	-7.58696302383836	9.01158238764868e-14	9.16526828883339e-13	20.6174158255997
GOBP_LYMPHOCYTE_ACTIVATION_INVOLVED_IN_IMMUNE_RESPONSE	-0.11574287896991	0.00198272545539954	-7.58600405174298	9.07403022241642e-14	9.21449508654051e-13	20.6106784174168
GOBP_CELLULAR_RESPONSE_TO_FOLLICLE_STIMULATING_HORMONE_STIMULUS	0.136141155322241	0.00519311285067147	7.58558070574637	9.1017337241198e-14	9.22834207576907e-13	20.6077043686539
GOBP_PROTEIN_LOCALIZATION_TO_CHROMOSOME	-0.151115217196416	-0.00658542075414559	-7.58288451942187	9.28013510580139e-14	9.39470467500882e-13	20.5887667575652
GOBP_CHROMOSOME_CONDENSATION	-0.162268682970702	-0.0018628090705533	-7.57347649236387	9.9300353498748e-14	1.00371389668996e-12	20.5227318498304
GOBP_NEGATIVE_REGULATION_OF_AMYLOID_PRECURSOR_PROTEIN_CATABOLIC_PROCESS	0.129465508456909	-0.00521435988213353	7.5728946786576	9.97166636688059e-14	1.00536433810229e-12	20.5186504332117
GOBP_MITOCHONDRIAL_RNA_PROCESSING	-0.19721406104583	-0.0162228914872189	-7.56691454805682	1.04096545409693e-13	1.04735174522636e-12	20.4767156311402
GOBP_PRODUCTION_OF_MOLECULAR_MEDIATOR_OF_IMMUNE_RESPONSE	-0.110577164043446	0.000541260014889039	-7.56590448064051	1.04854795182063e-13	1.05336517058857e-12	20.4696355129816
GOBP_METANEPHRIC_TUBULE_DEVELOPMENT	0.110603713924279	0.00894934523368541	7.56398341731215	1.06311960095284e-13	1.06474268431307e-12	20.4561719836233
GOBP_REGULATION_OF_T_HELPER_17_TYPE_IMMUNE_RESPONSE	-0.139259446524211	0.00256627023007729	-7.56238795340172	1.07537292661939e-13	1.07537292661939e-12	20.4449926288917
GOBP_RESPONSE_TO_UV_C	-0.151642770238735	-0.0108960753160654	-7.56209990407798	1.07759994639818e-13	1.07595976383137e-12	20.4429744960891
GOMF_DNA_DIRECTED_DNA_POLYMERASE_ACTIVITY	-0.138689664970427	-0.00784901568227165	-7.56081943901148	1.08755479784184e-13	1.08424916015843e-12	20.4340041008632
GOCC_DYNEIN_COMPLEX	0.100501682923389	-0.00752760062454616	7.55640012661306	1.12261285376041e-13	1.1158091394952e-12	20.4030543867757
GOMF_SINGLE_STRANDED_DNA_BINDING	-0.13506421837691	-0.0136573009231952	-7.55334431923111	1.14750264877274e-13	1.13882259847945e-12	20.3816628636061
GOMF_G_QUADRUPLEX_DNA_BINDING	-0.172526187081245	-0.0129915663637971	-7.54962557953322	1.17852588105172e-13	1.16412575086288e-12	20.3556407447773
GOMF_DEOXYRIBONUCLEASE_ACTIVITY	-0.120895729314197	-0.0127955107117896	-7.54960473577582	1.17870207446273e-13	1.16412575086288e-12	20.3554949205664
GOBP_T_HELPER_17_TYPE_IMMUNE_RESPONSE	-0.130706773896426	0.00430063694205139	-7.5494398250583	1.1800969882985e-13	1.16412575086288e-12	20.3543412073332
GOMF_LIPOPROTEIN_PARTICLE_RECEPTOR_BINDING	0.105590756751346	0.0104242776803581	7.54650322745894	1.20521040241072e-13	1.18711415012227e-12	20.3338004682115
GOBP_LUNG_ALVEOLUS_DEVELOPMENT	0.100636566465127	0.00580076897192311	7.5419323152514	1.24535082770725e-13	1.22297925595203e-12	20.3018419118283
GOCC_REPLISOME	-0.198249621481405	0.000377313672601701	-7.53279794863763	1.32954971732886e-13	1.30176808144437e-12	20.2380272642982
GOBP_CELL_JUNCTION_MAINTENANCE	0.114719836340734	0.00173143523266433	7.53231192262122	1.33418354913614e-13	1.30435828350716e-12	20.2346336621458
GOBP_OSTEOBLAST_PROLIFERATION	0.123228825988725	0.00455311397365304	7.53089219757968	1.34781062994681e-13	1.31376489338055e-12	20.2247217377828
GOBP_CENTROMERE_COMPLEX_ASSEMBLY	-0.219029307945294	0.00454458118508249	-7.51977392670645	1.45937393325006e-13	1.42039955521074e-12	20.1471547117327
GOBP_ESTABLISHMENT_OF_MITOCHONDRION_LOCALIZATION	0.107593175598565	-0.0103935140709362	7.51754442078052	1.48281566266976e-13	1.44107714772054e-12	20.131612455518
GOBP_POSITIVE_REGULATION_OF_MICROTUBULE_POLYMERIZATION_OR_DEPOLYMERIZATION	0.101477494358614	-0.0110261717395538	7.513698085642	1.52413166434569e-13	1.47192094649219e-12	20.1048084203829
GOBP_EXTRACELLULAR_MATRIX_DISASSEMBLY	0.120611188117034	0.00755196644350795	7.5136721652008	1.52441390145289e-13	1.47192094649219e-12	20.1046278284719
GOBP_NUCLEOBASE_BIOSYNTHETIC_PROCESS	-0.183097727750304	-0.00682347280555612	-7.51354753083423	1.52577171282727e-13	1.47192094649219e-12	20.103759488212
GOBP_NEURON_RECOGNITION	0.120707415382257	0.00719441668648706	7.51319323242508	1.5296380724173e-13	1.47348395815822e-12	20.1012911236083
GOBP_SNRNA_METABOLIC_PROCESS	-0.139362571267026	-0.0146489352677763	-7.48751500728044	1.8371036076594e-13	1.76448018539468e-12	19.9226625142051
GOMF_MISMATCH_REPAIR_COMPLEX_BINDING	-0.172813761729224	-0.0309312123197845	-7.47876190977174	1.9552239744318e-13	1.86428332445822e-12	19.8618937241559
GOBP_DNA_GEOMETRIC_CHANGE	-0.160274479358016	-0.00564689803468161	-7.47510419378317	2.00676999488482e-13	1.90788567629629e-12	19.836518167453
GOBP_POSITIVE_REGULATION_OF_CALCIUM_ION_DEPENDENT_EXOCYTOSIS	0.141849691240747	0.00604720216125957	7.47101247951662	2.06601799560443e-13	1.95853729063078e-12	19.8081445217099
GOBP_REGULATION_OF_NEURON_PROJECTION_ARBORIZATION	0.152336865647448	-0.00382173190265103	7.46829771443166	2.10627440033162e-13	1.99094525449214e-12	19.7893266693026
GOBP_PROGRAMMED_NECROTIC_CELL_DEATH	-0.104923959527046	0.000167186624323382	-7.46034723384539	2.2286633916829e-13	2.10360170495537e-12	19.7342507951219
GOBP_RENAL_SYSTEM_VASCULATURE_DEVELOPMENT	0.176649396202066	0.00794594655794392	7.45330887453619	2.34283430603194e-13	2.19871145172669e-12	19.6855361109527
GOBP_DNA_CONFORMATION_CHANGE	-0.128596096294158	-0.00717015352045925	-7.44991592215996	2.39990952303611e-13	2.24905806730241e-12	19.662066721822
GOBP_POSITIVE_REGULATION_OF_T_CELL_PROLIFERATION	-0.142252285002292	0.00470108680455854	-7.44661251192773	2.45679239983693e-13	2.29908104749361e-12	19.6392256410243
GOBP_RNA_DEPENDENT_DNA_BIOSYNTHETIC_PROCESS	-0.129511476154665	-0.00989474076804645	-7.44504433003815	2.48425803119725e-13	2.32147189240085e-12	19.6283856998474
GOBP_REGULATION_OF_CARDIAC_EPITHELIAL_TO_MESENCHYMAL_TRANSITION	0.196663155065685	-0.00312954320019446	7.44115174651561	2.55374665749635e-13	2.38301252819005e-12	19.6014870944274
GOBP_TRANSMISSION_OF_NERVE_IMPULSE	0.102344006546483	0.0105378332315742	7.44088114569603	2.55864778743349e-13	2.38419452919939e-12	19.5996176387463
GOBP_BASE_EXCISION_REPAIR_GAP_FILLING	-0.191613075883221	-0.00972795259446432	-7.43370056476108	2.69213841858523e-13	2.50502525190342e-12	19.5500319601832
GOBP_CARDIAC_VENTRICLE_MORPHOGENESIS	0.105990180226493	0.00616686088444024	7.43047810506519	2.75425148698858e-13	2.55919118337749e-12	19.5277927392723
GOBP_DNA_REPAIR	-0.123965482212346	-0.0100647113181382	-7.42570670066115	2.84881871080668e-13	2.6433169367598e-12	19.4948791830286
GOBP_STRIATED_MUSCLE_CELL_DEVELOPMENT	0.119664017022911	-0.00105927759845899	7.42516938285689	2.85966624258508e-13	2.6496342586664e-12	19.4911738725821
GOBP_DOUBLE_STRAND_BREAK_REPAIR	-0.129912150628022	-0.00817514628109088	-7.42290704016277	2.90578665840618e-13	2.68856988422349e-12	19.4755754591522
GOBP_EMBRYONIC_PLACENTA_MORPHOGENESIS	0.100822034045135	0.000371613456015137	7.4191775621437	2.98341908968581e-13	2.7449129352509e-12	19.4498704737772
GOMF_G_PROTEIN_COUPLED_GLUTAMATE_RECEPTOR_BINDING	0.154907115438297	0.00568886036260121	7.41874931367987	2.99246305659431e-13	2.74937782230514e-12	19.4469195424542
GOBP_EMBRYONIC_BODY_MORPHOGENESIS	0.171623066321679	-0.00649450251743578	7.41793653276563	3.00970202255033e-13	2.7613489885217e-12	19.441319321894
GOMF_TRANSMEMBRANE_RECEPTOR_PROTEIN_SERINE_THREONINE_KINASE_ACTIVITY	0.16145706054039	0.000737411673272569	7.40785139285431	3.23190925843074e-13	2.95694905652799e-12	19.371875207638
GOMF_HEPARIN_BINDING	0.11082895082894	0.0114955146650714	7.4030840576709	3.34249234046433e-13	3.04684561251922e-12	19.3390770260082
GOCC_SITE_OF_DNA_DAMAGE	-0.11929437250781	-0.00891276741952196	-7.40301594969461	3.3440988430089e-13	3.04684561251922e-12	19.338608591998
GOBP_FOCAL_ADHESION_ASSEMBLY	0.124377854684483	-0.000586922520589715	7.40136294253855	3.38332310397133e-13	3.07830784494479e-12	19.3272406681389
GOBP_BRONCHUS_DEVELOPMENT	0.155334212741472	0.00675995500377097	7.39767091337953	3.47257335512118e-13	3.15513590160595e-12	19.3018581447829
GOBP_DNA_REPLICATION_INITIATION	-0.200203905744434	2.58076514538278e-05	-7.39706218791304	3.4875093384691e-13	3.16432382577556e-12	19.2976742469845
GOMF_ATP_DEPENDENT_ACTIVITY_ACTING_ON_DNA	-0.150716151932383	-0.00883561774991121	-7.39639778900771	3.50388349931597e-13	3.17478946899348e-12	19.293108036667
GOMF_4_IRON_4_SULFUR_CLUSTER_BINDING	-0.13322020290303	-0.0139346154828918	-7.39305052355973	3.58753455316936e-13	3.24610023017807e-12	19.2701087466449
GOCC_SYNAPTIC_CLEFT	0.156009203370926	0.0129869330867028	7.39233000777192	3.60579622732929e-13	3.25812992441876e-12	19.2651592210057
GOBP_STEROID_HORMONE_SECRETION	0.129056970435374	0.00750993487850374	7.39019760713926	3.66038007771907e-13	3.3029014181344e-12	19.2505133306857
GOBP_DNA_REPLICATION	-0.135402129566265	-0.00844739259675865	-7.38720390031815	3.73838527174739e-13	3.36865486025589e-12	19.2299579820446
GOBP_CARDIAC_EPITHELIAL_TO_MESENCHYMAL_TRANSITION	0.145019223719801	-0.000458512100013059	7.3858187842037	3.77502759289675e-13	3.39700699717458e-12	19.2204499753714
GOMF_ENDODEOXYRIBONUCLEASE_ACTIVITY_PRODUCING_5_PHOSPHOMONOESTERS	-0.16816966643714	-0.00322161770331886	-7.38263641069067	3.86055898996334e-13	3.46921465399445e-12	19.1986107475991
GOBP_LENS_FIBER_CELL_DEVELOPMENT	0.118919073528524	0.00242502960189635	7.38162012848298	3.88827273000114e-13	3.48933913937175e-12	19.1916381804967
GOBP_POSITIVE_REGULATION_OF_INTERFERON_ALPHA_PRODUCTION	-0.160652549676212	-0.0107432645238562	-7.38077532618419	3.91145916223843e-13	3.50277879137402e-12	19.1858427500934
GOBP_CATECHOLAMINE_UPTAKE	0.132964309626703	0.00469282175046338	7.37486114167807	4.07763313831439e-13	3.64130904317571e-12	19.1452870491957
GOMF_TRANSCRIPTION_REGULATOR_INHIBITOR_ACTIVITY	0.114261731543965	0.00290682268945107	7.37190566118153	4.16325813890585e-13	3.71073008032913e-12	19.1250308840819
GOMF_3_5_DNA_HELICASE_ACTIVITY	-0.186048187819059	-0.0107308760626968	-7.365454063297	4.35636346644228e-13	3.87125891622227e-12	19.0808377804254
GOBP_PROTEIN_LOCALIZATION_TO_CONDENSED_CHROMOSOME	-0.223003826383422	0.00441896040076762	-7.3641044464585	4.39786007982042e-13	3.89338220291794e-12	19.071597249227
GOBP_RRNA_CATABOLIC_PROCESS	-0.154501861595056	-0.0142858388063745	-7.36267816326825	4.44213657342052e-13	3.92727977380574e-12	19.0618334072521
GOBP_CARDIAC_CONDUCTION	0.102775583194497	0.00464703380570484	7.35772727357999	4.59925814966949e-13	4.06071782797198e-12	19.0279541432956
GOBP_MUCOPOLYSACCHARIDE_METABOLIC_PROCESS	0.107117030299461	0.00152902086647804	7.35692631751958	4.62518596627327e-13	4.07812095950976e-12	19.0224750186358
GOBP_MITOCHONDRIAL_DNA_REPLICATION	-0.179520636768163	-0.013272395565468	-7.35409807460376	4.7178947076762e-13	4.15428044058468e-12	19.0031319384799
GOBP_GAMMA_DELTA_T_CELL_ACTIVATION	-0.143952782044028	0.00269294110478044	-7.35083640285623	4.82708226233561e-13	4.23910616495688e-12	18.980832593651
GOMF_VOLTAGE_GATED_SODIUM_CHANNEL_ACTIVITY	0.136079755336408	0.00573047375982325	7.34881006733724	4.89616363021191e-13	4.29396168638905e-12	18.9669833277545
GOBP_OVULATION_CYCLE	0.101318131077699	0.0064679784235988	7.33858999148077	5.25968155571033e-13	4.60661028110277e-12	18.8971836772281
GOBP_T_CELL_RECEPTOR_SIGNALING_PATHWAY	-0.121022571861853	-0.00161023496225028	-7.33053725416031	5.56469423465731e-13	4.83501909660291e-12	18.8422460170278
GOBP_PROTEIN_LOCALIZATION_TO_MICROTUBULE	0.130598507056076	-0.00696245191925498	7.31373685590675	6.25813456278482e-13	5.41487692443431e-12	18.7277995707447
GOBP_ACTIVATED_T_CELL_PROLIFERATION	-0.110309004382235	0.000309088677842183	-7.31292178497331	6.2938564036587e-13	5.43259184315804e-12	18.7222530457784
GOBP_ORGAN_INDUCTION	0.119795710295408	0.0118449985536617	7.31179647348806	6.34350481990939e-13	5.46825119823989e-12	18.7145962350236
GOBP_SYNAPTIC_VESICLE_CLUSTERING	0.160976053250286	0.0016274438716661	7.31054926347436	6.39898146562734e-13	5.50883443760044e-12	18.7061112103528
GOCC_CHROMOSOME_TELOMERIC_REGION	-0.131301908747142	-0.0106017355202671	-7.31011551706159	6.41838637234341e-13	5.51829811305017e-12	18.7031606416246
GOBP_PURINE_NUCLEOSIDE_MONOPHOSPHATE_METABOLIC_PROCESS	-0.105810356065024	-0.00353438586480097	-7.30621527182243	6.59549540775283e-13	5.65948391796015e-12	18.6766360259252
GOMF_STRUCTURAL_MOLECULE_ACTIVITY_CONFERRING_ELASTICITY	0.206933019312871	0.00456156223827865	7.3061205599774	6.59985548359682e-13	5.65948391796015e-12	18.6759920678314
GOMF_MUSCLE_ALPHA_ACTININ_BINDING	0.158034753129477	0.00547148658523422	7.29918477724665	6.92696978624881e-13	5.9245008862832e-12	18.6288546391746
GOBP_POSITIVE_REGULATION_OF_CELL_SUBSTRATE_JUNCTION_ORGANIZATION	0.128494995008983	-0.00039204465429987	7.29705571521349	7.0305446232254e-13	6.0052568656717e-12	18.6143928260472
GOBP_POSITIVE_REGULATION_OF_URINE_VOLUME	0.161435683742648	0.00489361782675846	7.29686786675536	7.03975587646332e-13	6.00530540306884e-12	18.6131170286266
GOBP_RECOMBINATIONAL_REPAIR	-0.138171518328003	-0.00939481422445479	-7.29189630436993	7.2878994589744e-13	6.20085868364099e-12	18.5793624608068
GOCC_CAJAL_BODY	-0.125367203709152	-0.0111266790828149	-7.29057644934109	7.35520908070098e-13	6.25002222401534e-12	18.570404649836
GOBP_B_CELL_ACTIVATION	-0.103265005871324	0.00186761072765943	-7.28246347075234	7.7825864630809e-13	6.60462706310617e-12	18.5153733298301
GOBP_ADHERENS_JUNCTION_ORGANIZATION	0.106255561639786	0.00369143144377742	7.27553961385325	8.16656599449335e-13	6.91260295791953e-12	18.4684504094042
GOBP_DORSAL_VENTRAL_NEURAL_TUBE_PATTERNING	0.127924604216737	-0.00412874187705498	7.27200283379637	8.3698346697444e-13	7.06642412271857e-12	18.4444967676453
GOMF_INSULIN_LIKE_GROWTH_FACTOR_I_BINDING	0.152771204710632	0.012258750492904	7.26688590847453	8.67275218500585e-13	7.30337026105756e-12	18.4098592975105
GOBP_METANEPHROS_MORPHOGENESIS	0.106113400287497	0.0135396531813459	7.26514426414689	8.77829495846253e-13	7.38277114455311e-12	18.3980746392369
GOBP_NEGATIVE_REGULATION_OF_SYNAPSE_ORGANIZATION	0.145466427191552	0.0148858161205701	7.26402970072071	8.84649859752009e-13	7.43060573620126e-12	18.3905343587398
GOBP_ENDOCARDIAL_CUSHION_MORPHOGENESIS	0.133223920834575	0.000927522289509395	7.26233184938175	8.95139807895153e-13	7.50910120178031e-12	18.3790499485959
GOBP_CHONDROITIN_SULFATE_PROTEOGLYCAN_METABOLIC_PROCESS	0.138419101533432	0.00297218649063739	7.256292650633	9.33452948396582e-13	7.81052467025712e-12	18.3382193677263
GOBP_RESPIRATORY_SYSTEM_PROCESS	0.124075367175891	-0.00487708582559251	7.25155783843207	9.64614464702415e-13	8.05072632118046e-12	18.3062284738841
GOBP_REGULATION_OF_CD4_POSITIVE_ALPHA_BETA_T_CELL_DIFFERENTIATION	-0.139796022447941	0.00101418573147828	-7.25119145040642	9.67067993862135e-13	8.06094795392072e-12	18.3037537258676
GOBP_POSITIVE_REGULATION_OF_STEM_CELL_DIFFERENTIATION	0.110065313741594	0.00115526552313014	7.25057033973011	9.71241306490492e-13	8.08546062256044e-12	18.2995587180058
GOBP_POSITIVE_REGULATION_OF_ALPHA_BETA_T_CELL_PROLIFERATION	-0.174271685365215	0.00543534101315653	-7.24963625339425	9.775508985447e-13	8.12767287002944e-12	18.2932504524894
GOBP_DNA_DAMAGE_RESPONSE_SIGNAL_TRANSDUCTION_BY_P53_CLASS_MEDIATOR_RESULTING_IN_CELL_CYCLE_ARREST	-0.131759928105816	-0.00832107249596309	-7.24113693329084	1.03684555805499e-12	8.58801371318272e-12	18.2358838294284
GOBP_OUTFLOW_TRACT_SEPTUM_MORPHOGENESIS	0.144100885706084	0.00387263514973927	7.23903188942319	1.05206917985765e-12	8.70311957107966e-12	18.2216848407466
GOMF_INSULIN_RECEPTOR_BINDING	0.120965212792135	0.00170667849704836	7.22991060840039	1.12061288475366e-12	9.23520166329647e-12	18.1602016201408
GOBP_CORONARY_VASCULATURE_DEVELOPMENT	0.120732157686259	-0.000547961577480216	7.22293239198287	1.17599883571078e-12	9.679488534834e-12	18.1132099413878
GOBP_TOLERANCE_INDUCTION	-0.166943051051953	0.00386204859450034	-7.21909072430877	1.20762964192193e-12	9.91495675970946e-12	18.0873569462321
GOBP_URETER_DEVELOPMENT	0.145710419664331	0.00614053940023465	7.21139145138745	1.27356099736607e-12	1.04301624753077e-11	18.0355800513753
GOBP_CARDIAC_CELL_DEVELOPMENT	0.100784965600446	-0.00150580809550982	7.2089381312938	1.29530359832402e-12	1.05950020012538e-11	18.0190918934126
GOBP_EPIDERMIS_MORPHOGENESIS	0.104515612075335	0.011346245760751	7.20737176812763	1.30937595311202e-12	1.06834654880782e-11	18.0085673305759
GOBP_RESPONSE_TO_TUMOR_CELL	-0.119149337072533	-0.00070065747236429	-7.20677971498505	1.31473406125102e-12	1.07138576916853e-11	18.0045897847777
GOBP_POSITIVE_REGULATION_OF_BIOMINERALIZATION	0.111027157330343	0.00606682331179083	7.20623699569288	1.31966462684183e-12	1.07406947296307e-11	18.0009439269345
GOBP_NEURON_PROJECTION_EXTENSION_INVOLVED_IN_NEURON_PROJECTION_GUIDANCE	0.116649062792002	0.00273750283150933	7.20596410591072	1.32215067385825e-12	1.07475940774598e-11	17.9991108100311
GOMF_ADRENERGIC_RECEPTOR_BINDING	0.118391632323908	0.00156290188404843	7.19889171077754	1.38821097880044e-12	1.12566922384807e-11	17.9516237864835
GOBP_PROTEIN_LOCALIZATION_TO_CHROMATIN	-0.141116122324847	-0.00785311039775454	-7.19741078186522	1.40244909187344e-12	1.13581062255429e-11	17.9416853958373
GOBP_NCRNA_CATABOLIC_PROCESS	-0.133197018707322	-0.011840365710983	-7.19526290779361	1.42335483108025e-12	1.15132030726097e-11	17.9272743836826
GOBP_REGULATION_OF_TELOMERE_MAINTENANCE_VIA_TELOMERE_LENGTHENING	-0.132094568640707	-0.00942999781332151	-7.19472511461108	1.4286370605197e-12	1.15416984199621e-11	17.9236666891498
GOBP_GROWTH_PLATE_CARTILAGE_CHONDROCYTE_DIFFERENTIATION	0.133032969919558	0.00224755020154896	7.1945314160522	1.43054429269613e-12	1.15428912178187e-11	17.9223673531874
GOBP_POSITIVE_REGULATION_OF_ACTIVATED_T_CELL_PROLIFERATION	-0.115577320988097	0.000846061513428419	-7.19419777258281	1.43383534748675e-12	1.15552332672151e-11	17.9201293344732
GOMF_DNA_SECONDARY_STRUCTURE_BINDING	-0.145307389344081	-0.0046805566412052	-7.18804436493215	1.4958841633199e-12	1.20404183877787e-11	17.8788697650145
GOBP_REGULATION_OF_VASCULAR_PERMEABILITY	0.1138011803637	0.00996735095983687	7.18786706373928	1.4977105799432e-12	1.20404183877787e-11	17.8776813923774
GOBP_T_CELL_DIFFERENTIATION	-0.109535288525741	0.000584218207539304	-7.18734176398034	1.50313467938924e-12	1.20692331662098e-11	17.8741606882139
GOBP_COENZYME_A_METABOLIC_PROCESS	-0.140195160377757	-0.0155402750238575	-7.18524187557538	1.52501107448719e-12	1.22197212793101e-11	17.8600889145657
GOBP_REGULATION_OF_HEART_GROWTH	0.105490549953875	0.00295399391380955	7.18515079850893	1.52596695256733e-12	1.22197212793101e-11	17.8594786706328
GOBP_CHEMOKINE_C_X_C_MOTIF_LIGAND_2_PRODUCTION	-0.136262222708133	0.00270157729282665	-7.18500816050556	1.52746515991377e-12	1.22197212793101e-11	17.8585229664654
GOMF_LIPASE_ACTIVATOR_ACTIVITY	-0.129619404657677	0.00184743481075628	-7.18190060265677	1.56046682657573e-12	1.24533605624536e-11	17.837705824375
GOBP_VITAMIN_BIOSYNTHETIC_PROCESS	-0.120170277397765	0.00641154092218749	-7.18099365970927	1.5702298085966e-12	1.2516048049081e-11	17.8316318189932
GOBP_HEART_FIELD_SPECIFICATION	0.125181983699055	0.0164066723846795	7.18051469308243	1.57540994730743e-12	1.2542098609632e-11	17.8284243414783
GOBP_MITOTIC_DNA_REPLICATION	-0.200302669771823	0.00700717618450644	-7.17539028704257	1.6318936388502e-12	1.2944646034894e-11	17.7941196977587
GOBP_VENTRICULAR_CARDIAC_MUSCLE_CELL_DIFFERENTIATION	0.140875152813579	0.00662989265780468	7.17424365146446	1.64480236499689e-12	1.30312844376565e-11	17.78644664877
GOBP_REGULATION_OF_VIRAL_INDUCED_CYTOPLASMIC_PATTERN_RECOGNITION_RECEPTOR_SIGNALING_PATHWAY	-0.132458398782457	-0.00528556433615345	-7.16208696735514	1.78798615052829e-12	1.41485996953746e-11	17.7051629476462
GOMF_NUCLEOTIDYLTRANSFERASE_ACTIVITY	-0.108024258895357	-0.00937016201374146	-7.16087226590277	1.80294905362039e-12	1.42498142069274e-11	17.6970477056472
GOBP_REGULATION_OF_T_CELL_PROLIFERATION	-0.115894572006369	0.00337426698449252	-7.15822633626897	1.83596935216782e-12	1.44792549976141e-11	17.6793748298148
GOMF_PLATELET_DERIVED_GROWTH_FACTOR_BINDING	0.22432082679769	0.0104121811832297	7.15774284041584	1.84206711409357e-12	1.45065549441223e-11	17.6761460518354
GOBP_POSTREPLICATION_REPAIR	-0.139495900999973	-0.0131211906154693	-7.15681392632097	1.85383831560219e-12	1.4581749820564e-11	17.669943316016
GOBP_CELL_COMMUNICATION_BY_ELECTRICAL_COUPLING	0.108966338402265	0.00283010363845326	7.14741106621466	1.97723132808454e-12	1.54596394663106e-11	17.6071964846276
GOBP_POSITIVE_REGULATION_OF_CHROMOSOME_SEGREGATION	-0.161741846616465	-0.00265792233487175	-7.14611833350607	1.99481486980259e-12	1.55785542213154e-11	17.5985755431644
GOBP_CARDIAC_MUSCLE_CELL_PROLIFERATION	0.120182663160106	0.00139708520382891	7.14384602835382	2.02609559868234e-12	1.57855998812409e-11	17.5834253816064
GOCC_T_CELL_RECEPTOR_COMPLEX	-0.238411345775343	-0.0105052930037879	-7.14109336132997	2.06463519392379e-12	1.60284104995741e-11	17.5650781794447
GOBP_LYMPHOCYTE_APOPTOTIC_PROCESS	-0.101157302265897	0.00143189963185258	-7.13952573180754	2.08690429976121e-12	1.61821420879829e-11	17.5546323251831
GOBP_CYTOPLASMIC_PATTERN_RECOGNITION_RECEPTOR_SIGNALING_PATHWAY	-0.11658417786913	-0.0103086677108017	-7.13852458581223	2.10124949980091e-12	1.62741401637473e-11	17.5479622740091
GOBP_MYD88_DEPENDENT_TOLL_LIKE_RECEPTOR_SIGNALING_PATHWAY	-0.153966391183124	0.00734341834524434	-7.13806945143096	2.10780301706685e-12	1.63056459810832e-11	17.5449302516652
GOBP_UTERUS_DEVELOPMENT	0.114308024996168	0.0153080036076674	7.13082363744542	2.21488207963786e-12	1.70936781675581e-11	17.4966828843356
GOBP_MHC_CLASS_II_BIOSYNTHETIC_PROCESS	-0.143519119763505	-0.00197962981305941	-7.12419740722942	2.31747364735767e-12	1.78434590688571e-11	17.4525988859321
GOBP_REGULATION_OF_DNA_BIOSYNTHETIC_PROCESS	-0.1003265611309	-0.00349924870528763	-7.12394361694534	2.32149446395565e-12	1.78534627005265e-11	17.4509111488374
GOBP_NCRNA_3_END_PROCESSING	-0.165704707418691	-0.0110901023859505	-7.12122022994796	2.36507505533562e-12	1.81460729391832e-11	17.4328036185184
GOBP_POSITIVE_REGULATION_OF_ADAPTIVE_IMMUNE_RESPONSE	-0.125068489129925	-0.000351546239732676	-7.12065347980519	2.3742449315324e-12	1.81951480734259e-11	17.4290361196461
GOMF_CATALYTIC_ACTIVITY_ACTING_ON_RNA	-0.117634767090214	-0.0117730856439047	-7.1187128130618	2.40590983851596e-12	1.84162993473334e-11	17.4161374448828
GOBP_DENDRITIC_CELL_MIGRATION	-0.158688130926488	0.00955745329404272	-7.11698448991828	2.43445912990811e-12	1.861311409347e-11	17.404652723142
GOBP_POSITIVE_REGULATION_OF_T_HELPER_1_TYPE_IMMUNE_RESPONSE	-0.150285702772168	0.00639532593337396	-7.11627823536086	2.44622095920535e-12	1.8681268326411e-11	17.3999603628263
GOMF_OXIDIZED_DNA_BINDING	-0.171248806273855	-0.0183695231188743	-7.11250724136221	2.5099736811696e-12	1.91236089993874e-11	17.3749127960502
GOBP_METANEPHRIC_NEPHRON_DEVELOPMENT	0.11003743568537	0.0114607194377325	7.11002087010915	2.55289858984969e-12	1.94114540967933e-11	17.3584043061633
GOBP_POSITIVE_REGULATION_OF_CYTOPLASMIC_TRANSPORT	0.152216882252991	-0.0046658495916548	7.10997647909657	2.55367147645315e-12	1.94114540967933e-11	17.3581096141829
GOBP_CARDIAC_MYOFIBRIL_ASSEMBLY	0.125182775256475	0.00544591941681099	7.1071754534723	2.60290755376748e-12	1.97399694251037e-11	17.3395181431686
GOBP_POSITIVE_REGULATION_OF_LYMPHOCYTE_MEDIATED_IMMUNITY	-0.127084761724432	-0.0023190124893367	-7.10556791727605	2.63158462944497e-12	1.9934405507112e-11	17.3288512308437
GOCC_ACTOMYOSIN	0.13163284843393	0.000185540946158658	7.10421763451752	2.65591222386883e-12	2.00954834931713e-11	17.3198929841621
GOBP_T_CELL_ACTIVATION_INVOLVED_IN_IMMUNE_RESPONSE	-0.115761103538791	0.00662503385448236	-7.10374619536435	2.66445791872263e-12	2.01369169894245e-11	17.3167656458583
GOBP_NUCLEOTIDE_EXCISION_REPAIR	-0.116219696362027	-0.010333253225464	-7.10191820360904	2.69784981746247e-12	2.03658168038594e-11	17.3046412114579
GOBP_SNRNA_TRANSCRIPTION_BY_RNA_POLYMERASE_II	-0.122022608133525	-0.0118241086421814	-7.10121915323541	2.71072774794984e-12	2.04395103753459e-11	17.3000053801951
GOBP_DNA_DOUBLE_STRAND_BREAK_PROCESSING	-0.159096169182392	-0.00910380885494378	-7.09859284474593	2.75965162718846e-12	2.0760681966005e-11	17.2825923145456
GOMF_U6_SNRNA_BINDING	-0.168397734290945	-0.0182651483140806	-7.09383999884177	2.85040467997858e-12	2.14188484543637e-11	17.251094225535
GOBP_PLASMINOGEN_ACTIVATION	0.12653785683209	0.0179471958416137	7.09196097641263	2.88708680009519e-12	2.16696675155886e-11	17.2386466876396
GOBP_EPITHELIAL_TUBE_BRANCHING_INVOLVED_IN_LUNG_MORPHOGENESIS	0.108358954730359	0.0106064123014297	7.08873107816156	2.95122735377874e-12	2.20753152118455e-11	17.2172571014752
GOBP_ALPHA_BETA_T_CELL_PROLIFERATION	-0.144501910476395	0.00365435677231957	-7.08760411004465	2.97393492219766e-12	2.21945541406332e-11	17.2097959221531
GOBP_REGULATION_OF_T_HELPER_17_CELL_DIFFERENTIATION	-0.13391888079056	0.00104848462885876	-7.08471816389986	3.03287009827446e-12	2.26086680053187e-11	17.1906940634786
GOBP_NEGATIVE_REGULATION_OF_DNA_REPLICATION	-0.137407813247443	-0.0109623175388155	-7.08296097482259	3.06931484642729e-12	2.28543761550091e-11	17.1790667232682
GOBP_SYNAPTIC_VESICLE_MEMBRANE_ORGANIZATION	0.100178010487846	-0.00461877755479221	7.08145059843796	3.10098418596923e-12	2.30640093650319e-11	17.1690745787554
GOBP_NEGATIVE_REGULATION_OF_RECEPTOR_INTERNALIZATION	0.111188861161527	-0.00588408013249564	7.0809568630017	3.11140620852189e-12	2.31153167926428e-11	17.1658085980972
GOCC_GEMINI_OF_COILED_BODIES	-0.149210523875797	-0.0136836616843822	-7.07580756786383	3.222171941043e-12	2.38841219584656e-11	17.1317588111145
GOBP_NATURAL_KILLER_CELL_ACTIVATION	-0.109422029368155	0.00356719045335901	-7.07401589025547	3.26161363378725e-12	2.41219677989226e-11	17.1199164427417
GOMF_EXODEOXYRIBONUCLEASE_ACTIVITY	-0.135789462305796	-0.0182969398304514	-7.07384928788242	3.26530520139607e-12	2.41220744607637e-11	17.118815393239
GOMF_DNA_HELICASE_ACTIVITY	-0.153815851532169	-0.00538504555691113	-7.07183686007693	3.31022201572171e-12	2.4426385177879e-11	17.1055173744401
GOMF_PHOSPHOLIPASE_BINDING	-0.121277974288756	0.00661717569258924	-7.07125601706666	3.32329876093176e-12	2.44953256985532e-11	17.1016798148112
GOCC_INTERCALATED_DISC	0.104335152756035	0.0050066974579078	7.07046022378271	3.34129718955982e-12	2.45727685689601e-11	17.0964225563052
GOCC_EUKARYOTIC_TRANSLATION_INITIATION_FACTOR_3_COMPLEX	-0.182975920137256	-0.00938180804169883	-7.06957795968904	3.36136326402395e-12	2.46926573482611e-11	17.0905946550272
GOBP_CHONDROITIN_SULFATE_BIOSYNTHETIC_PROCESS	0.154096377309562	0.00352320651591242	7.0638607588546	3.49429363533587e-12	2.56404544158874e-11	17.0528445561751
GOBP_REGULATION_OF_LYMPHOCYTE_MEDIATED_IMMUNITY	-0.119807528444489	-0.00152552571164533	-7.06279686883834	3.51959379079999e-12	2.57972461091039e-11	17.0458227729908
GOBP_ALDITOL_METABOLIC_PROCESS	-0.152635267435153	0.00892768633270215	-7.0614088387851	3.55287294283992e-12	2.60121054743637e-11	17.0366630359691
GOBP_REGULATION_OF_T_CELL_DIFFERENTIATION	-0.110122915029277	0.000835759725013585	-7.05976162740327	3.59276740008983e-12	2.62456059516585e-11	17.0257949998688
GOBP_G1_TO_G0_TRANSITION	-0.137719436742309	-0.0153364917279948	-7.05876202444483	3.61719136991648e-12	2.6365305985169e-11	17.0192008714653
GOCC_MYOFILAMENT	0.114552760037298	0.0038055401122209	7.05474424742745	3.7170162973327e-12	2.70628489572725e-11	16.9927049268187
GOBP_MINERALOCORTICOID_BIOSYNTHETIC_PROCESS	0.136456653777486	0.011224321138616	7.04751373553263	3.90352603775836e-12	2.82951721631987e-11	16.9450555900478
GOCC_ACTIN_FILAMENT_BUNDLE	0.130966009139404	0.00267491707192062	7.04574357290593	3.95056984807016e-12	2.86045675533557e-11	16.9333967295303
GOBP_NEGATIVE_REGULATION_OF_PLATELET_DERIVED_GROWTH_FACTOR_RECEPTOR_SIGNALING_PATHWAY	0.131294426560718	0.00116927459110671	7.04089758534532	4.08222428144246e-12	2.94927216809059e-11	16.9014927321162
GOBP_MRNA_CLEAVAGE_INVOLVED_IN_MRNA_PROCESSING	-0.170210754984095	-0.0112611049622464	-7.03209282639913	4.33254690089323e-12	3.12324260108347e-11	16.8435754354069
GOCC_EXCITATORY_SYNAPSE	0.106626891050857	0.00792729496967899	7.03051049350392	4.37910452309637e-12	3.1498822008237e-11	16.8331737114492
GOBP_RIBONUCLEOSIDE_MONOPHOSPHATE_BIOSYNTHETIC_PROCESS	-0.13651023057738	-0.00495201900958708	-7.02803927806733	4.45280076447016e-12	3.19588326202672e-11	16.8169329111615
GOBP_REGULATION_OF_CEREBELLAR_GRANULE_CELL_PRECURSOR_PROLIFERATION	0.16027100340779	0.0222235725864517	7.02663575013438	4.49519751656114e-12	3.22278641624493e-11	16.8077111881609
GOBP_INTERLEUKIN_12_PRODUCTION	-0.136146315588846	-0.000460333283581418	-7.02645035085571	4.50082748397781e-12	3.22330003219372e-11	16.8064931646979
GOCC_GLYCOPROTEIN_COMPLEX	0.141601572314126	0.000385140711083863	7.02608500572248	4.51194209283725e-12	3.22773611003406e-11	16.804093028446
GOBP_CALCIUM_DEPENDENT_CELL_CELL_ADHESION_VIA_PLASMA_MEMBRANE_CELL_ADHESION_MOLECULES	0.12373057335307	0.010585660850442	7.02457955573663	4.55802630212002e-12	3.25715169301822e-11	16.7942041327943
GOBP_REGULATION_OF_MEMBRANE_REPOLARIZATION	0.123961297991458	0.00333236921578331	7.0240638063071	4.5739202748468e-12	3.264952883895e-11	16.7908167444194
GOBP_RNA_MODIFICATION	-0.117489784998066	-0.0149420419300446	-7.02186050353443	4.64243515154053e-12	3.31025810805499e-11	16.7763481578351
GOBP_VIRAL_TRANSLATION	-0.15846140320907	-0.0196193785261909	-7.01789054834567	4.76843998739321e-12	3.39272953549886e-11	16.7502884973358
GOCC_DYNACTIN_COMPLEX	0.145283496152699	-0.0031743733026675	7.01736117587389	4.78549384365346e-12	3.40117438942218e-11	16.7468145643646
GOBP_POSITIVE_REGULATION_OF_CD4_POSITIVE_ALPHA_BETA_T_CELL_ACTIVATION	-0.141917851257783	0.00115488868628165	-7.01690587552174	4.80020935143648e-12	3.4042565778836e-11	16.7438269046783
GOBP_ADAPTIVE_IMMUNE_RESPONSE	-0.127304651209281	0.000353412450608991	-7.01414060305032	4.8905434979012e-12	3.46457509138573e-11	16.7256849975149
GOBP_NOREPINEPHRINE_METABOLIC_PROCESS	0.15853120942435	0.0178557638745146	7.01113809420474	4.99051833070778e-12	3.53158578742644e-11	16.7059938326265
GOBP_POSITIVE_REGULATION_OF_PROTEIN_POLYUBIQUITINATION	-0.144023918390785	-0.0125535143267478	-7.01053075645419	5.01098360851962e-12	3.5422470336087e-11	16.7020116742555
GOMF_TELOMERASE_RNA_BINDING	-0.145441528322921	-0.0104708505894288	-7.01022057206228	5.02146757145522e-12	3.54583716563469e-11	16.6999779921885
GOBP_REGULATION_OF_T_CELL_RECEPTOR_SIGNALING_PATHWAY	-0.133728475474869	-0.00100226887280152	-7.00905803854163	5.06095219232501e-12	3.56987595501635e-11	16.6923567062405
GOBP_CELLULAR_RESPONSE_TO_VIRUS	-0.1036393791051	-0.00307317321528578	-7.00585968079733	5.17116217215171e-12	3.63978796666472e-11	16.6713948223665
GOBP_MODULATION_OF_EXCITATORY_POSTSYNAPTIC_POTENTIAL	0.123407053365679	-0.00319956253340965	7.00269132591293	5.28266101294395e-12	3.71030580780646e-11	16.6506379198912
GOBP_MITOCHONDRIAL_RNA_METABOLIC_PROCESS	-0.165198416997197	-0.014892097605654	-6.99248897565162	5.65797813493491e-12	3.9527514978885e-11	16.5838555149997
GOBP_REGULATION_OF_PHOSPHOLIPID_TRANSPORT	-0.123207607325282	0.00285720448080388	-6.98934802678575	5.778709270945e-12	4.02851570854402e-11	16.5633128809118
GOBP_CELL_DIFFERENTIATION_INVOLVED_IN_METANEPHROS_DEVELOPMENT	0.122095476326021	0.0099545776329414	6.98797365970715	5.83232916488624e-12	4.05352003523272e-11	16.5543267267736
GOBP_POSITIVE_REGULATION_OF_FILOPODIUM_ASSEMBLY	0.145885331214984	-0.00576877815838681	6.98782247978287	5.8382570769167e-12	4.05352003523272e-11	16.5533383482754
GOBP_INTERFERON_GAMMA_PRODUCTION	-0.134085549731989	0.00203046533998731	-6.98489399980197	5.95425988482887e-12	4.12412618219354e-11	16.5341963747636
GOBP_NEGATIVE_REGULATION_OF_TRANSCRIPTION_FROM_RNA_POLYMERASE_II_PROMOTER_IN_RESPONSE_TO_STRESS	0.136682890444045	-0.00819049571955341	6.98222052558544	6.06213578844979e-12	4.1825325951098e-11	16.5167274450411
GOBP_CARDIAC_CHAMBER_FORMATION	0.146527713006104	0.0131262761935728	6.98218954374374	6.06339710053265e-12	4.1825325951098e-11	16.5165250391816
GOBP_ANTIGEN_RECEPTOR_MEDIATED_SIGNALING_PATHWAY	-0.125823754170153	0.000203037920284627	-6.98177596213425	6.08025925888489e-12	4.18975848091228e-11	16.5138231668171
GOBP_DIGESTIVE_TRACT_MORPHOGENESIS	0.115300014592067	0.0080638720176895	6.98161334567921	6.0869019069924e-12	4.18993457606192e-11	16.5127608544555
GOBP_NUCLEOSIDE_MONOPHOSPHATE_BIOSYNTHETIC_PROCESS	-0.136638730043279	-0.00443473776118993	-6.98137926026184	6.09647647230949e-12	4.192126379282e-11	16.5112317006057
GOBP_VENTRICULAR_SEPTUM_DEVELOPMENT	0.103479871055078	0.00174985094686467	6.98001948842635	6.15238702572441e-12	4.22333684131293e-11	16.5023499418182
GOBP_DNA_PACKAGING	-0.107122401054685	-0.00597269716488133	-6.97996250793882	6.15474088459628e-12	4.22333684131293e-11	16.5019777900596
GOBP_POSITIVE_REGULATION_OF_CHROMOSOME_ORGANIZATION	-0.131934499013086	-0.00858042679910542	-6.97921663875059	6.18563433869972e-12	4.24010044533649e-11	16.4971066067988
GOBP_PENILE_ERECTION	0.144609164771226	0.0119365909034552	6.97888420208532	6.19945267177693e-12	4.24513669382637e-11	16.4949356508236
GOBP_HISTONE_MRNA_METABOLIC_PROCESS	-0.141685926244573	-0.00920371129454602	-6.97601759699304	6.31987270221618e-12	4.31145995064324e-11	16.4762192718551
GOBP_POSITIVE_REGULATION_OF_BMP_SIGNALING_PATHWAY	0.109683368752849	0.00168790413729561	6.97595333695892	6.32259828127865e-12	4.31145995064324e-11	16.4757997890678
GOBP_PROTEIN_LOCALIZATION_TO_CHROMOSOME_CENTROMERIC_REGION	-0.192780651870956	-7.35623068241285e-05	-6.97242890180347	6.47386741952651e-12	4.410028065638e-11	16.4527978849256
GOBP_TRNA_CATABOLIC_PROCESS	-0.165714512676695	-0.0190597199530393	-6.96901732308587	6.62367501439589e-12	4.50739710523206e-11	16.4305423329041
GOBP_TRANSFORMING_GROWTH_FACTOR_BETA_ACTIVATION	0.142886320222406	0.0120490170784743	6.96600189336211	6.75891719260927e-12	4.58990649932886e-11	16.4108791043105
GOBP_FIBRINOLYSIS	0.12185868647407	0.0163324273347928	6.96313871006504	6.88983862208821e-12	4.66914683480358e-11	16.3922156316522
GOBP_REGULATION_OF_HEART_MORPHOGENESIS	0.147648531694227	0.0191463051100626	6.96289675181296	6.9010157730597e-12	4.67189509507447e-11	16.3906387540945
GOBP_RENAL_ABSORPTION	0.131490780534733	0.00315239298349848	6.96060423128178	7.00780500582932e-12	4.7392990554887e-11	16.3757004690524
GOBP_GLOMERULUS_DEVELOPMENT	0.125974249437541	0.00963915321608724	6.95980785460813	7.04527984466625e-12	4.75973591977452e-11	16.3705122216738
GOBP_POSITIVE_REGULATION_OF_CARDIOCYTE_DIFFERENTIATION	0.123661447852978	0.0149233155230564	6.95258298395081	7.39437201855566e-12	4.98019306383215e-11	16.3234675511897
GOBP_ATTACHMENT_OF_SPINDLE_MICROTUBULES_TO_KINETOCHORE	-0.171963099688379	0.000302341892885264	-6.94840613597945	7.6038780057127e-12	5.11080324974132e-11	16.2962898011309
GOMF_TRANSFORMING_GROWTH_FACTOR_BETA_RECEPTOR_BINDING	0.119479776823004	0.00840300313221056	6.94776623460399	7.63648533623256e-12	5.12746610088901e-11	16.292127394693
GOBP_AORTA_MORPHOGENESIS	0.134517713699417	-0.00240449137724688	6.94623079852894	7.71528715125707e-12	5.16979404619473e-11	16.2821411335449
GOBP_HEART_VALVE_DEVELOPMENT	0.115859342663857	0.0046216751719229	6.9443813854717	7.81126327750896e-12	5.22343395519458e-11	16.2701154074779
GOBP_POSITIVE_REGULATION_OF_BONE_MINERALIZATION	0.1247581340393	0.00863112640280181	6.94277998485761	7.89531479847091e-12	5.27426324622904e-11	16.2597046643788
GOBP_REGULATION_OF_INTEGRIN_MEDIATED_SIGNALING_PATHWAY	0.150993653233039	0.00745984406466123	6.94125376830199	7.97624619994792e-12	5.31734087667005e-11	16.2497846755378
GOBP_REGULATION_OF_DNA_DIRECTED_DNA_POLYMERASE_ACTIVITY	-0.223817557778545	0.00223620576366815	-6.94113274740815	7.98269836887356e-12	5.31734087667005e-11	16.2489981556672
GOBP_INDOLALKYLAMINE_METABOLIC_PROCESS	-0.137974071676936	-0.00832360725096233	-6.94110615122885	7.98411701756097e-12	5.31734087667005e-11	16.2488253076105
GOBP_RNA_3_END_PROCESSING	-0.136511390357958	-0.0125542140277233	-6.93756010788826	8.17549722701667e-12	5.42826536530661e-11	16.2257848984659
GOBP_REGULATION_OF_CELL_CYCLE_G2_M_PHASE_TRANSITION	-0.10574186766682	-0.0103575696006751	-6.93683437233736	8.21521675635527e-12	5.44912254011027e-11	16.2210707200799
GOMF_DYNEIN_HEAVY_CHAIN_BINDING	0.148643553385835	-0.000928418190150338	6.9346232581293	8.33740250141656e-12	5.52458185952451e-11	16.2067106264938
GOBP_ENDOCARDIAL_CUSHION_FORMATION	0.135748414068531	0.000325326417443509	6.93354623700329	8.39756282768623e-12	5.55883069118281e-11	16.1997173769996
GOBP_REGULATION_OF_GONADOTROPIN_SECRETION	0.142751266032566	0.0079650348231917	6.93047828074873	8.57127843418807e-12	5.66810348067275e-11	16.1798019859359
GOBP_METANEPHRIC_NEPHRON_MORPHOGENESIS	0.106610496345184	0.0109054589155526	6.92910641297944	8.65009388981222e-12	5.71446283153758e-11	16.170899145909
GOBP_REGULATION_OF_BONE_MINERALIZATION	0.100703162871811	0.00815486799237444	6.92824702034308	8.69982898557174e-12	5.74153703675559e-11	16.1653228484658
GOBP_BRANCHING_INVOLVED_IN_SALIVARY_GLAND_MORPHOGENESIS	0.124624556436414	0.00833232496486982	6.92650495539835	8.80150917902173e-12	5.79116351197417e-11	16.1540210820785
GOCC_CD40_RECEPTOR_COMPLEX	-0.141881513130697	-0.0135803247659261	-6.92497010780317	8.89206059442697e-12	5.84488151297003e-11	16.1440657414795
GOBP_CHONDROITIN_SULFATE_PROTEOGLYCAN_BIOSYNTHETIC_PROCESS	0.136665997810729	0.000849931901953002	6.9219363854081	9.07373933041299e-12	5.95833133208301e-11	16.1243941443764
GOMF_FILAMIN_BINDING	0.140546655146113	0.0182547912681819	6.91851771790957	9.28283941899336e-12	6.08954265885964e-11	16.102235607734
GOBP_RESPONSE_TO_INTERLEUKIN_17	-0.148221337110654	-0.0072465463484389	-6.91634475077331	9.41819820443615e-12	6.17216585625386e-11	16.0881562879719
GOBP_MITOTIC_G2_M_TRANSITION_CHECKPOINT	-0.117196091382366	-0.0104563260460657	-6.91604063689966	9.4372959914726e-12	6.17850915210182e-11	16.0861861540508
GOBP_SYMPATHETIC_NERVOUS_SYSTEM_DEVELOPMENT	0.128840083942552	0.011139189660207	6.91444153665591	9.53834364464925e-12	6.23843811654029e-11	16.0758280044293
GOBP_REGULATION_OF_CENTRIOLE_REPLICATION	-0.16312755275053	-0.00582043570293948	-6.9134852267812	9.59927981477414e-12	6.26579856566352e-11	16.0696345360944
GOBP_REGULATION_OF_VITAMIN_METABOLIC_PROCESS	-0.135699131879051	0.00610907429766821	-6.90840366663633	9.92954317612891e-12	6.46850081781585e-11	16.0367369500548
GOBP_POSITIVE_REGULATION_OF_NATURAL_KILLER_CELL_MEDIATED_CYTOTOXICITY	-0.163223656166202	-0.00725800730876531	-6.90799489204863	9.95658997555819e-12	6.47968553964898e-11	16.0340915112436
GOBP_T_CELL_APOPTOTIC_PROCESS	-0.106369441396444	0.00351735113214416	-6.901982331359	1.0362868538933e-11	6.73073441736641e-11	15.9951964817418
GOBP_REGULATION_OF_LYMPHOCYTE_DIFFERENTIATION	-0.106558481297179	0.000804184845666089	-6.90163291865871	1.03869727674364e-11	6.73305744608528e-11	15.9929370684339
GOBP_NEGATIVE_REGULATION_OF_TELOMERE_MAINTENANCE	-0.12421631855534	-0.00701157092477884	-6.9002217014627	1.04848867365859e-11	6.78981806436362e-11	15.9838127238779
GOBP_REGULATION_OF_BROWN_FAT_CELL_DIFFERENTIATION	0.103490348362014	-0.000978377342482591	6.89919165632126	1.05569253231127e-11	6.82972683625438e-11	15.9771539253947
GOBP_CYTOCHROME_COMPLEX_ASSEMBLY	-0.164946208215295	-0.00759565458088952	-6.89477198999344	1.08715781573104e-11	7.02635987309917e-11	15.9485927031817
GOBP_FACIAL_NERVE_MORPHOGENESIS	0.153801253521044	-0.00347481797827403	6.89310807272099	1.09924082760412e-11	7.09746046169589e-11	15.9378441767677
GOBP_REGULATION_OF_NATURAL_KILLER_CELL_MEDIATED_IMMUNITY	-0.14581913747311	-0.00527269563616096	-6.89174083151071	1.10926800262569e-11	7.15516037091892e-11	15.9290138343214
GOBP_PARAXIAL_MESODERM_DEVELOPMENT	0.129107354432133	-0.00147428235293469	6.89093514325582	1.11521879605413e-11	7.18647868577122e-11	15.9238110162482
GOBP_REGULATION_OF_CAMP_MEDIATED_SIGNALING	0.106864312661654	0.000803279695968738	6.88523699353161	1.1582088344724e-11	7.44887250405777e-11	15.8870300264886
GOBP_GLOMERULAR_BASEMENT_MEMBRANE_DEVELOPMENT	0.149574488879991	0.00740226633030883	6.8805656729015	1.19466149568137e-11	7.67578786647385e-11	15.8568972769081
GOBP_REGULATION_OF_ALPHA_BETA_T_CELL_ACTIVATION	-0.126765192169609	0.000536630708988401	-6.86540017001028	1.32093916923404e-11	8.45401068309785e-11	15.7591961779977
GOMF_MAP_KINASE_PHOSPHATASE_ACTIVITY	0.112947312058361	0.00175120019061685	6.86488605414993	1.32544198579363e-11	8.47010003575719e-11	15.7558874341943
GOBP_DENDRITE_SELF_AVOIDANCE	0.129627389302234	0.00808044013739616	6.86410744631864	1.33229001260982e-11	8.50177284311322e-11	15.7508768938939
GOBP_ATTACHMENT_OF_MITOTIC_SPINDLE_MICROTUBULES_TO_KINETOCHORE	-0.19000026163026	0.000290854186401102	-6.85873117283263	1.38053226213903e-11	8.78398801128229e-11	15.7162929889264
GOBP_TETRAHYDROFOLATE_INTERCONVERSION	-0.185391490044732	-0.00334617187405245	-6.85381506613863	1.42614313866328e-11	9.05663019325375e-11	15.6846902823706
GOBP_DOUBLE_STRAND_BREAK_REPAIR_VIA_NONHOMOLOGOUS_END_JOINING	-0.114578375966431	-0.00901910829327249	-6.85158376873616	1.44732953030629e-11	9.18228406074395e-11	15.670353255282
GOBP_PROTEIN_LOCALIZATION_TO_NUCLEOLUS	-0.164319194779898	-0.0109844750166712	-6.85050873032765	1.45764706376943e-11	9.23880651046134e-11	15.663447161888
GOMF_ALPHA_ACTININ_BINDING	0.124707729081197	0.00586012971259285	6.84736952572403	1.48818995064857e-11	9.41420065212596e-11	15.6432862913528
GOBP_RESPONSE_TO_LECTIN	-0.13088857168078	-0.00298463199425051	-6.84314207978681	1.53031496534642e-11	9.66204636445865e-11	15.6161494102518
GOBP_NEGATIVE_REGULATION_OF_OSTEOBLAST_DIFFERENTIATION	0.112719899378924	0.00492891896802303	6.84178676575714	1.54406621523162e-11	9.73949458838408e-11	15.6074525149259
GOBP_CHAPERONE_MEDIATED_AUTOPHAGY	0.116725181805809	0.000881057613120339	6.83966429072424	1.56584516299249e-11	9.8579119666322e-11	15.5938359141339
GOCC_DOPAMINERGIC_SYNAPSE	0.128140056371551	0.00957064685843947	6.83179375024206	1.64926827772214e-11	1.03434033478559e-10	15.5433757864519
GOBP_REGULATION_OF_EXTRACELLULAR_MATRIX_ASSEMBLY	0.162890469913492	0.00471920036512203	6.82540004911663	1.72023432883732e-11	1.0775853174546e-10	15.5024221292581
GOBP_TRANS_SYNAPTIC_SIGNALING_MODULATING_SYNAPTIC_TRANSMISSION	0.137646346612068	0.019017513432619	6.82436958291471	1.73194876542119e-11	1.08308712117855e-10	15.4958248641717
GOBP_CD4_POSITIVE_ALPHA_BETA_T_CELL_DIFFERENTIATION	-0.12299626287447	0.00128785183119794	-6.82336592769451	1.74343363063968e-11	1.0883598573268e-10	15.4894001010609
GOMF_L_ASCORBIC_ACID_BINDING	0.122742645903135	-0.0082453303402393	6.8233428583127	1.74369849093059e-11	1.0883598573268e-10	15.4892524354233
GOBP_MATING_BEHAVIOR	0.101119181505442	-0.000535798636613111	6.82115884234519	1.76895282928759e-11	1.10307324716032e-10	15.4752747015079
GOCC_MRNA_CLEAVAGE_FACTOR_COMPLEX	-0.161760345358727	-0.0117608510141237	-6.82060991554664	1.77535642715256e-11	1.10601502014443e-10	15.4717621884246
GOCC_CYTOPLASMIC_EXOSOME_RNASE_COMPLEX	-0.173087954607085	-0.0193959223180102	-6.81938772925026	1.78969584071465e-11	1.11389039042581e-10	15.4639424769558
GOBP_SARCOMERE_ORGANIZATION	0.108557515973753	-0.000827395734451062	6.81821384805825	1.80357545455919e-11	1.1214649271951e-10	15.4564330025834
GOBP_NEGATIVE_REGULATION_OF_CARDIAC_MUSCLE_TISSUE_GROWTH	0.111116386232531	0.00152886079478901	6.80922946950336	1.91335871178886e-11	1.18635474001275e-10	15.3989968555902
GOBP_REGULATION_OF_DEFENSE_RESPONSE_TO_VIRUS	-0.101008808102321	-0.00919197984092493	-6.80832815473598	1.92472741174713e-11	1.19115205859068e-10	15.3932385713488
GOBP_AORTA_DEVELOPMENT	0.12465942528652	0.00217698218071635	6.80489564570825	1.96863311259202e-11	1.21602949327718e-10	15.3713153088882
GOBP_MITOTIC_CHROMOSOME_CONDENSATION	-0.179718188774337	-0.00477171297377155	-6.80456083384731	1.97296796044483e-11	1.21756066044385e-10	15.3691774094681
GOBP_STRIATED_MUSCLE_CELL_PROLIFERATION	0.102681036573566	0.00290719255845534	6.80297853149623	1.99358122484849e-11	1.22912526644794e-10	15.3590750826948
GOBP_T_CELL_PROLIFERATION	-0.109159809965033	0.00253731566983807	-6.80070727438131	2.02353948689222e-11	1.24642432244253e-10	15.3445777311552
GOBP_ALPHA_BETA_T_CELL_ACTIVATION	-0.12274604077355	0.000367656983676266	-6.79970099559072	2.03695322203382e-11	1.25350967509773e-10	15.3381560687898
GOBP_REGULATION_OF_DNA_METHYLATION	-0.110738997451315	-0.00544434301306145	-6.7961923116256	2.08440988819976e-11	1.28108222472374e-10	15.3157716956146
GOBP_REGULATION_OF_GONAD_DEVELOPMENT	0.109934506146515	0.00937282862221515	6.79380960975272	2.11725365079472e-11	1.29837804388331e-10	15.3005766261902
GOBP_POSITIVE_REGULATION_OF_LEUKOCYTE_MEDIATED_IMMUNITY	-0.122507710676814	-0.000962644100006406	-6.79377163009269	2.11778126060235e-11	1.29837804388331e-10	15.3003344591
GOBP_CGMP_MEDIATED_SIGNALING	0.107639579745398	0.0127382130142411	6.79203669598878	2.1420207896716e-11	1.3120127339165e-10	15.289273404456
GOBP_POSITIVE_REGULATION_OF_LYMPHOCYTE_CHEMOTAXIS	-0.126429148318101	-0.00503017766164676	-6.79051391422024	2.16352034302757e-11	1.32271141195348e-10	15.2795669993095
GOBP_AMP_BIOSYNTHETIC_PROCESS	-0.190837961976171	-0.0115357994402769	-6.78985440226365	2.17289728474407e-11	1.32720728006714e-10	15.2753637879005
GOBP_DNA_METHYLATION_DEPENDENT_HETEROCHROMATIN_ASSEMBLY	-0.114170659280873	-0.00938356084264755	-6.78908737794104	2.1838529837997e-11	1.33265819290475e-10	15.2704758346904
GOBP_NEGATIVE_REGULATION_OF_INTERLEUKIN_12_PRODUCTION	-0.171502962713972	0.00466191546866231	-6.78757757128409	2.20557664256451e-11	1.34466382669361e-10	15.2608558509322
GOBP_REGULATION_OF_INTRINSIC_APOPTOTIC_SIGNALING_PATHWAY_IN_RESPONSE_TO_DNA_DAMAGE_BY_P53_CLASS_MEDIATOR	-0.132086289159404	-0.00731822330577363	-6.78572263922079	2.23255641307099e-11	1.35984866014352e-10	15.2490394539089
GOBP_POSITIVE_REGULATION_OF_INTERLEUKIN_2_PRODUCTION	-0.139702497502066	0.00209463505219843	-6.78430019515984	2.25346473530257e-11	1.37131063669619e-10	15.2399800673922
GOBP_REGULATION_OF_DNA_DEPENDENT_DNA_REPLICATION	-0.169955453762195	-0.00218220733157378	-6.78362932767588	2.26339226167867e-11	1.37480122561223e-10	15.2357079751823
GOBP_MAMMARY_GLAND_EPITHELIAL_CELL_DIFFERENTIATION	0.108257896118269	0.00374047472768326	6.78285802853982	2.27485899579833e-11	1.38048797524857e-10	15.2307967983493
GOBP_NITRIC_OXIDE_MEDIATED_SIGNAL_TRANSDUCTION	0.10878188505452	0.00891013165174438	6.78008900195063	2.31649689109339e-11	1.40445652546882e-10	15.2131693758016
GOBP_NEGATIVE_REGULATION_OF_CELL_SUBSTRATE_ADHESION	0.103191492657667	-0.00164330265973885	6.77876835370111	2.33661786863184e-11	1.41404180979934e-10	15.2047644846238
GOBP_BRANCH_ELONGATION_OF_AN_EPITHELIUM	0.126229050422711	0.00605034659289166	6.77593084766521	2.38043075577147e-11	1.43922818044801e-10	15.1867109196423
GOMF_MHC_PROTEIN_COMPLEX_BINDING	-0.17958110107016	0.00486700553952506	-6.77418734031823	2.40775018307896e-11	1.45440526712688e-10	15.1756212379992
GOBP_NATURAL_KILLER_CELL_MEDIATED_IMMUNITY	-0.129695825647863	-0.00437414710593104	-6.77389091077134	2.41242549295685e-11	1.4558887979574e-10	15.1737360334134
GOCC_EXORIBONUCLEASE_COMPLEX	-0.161107870526835	-0.0178305682867474	-6.76863171694532	2.49686966373382e-11	1.50408310322258e-10	15.1403013403941
GOBP_MUSCLE_CELL_MIGRATION	0.101638769854505	0.00179677924343462	6.76558221686247	2.54715463305396e-11	1.53209096660813e-10	15.1209251172965
GOBP_POSITIVE_REGULATION_OF_ALPHA_BETA_T_CELL_ACTIVATION	-0.134236718021158	0.0015623100890075	-6.7655293290638	2.54803543379493e-11	1.53209096660813e-10	15.1205891421344
GOBP_POSITIVE_REGULATION_OF_SYNAPSE_ASSEMBLY	0.106992928760599	0.00480458259936542	6.76362871751596	2.57988749573095e-11	1.54982252490797e-10	15.108516867174
GOBP_REGULATION_OF_NATURAL_KILLER_CELL_ACTIVATION	-0.128107827598047	0.000992660121742399	-6.76190277386191	2.60915042342389e-11	1.56214070578249e-10	15.0975566661755
GOBP_ENDOTHELIAL_CELL_CHEMOTAXIS	0.11273008740961	0.000395849838532181	6.76185775721803	2.60991800844147e-11	1.56214070578249e-10	15.0972708319075
GOBP_REGULATION_OF_B_CELL_APOPTOTIC_PROCESS	-0.10827504075866	-0.00103504454505798	-6.76022568992862	2.63789666480448e-11	1.57744777767707e-10	15.0869091275592
GOBP_EMBRYONIC_FORELIMB_MORPHOGENESIS	0.102424924775101	0.00748646038838328	6.75751147440135	2.68507935786159e-11	1.60420041781166e-10	15.0696819979123
GOBP_REGULATION_OF_TOLERANCE_INDUCTION	-0.163343944721883	-0.00235930776923984	-6.75642290836644	2.70423414650684e-11	1.61417434040809e-10	15.0627746018019
GOBP_COENZYME_A_BIOSYNTHETIC_PROCESS	-0.142103833349707	-0.0193642949980837	-6.75615663076418	2.7089400208753e-11	1.61551332154018e-10	15.0610851127841
GOBP_REGULATION_OF_CARDIAC_MUSCLE_CELL_PROLIFERATION	0.116076907395016	0.0013227885131588	6.7557760626467	2.71567967375425e-11	1.61806164031134e-10	15.0586705717577
GOBP_DEOXYRIBOSE_PHOSPHATE_METABOLIC_PROCESS	-0.104277765510021	-0.00716567481680299	-6.75470469943146	2.73474135618569e-11	1.62794040803794e-10	15.0518738846132
GOBP_IMMUNE_RESPONSE_REGULATING_SIGNALING_PATHWAY	-0.109562065131338	0.00142619486051996	-6.7520474208521	2.7825877246872e-11	1.6539725366291e-10	15.0350203623296
GOBP_REGULATION_OF_VIRAL_GENOME_REPLICATION	-0.103228789695318	-0.00707507367489739	-6.75199637928278	2.78351475676604e-11	1.6539725366291e-10	15.0346966942267
GOBP_TETRAHYDROFOLATE_METABOLIC_PROCESS	-0.152741909107291	-0.00129424881675846	-6.75169385884675	2.78901544271514e-11	1.65574129449876e-10	15.0327783768745
GOBP_REGULATION_OF_CELL_SUBSTRATE_JUNCTION_ORGANIZATION	0.12173828258052	-0.00208283674157351	6.7492732443829	2.8334147032215e-11	1.68057870281492e-10	15.017431740469
GOBP_REGULATION_OF_FATTY_ACID_OXIDATION	0.107361019723957	-0.000664754110398812	6.74853470718499	2.8470985252891e-11	1.68716949646762e-10	15.0127504104408
GOBP_CRANIAL_NERVE_STRUCTURAL_ORGANIZATION	0.144820798376743	0.00197125374976839	6.74738340963681	2.86855943684584e-11	1.6983528795766e-10	15.0054536481636
GOBP_MRNA_MODIFICATION	-0.144629804387676	-0.00813508278968217	-6.74512130568174	2.9111895283426e-11	1.72055797071789e-10	14.9911199869439
GOBP_NCRNA_METABOLIC_PROCESS	-0.123241667652614	-0.0139109489878614	-6.74511496017298	2.91130998094034e-11	1.72055797071789e-10	14.9910797851111
GOMF_ENDORIBONUCLEASE_ACTIVITY	-0.104085728205815	-0.0111511372019573	-6.74035756319085	3.00300555631261e-11	1.77315179562653e-10	14.9609488999422
GOBP_PHAGOSOME_LYSOSOME_FUSION	0.130463417755009	0.000787990856098621	6.73548932953059	3.09976799052756e-11	1.82548600052076e-10	14.9301356788126
GOBP_POSITIVE_REGULATION_OF_CELL_KILLING	-0.149349081235793	0.00193349303841523	-6.73292781691922	3.15190216155285e-11	1.85439266186427e-10	14.913930704115
GOBP_NEGATIVE_REGULATION_OF_T_CELL_RECEPTOR_SIGNALING_PATHWAY	-0.135200555216371	-0.00181906102910997	-6.73030320724461	3.20621214081201e-11	1.88296791797017e-10	14.8973322653302
GOBP_T_CELL_MEDIATED_IMMUNITY	-0.121393745137642	0.00114723639741579	-6.72057590391424	3.41561476542762e-11	1.99700827639975e-10	14.8358656943765
GOCC_VOLTAGE_GATED_SODIUM_CHANNEL_COMPLEX	0.148068871545591	0.013403581904294	6.72002445897835	3.42787934505997e-11	2.0023943458231e-10	14.8323835068573
GOBP_SEMAPHORIN_PLEXIN_SIGNALING_PATHWAY_INVOLVED_IN_NEURON_PROJECTION_GUIDANCE	0.147882701036583	0.00906389207372695	6.71966318737231	3.43593771530608e-11	2.005315961958e-10	14.8301023377225
GOBP_RETINA_VASCULATURE_DEVELOPMENT_IN_CAMERA_TYPE_EYE	0.162717956599189	0.000562274834768021	6.71855672709103	3.46073367140267e-11	2.01799225639124e-10	14.823116522149
GOBP_ACTIN_FILAMENT_BASED_TRANSPORT	-0.126028531977359	0.00360713428923202	-6.71065801548793	3.64291382639006e-11	2.11857399832614e-10	14.7732765882342
GOBP_POSITIVE_REGULATION_OF_INTERFERON_BETA_PRODUCTION	-0.122752287416398	-0.00856435065415451	-6.70972595599167	3.66502193577958e-11	2.12954330369478e-10	14.7673988587647
GOBP_B_CELL_PROLIFERATION	-0.110299585959481	0.00588896205060319	-6.70712845379596	3.72733014147797e-11	2.16000757315331e-10	14.7510224073196
GOBP_PATTERN_RECOGNITION_RECEPTOR_SIGNALING_PATHWAY	-0.100969101713413	0.00137101414825616	-6.70610687009638	3.75211913161831e-11	2.17053805144763e-10	14.7445831892622
GOBP_REGULATION_OF_OSTEOBLAST_PROLIFERATION	0.127120915317265	0.00938677189773691	6.70200669556433	3.85324726674351e-11	2.22707507223237e-10	14.7187479025457
GOCC_L_TYPE_VOLTAGE_GATED_CALCIUM_CHANNEL_COMPLEX	0.147922334186918	0.00680316034706589	6.70043679356884	3.89267119007602e-11	2.24590351863665e-10	14.7088596556637
GOBP_REGULATION_OF_ADAPTIVE_IMMUNE_RESPONSE	-0.113338676223514	-0.0012135601339963	-6.69677196824987	3.98624895906994e-11	2.29585541453019e-10	14.6857843010535
GOBP_PROXIMAL_DISTAL_PATTERN_FORMATION	0.107676831316722	0.0128176989656944	6.69505169073346	4.03093167744896e-11	2.31955366702326e-10	14.6749565681721
GOBP_REGULATION_OF_POSITIVE_CHEMOTAXIS	0.116473378021418	0.00787907416799271	6.69353033076979	4.0708565363975e-11	2.34047492364308e-10	14.6653829300351
GOBP_POSITIVE_REGULATION_OF_DNA_BIOSYNTHETIC_PROCESS	-0.110191535719609	-0.00364128009566631	-6.69266661562776	4.09369514516358e-11	2.35154467182777e-10	14.6599485953402
GOBP_PROSTATE_GLAND_MORPHOGENESIS	0.115578333419832	0.0121021975916235	6.69206961156366	4.1095546664849e-11	2.35858955486798e-10	14.6561927235119
GOBP_REGULATION_OF_TYPE_I_INTERFERON_MEDIATED_SIGNALING_PATHWAY	-0.112612733791359	-0.00980814877577183	-6.6916460975892	4.12084189506364e-11	2.36300024751901e-10	14.6535284941304
GOBP_REGULATION_OF_T_CELL_CHEMOTAXIS	-0.126625615798436	-0.00551350569697493	-6.68996258719298	4.16601102965152e-11	2.38681505279598e-10	14.6429394067313
GOCC_LAMININ_COMPLEX	0.150390148069539	0.00823434549204573	6.68086386539605	4.418661463434e-11	2.52935595114547e-10	14.5857507279908
GOBP_REGULATION_OF_URINE_VOLUME	0.118846436597347	-0.000148292069654828	6.67980372882	4.44905850003428e-11	2.54453563733434e-10	14.579091923301
GOBP_POSITIVE_REGULATION_OF_LEUKOCYTE_PROLIFERATION	-0.11445657567247	0.00448895347554266	-6.67886492581359	4.47614762596648e-11	2.55557253492951e-10	14.5731960138348
GOBP_DNA_STRAND_ELONGATION	-0.171086939481642	-0.000432796550546187	-6.67743076326306	4.51784275442818e-11	2.57713464948251e-10	14.564190558039
GOBP_LYMPHOCYTE_MEDIATED_IMMUNITY	-0.11685315478278	-0.00156203986770815	-6.67439974020594	4.60721952344403e-11	2.62355556196118e-10	14.5451637184058
GOBP_POSITIVE_REGULATION_OF_IMMUNE_RESPONSE	-0.102364965826892	0.00119556732450229	-6.6699048077257	4.7429623183919e-11	2.69617268705813e-10	14.516961613658
GOMF_ACTININ_BINDING	0.113899094144832	0.00726462886743038	6.66923082866853	4.7636509481139e-11	2.70558876360409e-10	14.51273439992
GOBP_REGULATION_OF_T_CELL_MEDIATED_IMMUNITY	-0.120939958029491	0.00217892709690725	-6.66700891348097	4.83248382297229e-11	2.74230915905694e-10	14.4988011987398
GOBP_APICAL_PROTEIN_LOCALIZATION	0.120208182090838	0.00613226171356615	6.66452728877379	4.91051496893685e-11	2.7841813479884e-10	14.4832443207869
GOBP_REGULATION_OF_HELICASE_ACTIVITY	-0.160948441870626	-0.019487956728632	-6.66136364347435	5.01178389416906e-11	2.83914528028921e-10	14.463419489076
GOMF_TRNA_BINDING	-0.135364738824041	-0.0145209064327385	-6.66031018702758	5.04595735716471e-11	2.85603798645388e-10	14.4568199244812
GOBP_NEGATIVE_REGULATION_OF_SMOOTH_MUSCLE_CELL_MIGRATION	0.131468945860735	-0.00172794405645871	6.65897320160627	5.08965731567838e-11	2.87828896472846e-10	14.4484454876216
GOBP_POSITIVE_REGULATION_OF_IMMUNE_EFFECTOR_PROCESS	-0.104724666001654	0.00126814772353557	-6.65774681999329	5.13006817137641e-11	2.89308271623347e-10	14.4407651599298
GOBP_CD8_POSITIVE_ALPHA_BETA_T_CELL_DIFFERENTIATION	-0.173121576247706	0.00502581337485445	-6.65357854769372	5.26978283412601e-11	2.9622772400914e-10	14.4146704376055
GOBP_POSITIVE_REGULATION_OF_TOLL_LIKE_RECEPTOR_4_SIGNALING_PATHWAY	-0.137832111451999	0.00448252948311999	-6.65125861103638	5.3491521765099e-11	3.00174835568049e-10	14.4001532271868
GOBP_GMP_BIOSYNTHETIC_PROCESS	-0.174036218675104	-0.0014035406777549	-6.64932525900873	5.41618972638791e-11	3.03676962436792e-10	14.3880585672814
GOBP_ALPHA_BETA_T_CELL_DIFFERENTIATION	-0.118836278173768	0.000292772103507042	-6.64909618263815	5.42418713270793e-11	3.03865649791324e-10	14.3866257203728
GOBP_POSITIVE_REGULATION_OF_AXON_EXTENSION	0.103967526938452	-0.00157603820899045	6.64360504355402	5.61939250652023e-11	3.1453254985301e-10	14.3522924931283
GOCC_VOLTAGE_GATED_CALCIUM_CHANNEL_COMPLEX	0.106284517705142	0.00860068022225458	6.64002368483327	5.75039877310007e-11	3.21590928828103e-10	14.3299138129807
GOBP_EXONUCLEOLYTIC_CATABOLISM_OF_DEADENYLATED_MRNA	-0.172565947359386	-0.0146226607946824	-6.63875258495931	5.79761155719764e-11	3.23955126194348e-10	14.3219737452654
GOBP_DNA_TEMPLATED_TRANSCRIPTION_TERMINATION	-0.135747370798562	-0.0143900064217623	-6.63549764880955	5.92024909835372e-11	3.30245187799323e-10	14.3016476297287
GOBP_POSITIVE_REGULATION_OF_FIBROBLAST_MIGRATION	0.159096081300687	0.0025212011958036	6.63162293484232	6.0695553870885e-11	3.38286179603233e-10	14.2774628268279
GOBP_POSITIVE_REGULATION_OF_NATURAL_KILLER_CELL_MEDIATED_IMMUNITY	-0.152781933114316	-0.00514283798133014	-6.63047522340285	6.11448473582662e-11	3.40501017546882e-10	14.2703015856988
GOCC_AMPA_GLUTAMATE_RECEPTOR_COMPLEX	0.108152021459705	0.00369426113582431	6.6250432623976	6.33158909727999e-11	3.52291980306673e-10	14.2364234792929
GOBP_REGULATION_OF_LYMPHOCYTE_APOPTOTIC_PROCESS	-0.102888333822378	0.00286758633549983	-6.62065316045202	6.51255597042748e-11	3.62053959033935e-10	14.2090614302854
GOBP_RETINA_VASCULATURE_MORPHOGENESIS_IN_CAMERA_TYPE_EYE	0.168602823635448	0.00546662370155404	6.61904711337716	6.58001795818515e-11	3.64885107558469e-10	14.199055532817
GOMF_SNRNA_BINDING	-0.126378321379432	-0.0143353972660266	-6.6190435372054	6.5801689366108e-11	3.64885107558469e-10	14.1990332551955
GOMF_THIOESTERASE_BINDING	-0.120066059904656	-0.00615963904928569	-6.6172794854765	6.65505877852396e-11	3.68726229620922e-10	14.1880454794137
GOBP_CALCIUM_ION_TRANSMEMBRANE_TRANSPORT_VIA_HIGH_VOLTAGE_GATED_CALCIUM_CHANNEL	0.122028792920717	-0.0012294387019686	6.61370952828714	6.80917940530775e-11	3.76946978049104e-10	14.1658172651466
GOBP_T_CELL_DIFFERENTIATION_INVOLVED_IN_IMMUNE_RESPONSE	-0.114348317468108	0.00379186111430764	-6.61130252997491	6.91506147556619e-11	3.8248569375813e-10	14.1508362430858
GOMF_PSEUDOURIDINE_SYNTHASE_ACTIVITY	-0.180024214423576	-0.0115939690372773	-6.60934047425113	7.00256282960915e-11	3.86999260001988e-10	14.138628135515
GOBP_REGULATION_OF_NUCLEASE_ACTIVITY	-0.125165317440414	-0.0126867735576924	-6.60763182459812	7.07964612078011e-11	3.90920284359723e-10	14.1279993924775
GOCC_FIBRILLAR_COLLAGEN_TRIMER	0.194667621524455	0.0114944319992557	6.59819283608779	7.52069137057677e-11	4.13890397575366e-10	14.0693280885555
GOBP_POSITIVE_REGULATION_OF_EXTRINSIC_APOPTOTIC_SIGNALING_PATHWAY_VIA_DEATH_DOMAIN_RECEPTORS	0.126821898041076	0.00845769613562023	6.59558952500146	7.64699709647404e-11	4.20488691977114e-10	14.0531595406691
GOMF_G_PROTEIN_COUPLED_CHEMOATTRACTANT_RECEPTOR_ACTIVITY	-0.168880261507671	0.00729342641161705	-6.59122748711551	7.86330515692177e-11	4.31659262170768e-10	14.0260807872327
GOBP_REGULATION_OF_PLATELET_DERIVED_GROWTH_FACTOR_RECEPTOR_SIGNALING_PATHWAY	0.104300962894943	0.00425114701052592	6.59003658871228	7.92339463639527e-11	4.34594220859139e-10	14.0186906950562
GOBP_SNRNA_PROCESSING	-0.154744764218096	-0.0122766239669145	-6.58851003795804	8.00107846876064e-11	4.38122493781885e-10	14.0092194721754
GOMF_NADPH_BINDING	-0.133846768785855	-0.0117766815620454	-6.58601037049102	8.12989681314527e-11	4.44805029976922e-10	13.9937149643295
GOBP_SEMI_LUNAR_VALVE_DEVELOPMENT	0.118228203578605	0.00930828042056787	6.58241222471363	8.31889844844857e-11	4.54387792021837e-10	13.9714062729337
GOBP_POSITIVE_REGULATION_OF_DNA_DEPENDENT_DNA_REPLICATION	-0.182518040126647	-0.00190109516816583	-6.58154079296047	8.36531613991282e-11	4.56543043908719e-10	13.966004996246
GOBP_RESPIRATORY_CHAIN_COMPLEX_IV_ASSEMBLY	-0.164336214440208	-0.00690239078077958	-6.58119363102014	8.38387865952118e-11	4.57175760652194e-10	13.9638534084506
GOBP_CELL_CELL_JUNCTION_MAINTENANCE	0.134467983149162	0.00856345697728097	6.57976521818294	8.46068043251101e-11	4.60980594993955e-10	13.9550016789913
GOMF_MHC_CLASS_I_PROTEIN_BINDING	-0.156761491592421	-0.00963925305977131	-6.5765912945304	8.63380889266164e-11	4.69633385869489e-10	13.9353393689694
GOBP_MESODERMAL_CELL_FATE_SPECIFICATION	0.12368093331224	0.0202876805635709	6.5757601735245	8.67971453885556e-11	4.71598025584787e-10	13.9301920196067
GOBP_SPINAL_CORD_PATTERNING	0.120218036247	0.012922641348659	6.57567729834625	8.68430510528083e-11	4.71598025584787e-10	13.9296787840071
GOBP_POSITIVE_REGULATION_OF_SEQUESTERING_OF_CALCIUM_ION	0.133397759434113	0.00799026503191354	6.57418652683935	8.76728825283489e-11	4.75710595025615e-10	13.9204476143242
GOBP_ANTIVIRAL_INNATE_IMMUNE_RESPONSE	-0.11511161249587	-0.00309887733315426	-6.57343143745798	8.80961582389009e-11	4.77612229791066e-10	13.915772659381
GOBP_NEUROTROPHIN_SIGNALING_PATHWAY	0.108883160595152	-0.00563069533241352	6.57180851726369	8.90126945542136e-11	4.81784881415546e-10	13.9057263693115
GOBP_REGULATION_OF_ALPHA_BETA_T_CELL_DIFFERENTIATION	-0.120314812526625	0.0016035569333479	-6.57153813869113	8.91662945364128e-11	4.82218377707229e-10	13.904052873361
GOBP_NEGATIVE_REGULATION_OF_CHROMOSOME_ORGANIZATION	-0.126581889538936	-0.00921486642095145	-6.57078043098958	8.95981270539936e-11	4.84154623949092e-10	13.8993634051142
GOBP_CD4_POSITIVE_ALPHA_BETA_T_CELL_ACTIVATION	-0.112625602313863	-0.000211047533014271	-6.56862225008273	9.08393751943055e-11	4.90457861131394e-10	13.8860090404361
GOBP_NEGATIVE_CHEMOTAXIS	0.102786067108208	0.00892512375730786	6.56800952163425	9.11948368989389e-11	4.91972146428486e-10	13.8822183248689
GOBP_REGULATION_OF_PHOSPHOLIPID_BIOSYNTHETIC_PROCESS	0.105650930280396	0.00716362604637966	6.56519267953474	9.28465762725588e-11	5.00471273909602e-10	13.8647956894946
GOMF_DEATH_RECEPTOR_ACTIVITY	-0.13758377965267	0.0128560503980239	-6.56377876827267	9.36866756609182e-11	5.04171117584597e-10	13.8560529434613
GOBP_REGULATION_OF_TRANSCRIPTION_ELONGATION_FROM_RNA_POLYMERASE_II_PROMOTER	-0.104427351613827	-0.0128546553330548	-6.5592724975599	9.64141378793689e-11	5.18423561056279e-10	13.8282002565804
GOBP_NEGATIVE_REGULATION_OF_PROTEIN_MATURATION	0.104182686039289	0.0104544060053644	6.5562311657621	9.82987328133317e-11	5.2812423198645e-10	13.8094118805442
GOCC_PRERIBOSOME_LARGE_SUBUNIT_PRECURSOR	-0.172761882049487	-0.0111844482460637	-6.54856623643125	1.03209901735286e-10	5.54056428300719e-10	13.7620951160668
GOBP_EPITHELIAL_TO_MESENCHYMAL_TRANSITION_INVOLVED_IN_ENDOCARDIAL_CUSHION_FORMATION	0.150160592469792	0.00161692274651454	6.54354656111997	1.06555557480708e-10	5.71082072772423e-10	13.7311348494159
GOBP_POSITIVE_REGULATION_OF_ENDOTHELIAL_CELL_CHEMOTAXIS	0.127139819638433	0.00125731184894048	6.53655476380228	1.1139325432898e-10	5.95549917194874e-10	13.6880465146506
GOBP_RNA_PHOSPHODIESTER_BOND_HYDROLYSIS_ENDONUCLEOLYTIC	-0.106683023942419	-0.0110132488054711	-6.53500273999583	1.12495938900833e-10	6.0095550422595e-10	13.6784874754299
GOBP_GLOMERULAR_MESANGIAL_CELL_PROLIFERATION	0.135359740533994	0.0174390358169321	6.53378453574201	1.13368932370374e-10	6.05126278559523e-10	13.670985886779
GOBP_PROTEIN_OXIDATION	0.143688061481077	0.0150393269789123	6.53154562610583	1.14990721742662e-10	6.13283849294197e-10	13.657202167315
GOBP_POSITIVE_REGULATION_OF_VASCULAR_PERMEABILITY	0.108660005280224	0.00485035776582977	6.52322820163265	1.21216978317181e-10	6.45441053377198e-10	13.6060336108958
GOBP_REGULATION_OF_TELOMERASE_ACTIVITY	-0.115404764947194	-0.00883342420098491	-6.52108732509661	1.22872290071257e-10	6.5372443054943e-10	13.5928724863065
GOBP_NEGATIVE_REGULATION_OF_MICROTUBULE_POLYMERIZATION	0.121290198104573	-0.00500934840745598	6.51563703491684	1.27186971389331e-10	6.74491942048512e-10	13.5593841424662
GOCC_NUCLEAR_CHROMOSOME	-0.120483271466104	-0.0066679996806389	-6.51450170040841	1.28104244858143e-10	6.7880763026609e-10	13.5524114495468
GOMF_ENDONUCLEASE_ACTIVITY_ACTIVE_WITH_EITHER_RIBO_OR_DEOXYRIBONUCLEIC_ACIDS_AND_PRODUCING_5_PHOSPHOMONOESTERS	-0.126174421998247	-0.0135370046899883	-6.51192969692977	1.30206275363543e-10	6.88833198697451e-10	13.5366194507296
GOBP_ESTROUS_CYCLE	0.108335647135182	0.00233856337426707	6.51103115416729	1.30948561445986e-10	6.92201904178623e-10	13.5311037560505
GOBP_POSITIVE_REGULATION_OF_T_CELL_MEDIATED_IMMUNITY	-0.119288019159096	0.00197062596043704	-6.50716642790859	1.34188727463992e-10	7.08758496106109e-10	13.5073879825097
GOBP_LUTEINIZATION	0.140290188739964	0.00431829147613171	6.50236165049917	1.38326646277679e-10	7.30026387434892e-10	13.4779212784849
GOBP_PROTEIN_AUTOPROCESSING	-0.106815588265338	0.002476062910413	-6.50214910069428	1.38512553186772e-10	7.30419894618347e-10	13.4766182068842
GOBP_NCRNA_PROCESSING	-0.128584418233168	-0.0152526919698086	-6.49675615861444	1.43312202476491e-10	7.5330773096617e-10	13.4435687103403
GOBP_IRES_DEPENDENT_VIRAL_TRANSLATIONAL_INITIATION	-0.162328495302227	-0.0208252369324148	-6.49384018079482	1.45974822371622e-10	7.66075867806274e-10	13.4257090406102
GOBP_REGULATION_OF_LEUKOCYTE_MEDIATED_IMMUNITY	-0.108544600148885	0.000295951052880073	-6.49237935646964	1.47326870449322e-10	7.71936318009227e-10	13.4167645524898
GOBP_CD8_POSITIVE_ALPHA_BETA_T_CELL_ACTIVATION	-0.151949764395527	0.0016624472717081	-6.48915111286206	1.50358363635197e-10	7.8656368855414e-10	13.397004748444
GOBP_COLLAGEN_METABOLIC_PROCESS	0.109438464622199	0.00145678829886109	6.48765383092802	1.51785040960685e-10	7.93394317690913e-10	13.387843016219
GOBP_AORTIC_VALVE_MORPHOGENESIS	0.119977559357888	0.011394114001015	6.48148734659609	1.57801727222808e-10	8.24187365112757e-10	13.3501309190226
GOBP_NEGATIVE_REGULATION_OF_ACTIVATED_T_CELL_PROLIFERATION	-0.134471753864608	-0.000785900488701509	-6.48116255930127	1.5812501600574e-10	8.24897417651352e-10	13.3481455266913
GOBP_NEGATIVE_REGULATION_OF_CELL_ADHESION_MEDIATED_BY_INTEGRIN	0.148434969630438	0.00572994500379174	6.47453750496349	1.64862813931409e-10	8.58333380468286e-10	13.3076667817303
GOMF_METALLOENDOPEPTIDASE_INHIBITOR_ACTIVITY	0.154734516745711	0.00559944153090583	6.4701985357378	1.69427096451341e-10	8.813971076295e-10	13.281176104868
GOBP_SEROTONIN_UPTAKE	0.146841918393709	0.0123560778170539	6.46834164489641	1.71417997166095e-10	8.90024283240294e-10	13.2698441301472
GOBP_T_CELL_TOLERANCE_INDUCTION	-0.166046245057517	0.00491569208360394	-6.46827258240331	1.71492483843862e-10	8.90024283240294e-10	13.2694227216942
GOBP_REGULATION_OF_CD4_POSITIVE_ALPHA_BETA_T_CELL_ACTIVATION	-0.117667993871409	0.00120128821939784	-6.4670353157448	1.72832306586772e-10	8.96268720323498e-10	13.2618738021438
GOBP_NEGATIVE_REGULATION_OF_PROTEIN_AUTOPHOSPHORYLATION	0.133624130224739	0.0187018737351779	6.46604484149826	1.73912260305458e-10	9.01156735863982e-10	13.2558315715317
GOBP_RRNA_METABOLIC_PROCESS	-0.132458784963207	-0.0143567732252618	-6.46321456067975	1.77034765163184e-10	9.1661251734056e-10	13.2385704883964
GOBP_DNA_DEAMINATION	-0.143332869998799	-0.00882733138727027	-6.45843276960701	1.82435397112932e-10	9.43829814716748e-10	13.209423163973
GOBP_SISTER_CHROMATID_COHESION	-0.127791335406073	-0.00808502973149002	-6.45775336228101	1.83215698847897e-10	9.47119767093937e-10	13.2052834254066
GOBP_POSITIVE_REGULATION_OF_TELOMERE_MAINTENANCE	-0.123462255224885	-0.0109694562615178	-6.45529773063704	1.86063337207935e-10	9.60326901718375e-10	13.1903241376332
GOBP_REGULATION_OF_DNA_DAMAGE_CHECKPOINT	-0.1491631879863	-0.0137900104154484	-6.45430852719765	1.87222653520735e-10	9.64792307223896e-10	13.1842995281467
GOBP_REGULATION_OF_PEROXISOME_PROLIFERATOR_ACTIVATED_RECEPTOR_SIGNALING_PATHWAY	0.112624003073005	0.00295735042178896	6.45184600290508	1.90139452037147e-10	9.79054007349833e-10	13.1693054713667
GOBP_NEGATIVE_REGULATION_OF_CELL_SUBSTRATE_JUNCTION_ORGANIZATION	0.131915245534105	-0.00793513914947599	6.44980362976378	1.92592294482663e-10	9.90906236710798e-10	13.1568735836097
GOBP_MATURATION_OF_5_8S_RRNA_FROM_TRICISTRONIC_RRNA_TRANSCRIPT_SSU_RRNA_5_8S_RRNA_LSU_RRNA	-0.175781831922445	-0.0184522452572221	-6.44895469946299	1.93620927701056e-10	9.954179355164e-10	13.1517072041759
GOBP_REGULATION_OF_CHROMOSOME_ORGANIZATION	-0.121892000297258	-0.00714052514688461	-6.4468813770066	1.96155790649356e-10	1.00687166405303e-09	13.1390920539903
GOBP_POSITIVE_REGULATION_OF_ALPHA_BETA_T_CELL_DIFFERENTIATION	-0.123191046254342	0.00228530959598835	-6.43965998106684	2.05240887799148e-10	1.05021858343402e-09	13.0951819494349
GOBP_REGULATION_OF_CARDIAC_MUSCLE_CELL_MEMBRANE_REPOLARIZATION	0.118663714364749	0.00309394037910963	6.43755850915239	2.07961198936371e-10	1.06330901404723e-09	13.0824121653664
GOBP_NEGATIVE_REGULATION_OF_NEURAL_PRECURSOR_CELL_PROLIFERATION	0.103819722634245	0.017544886491131	6.43168104839262	2.1575818006956e-10	1.10060160284317e-09	13.0467171977508
GOMF_HELICASE_ACTIVITY	-0.122063261396982	-0.00868449508111426	-6.42971858275673	2.18424727610636e-10	1.11333816093688e-09	13.0348053080364
GOBP_DOPAMINE_SECRETION	0.106036827429012	0.00940354075916036	6.42572225341841	2.23954927487716e-10	1.14064000335359e-09	13.0105582883883
GOBP_CENTRIOLE_ASSEMBLY	-0.132912727432312	-0.00660595469152219	-6.42538457945951	2.24428436307871e-10	1.14216488920065e-09	13.0085101345003
GOBP_POSITIVE_REGULATION_OF_B_CELL_DIFFERENTIATION	-0.134015815252358	0.000507058520210932	-6.42288544380607	2.27963478401577e-10	1.15835818614589e-09	12.993354701031
GOBP_RRNA_MODIFICATION	-0.160323057816672	-0.0170326525223167	-6.41860760974184	2.34141371578498e-10	1.18882925507349e-09	12.9674251037544
GOBP_HEART_TRABECULA_MORPHOGENESIS	0.112369849321967	-0.00239939735823718	6.41516907838148	2.39225678102571e-10	1.21183046204854e-09	12.9465941419378
GOBP_POSITIVE_REGULATION_OF_HISTONE_H3_K4_METHYLATION	-0.126771962900362	-0.0064072077219265	-6.41204389993748	2.4394026634791e-10	1.2338073610195e-09	12.9276702397934
GOCC_CUL4_RING_E3_UBIQUITIN_LIGASE_COMPLEX	-0.119367068649684	-0.0125791028712583	-6.41157966747307	2.44648310658097e-10	1.23643522181596e-09	12.9248598813987
GOBP_SOMATIC_STEM_CELL_DIVISION	0.142830486772513	0.0100145327173917	6.41042613408217	2.4641639031761e-10	1.24441225595344e-09	12.917877445999
GOBP_SNARE_COMPLEX_ASSEMBLY	0.116192726649986	-0.00968367973318516	6.40682255733637	2.52020699448974e-10	1.26922388060887e-09	12.8960719938475
GOCC_TELOMERASE_HOLOENZYME_COMPLEX	-0.143740971634128	-0.00885877130720843	-6.40676993002274	2.52103462870938e-10	1.26922388060887e-09	12.895753624899
GOBP_NEGATIVE_REGULATION_OF_CELL_MATRIX_ADHESION	0.103980318915447	-0.00353380830821342	6.40486380500749	2.55119088728824e-10	1.28342118256218e-09	12.8842241120062
GOBP_AXONAL_TRANSPORT_OF_MITOCHONDRION	0.112235061962183	-0.00453616990739852	6.4041806046633	2.56208530020607e-10	1.28791414324535e-09	12.8800924153802
GOBP_ACTIVATION_OF_NF_KAPPAB_INDUCING_KINASE_ACTIVITY	-0.106576966403803	0.00161810499001999	-6.40189431496051	2.59887489392172e-10	1.30540729740632e-09	12.8662688292517
GOBP_REGULATION_OF_TRANSPOSITION	-0.101003117762098	0.00822502839734208	-6.40110076732877	2.61176462623299e-10	1.31087803734418e-09	12.8614718463261
GOBP_HEART_TRABECULA_FORMATION	0.133469033720093	0.00480663996985639	6.40014569249153	2.62736103759028e-10	1.31769789041225e-09	12.8556991457851
GOBP_NEGATIVE_REGULATION_OF_ANOIKIS	0.116264442159684	-0.00189764741860371	6.39971047155492	2.63449840311857e-10	1.32026810729242e-09	12.8530688243454
GOBP_POSITIVE_REGULATION_OF_INTERLEUKIN_12_PRODUCTION	-0.122447964454026	0.000981399848617006	-6.39449345547867	2.72154509153163e-10	1.36181051109439e-09	12.8215515936935
GOBP_POSITIVE_T_CELL_SELECTION	-0.150214746338453	0.00753660847992686	-6.38751977154281	2.84230922318049e-10	1.41791243376912e-09	12.7794581620762
GOBP_NEGATIVE_REGULATION_OF_ORGANIC_ACID_TRANSPORT	0.103976616180846	0.00616956025365026	6.38615002544938	2.86663785711972e-10	1.42896233607184e-09	12.7711951941215
GOCC_LATERAL_ELEMENT	-0.157720953925342	-0.00228915622695465	-6.3854381116444	2.8793627975839e-10	1.43421563797649e-09	12.7669012193332
GOBP_IMMUNE_RESPONSE_REGULATING_CELL_SURFACE_RECEPTOR_SIGNALING_PATHWAY	-0.114282120399968	0.00153773618508227	-6.38207803593064	2.94017150147034e-10	1.46228393098146e-09	12.7466404439888
GOBP_MITOCHONDRIAL_TRANSMEMBRANE_TRANSPORT	-0.106622635340998	-0.0106669758317828	-6.38019729450315	2.97475463528008e-10	1.47724378557436e-09	12.73530404717
GOBP_LIMB_BUD_FORMATION	0.120594478513996	0.0073512562817235	6.37226334229059	3.12507676129434e-10	1.54954675389953e-09	12.6875144133436
GOBP_CELL_SUBSTRATE_JUNCTION_ORGANIZATION	0.109647874111774	-0.000934270716058857	6.36744507609746	3.21996724456455e-10	1.59298530349498e-09	12.6585181292414
GOBP_POSITIVE_REGULATION_OF_T_CELL_MIGRATION	-0.120443181798291	-0.00111765601964946	-6.36717808599677	3.22530694482494e-10	1.59442453338746e-09	12.6569119646794
GOBP_SA_NODE_CELL_TO_ATRIAL_CARDIAC_MUSCLE_CELL_COMMUNICATION	0.150850292102576	0.00872662184671038	6.36636992910198	3.24152262081038e-10	1.60123406570152e-09	12.6520506086623
GOBP_OVULATION	0.118905051834952	0.00958388571634059	6.36270317939429	3.3161033627784e-10	1.63561188419747e-09	12.6300007881164
GOBP_KILLING_OF_CELLS_OF_ANOTHER_ORGANISM	-0.103252564859773	0.0176122275769621	-6.35714081086189	3.43245545800425e-10	1.69045854388197e-09	12.5965736761769
GOBP_NEGATIVE_REGULATION_OF_ANTIGEN_RECEPTOR_MEDIATED_SIGNALING_PATHWAY	-0.136727367920338	0.000938196929362787	-6.35201452589389	3.54321585202537e-10	1.74239100369464e-09	12.5657906144576
GOBP_RETINAL_GANGLION_CELL_AXON_GUIDANCE	0.103346637612995	0.00868844049410269	6.35086604469051	3.56850559684939e-10	1.75351286257169e-09	12.5588971258125
GOCC_CHROMOSOMAL_REGION	-0.120054929040135	-0.00799175129913376	-6.35055319772692	3.57542508044087e-10	1.75559794368953e-09	12.5570195307103
GOBP_REGULATION_OF_LYMPHOCYTE_CHEMOTAXIS	-0.121840567815112	-0.00335650261894028	-6.34507823864821	3.69866524464885e-10	1.81204212135149e-09	12.5241743318406
GOBP_C21_STEROID_HORMONE_BIOSYNTHETIC_PROCESS	0.101943160113279	0.00663776424655488	6.34443996545202	3.71330027546432e-10	1.81785446321239e-09	12.5203468910467
GOBP_EMBRYONIC_SKELETAL_JOINT_DEVELOPMENT	0.117311511181214	0.00976905725628357	6.34342410851681	3.73670984648562e-10	1.82795052892958e-09	12.5142559664163
GOBP_CENTRAL_NERVOUS_SYSTEM_NEURON_AXONOGENESIS	0.10523337893413	0.00122110924481569	6.34312746876464	3.74357284706022e-10	1.82967949710592e-09	12.5124775256894
GOBP_SNRNA_TRANSCRIPTION	-0.104286520473633	-0.0100449013409772	-6.33616287676007	3.90829374991485e-10	1.90478506682329e-09	12.4707444063752
GOBP_RIBOSOME_BIOGENESIS	-0.132691626733522	-0.0146610693578926	-6.33533961940711	3.92822713236128e-10	1.91307869252339e-09	12.4658140372219
GOBP_MATURATION_OF_5_8S_RRNA	-0.166812892672475	-0.0162665417263321	-6.32277526189207	4.24507278987814e-10	2.05973946017756e-09	12.3906398444875
GOBP_REGULATION_OF_FIBROBLAST_MIGRATION	0.109794210834093	0.00142206077566225	6.32183774897634	4.26969218286314e-10	2.07015378563061e-09	12.3850359961344
GOBP_POSITIVE_REGULATION_OF_OSTEOBLAST_PROLIFERATION	0.130920912797797	0.0154581792555238	6.31728351260142	4.39128845159047e-10	2.12753709323733e-09	12.3578244046274
GOBP_GANGLIOSIDE_BIOSYNTHETIC_PROCESS	0.130107575571732	0.011615706833361	6.31382825450187	4.48579533719937e-10	2.17011927817314e-09	12.3371910569158
GOBP_NEUROTRANSMITTER_GATED_ION_CHANNEL_CLUSTERING	0.142269873003849	0.006000029182416	6.30851064792624	4.63513867473281e-10	2.23741793276286e-09	12.3054565126915
GOBP_REGULATION_OF_CENTROSOME_CYCLE	-0.118832734174012	-0.00608544931124172	-6.29996217185417	4.88546766881718e-10	2.35305931772692e-09	12.2544914480753
GOBP_NEGATIVE_REGULATION_OF_AXON_EXTENSION_INVOLVED_IN_AXON_GUIDANCE	0.104029294897415	0.00279017069844842	6.29590742251611	5.00878045380859e-10	2.40891493966161e-09	12.2303393654959
GOBP_MINERALOCORTICOID_METABOLIC_PROCESS	0.127300670194272	0.0111703876640064	6.288982106607	5.22646613248014e-10	2.508092013831e-09	12.1891213463955
GOBP_AMINO_ACID_ACTIVATION	-0.150052841089545	-0.0124134623214848	-6.28547346877809	5.34025746068819e-10	2.5589546341939e-09	12.1682543587259
GOBP_POSITIVE_REGULATION_OF_MONONUCLEAR_CELL_MIGRATION	-0.111277941364457	0.00125421338563732	-6.28092911264018	5.49124469360142e-10	2.62938432043981e-09	12.141243306435
GOBP_MITOTIC_METAPHASE_PLATE_CONGRESSION	-0.129998297558134	-0.00533203845044875	-6.2787857071794	5.56390054581958e-10	2.66223104161754e-09	12.1285093314189
GOBP_MITOTIC_RECOMBINATION	-0.119163181535038	-0.0101046447912928	-6.27271387907079	5.77485955335455e-10	2.76115733746398e-09	12.0924579749279
GOBP_ADAPTIVE_IMMUNE_RESPONSE_BASED_ON_SOMATIC_RECOMBINATION_OF_IMMUNE_RECEPTORS_BUILT_FROM_IMMUNOGLOBULIN_SUPERFAMILY_DOMAINS	-0.111139329460858	-0.00023026443407713	-6.26647832511465	5.99964111961094e-10	2.8644574777764e-09	12.0554674053662
GOBP_TRACHEA_MORPHOGENESIS	0.136352126083609	0.00705682322247746	6.26558588317233	6.0325039528807e-10	2.87805279497436e-09	12.0501759870806
GOBP_POSITIVE_REGULATION_OF_INTERLEUKIN_10_PRODUCTION	-0.115032911542895	0.00708937475753558	-6.26517796483464	6.04758346472648e-10	2.88315025643937e-09	12.0477576073455
GOCC_MRNA_CLEAVAGE_AND_POLYADENYLATION_SPECIFICITY_FACTOR_COMPLEX	-0.158334374360318	-0.014403826277847	-6.259800774721	6.24983957581587e-10	2.97741086545767e-09	12.0158918068201
GOBP_FACULTATIVE_HETEROCHROMATIN_ASSEMBLY	-0.105428216239752	-0.0113025543698461	-6.257694168684	6.33086659620398e-10	3.01382328527562e-09	12.0034145989297
GOBP_POSITIVE_REGULATION_OF_REGULATORY_T_CELL_DIFFERENTIATION	-0.142517772051647	-0.00382687909010611	-6.25253788206196	6.53355152917628e-10	3.10130955364663e-09	11.972890520359
GOBP_T_CELL_MIGRATION	-0.113903794814906	0.00107720205874258	-6.25108187233157	6.59192408353175e-10	3.12675502443733e-09	11.9642753958607
GOBP_REGULATION_OF_DENDRITIC_CELL_CHEMOTAXIS	-0.163300730707301	0.000216842855384936	-6.25065584761037	6.60909992573371e-10	3.13263695901829e-09	11.9617549766075
GOBP_NEURONAL_ION_CHANNEL_CLUSTERING	0.105455247620826	0.00315746689747286	6.24980919467924	6.64336398552259e-10	3.14433389213768e-09	11.9567465270724
GOMF_METAL_CLUSTER_BINDING	-0.100353712230311	-0.0149624875306306	-6.24724445373911	6.74822213136433e-10	3.1916609359589e-09	11.9415783330984
GOBP_TRABECULA_FORMATION	0.115997033284731	0.00811981512359042	6.24512604497912	6.83605059054563e-10	3.2308711724769e-09	11.9290540614429
GOBP_REGULATION_OF_CD8_POSITIVE_ALPHA_BETA_T_CELL_ACTIVATION	-0.14258737121103	-0.00408405750057682	-6.2445183952829	6.86144905791916e-10	3.24054037580631e-09	11.9254622790183
GOBP_CELL_ACTIVATION_INVOLVED_IN_IMMUNE_RESPONSE	-0.100824390331585	0.0028503350382599	-6.24224785507253	6.95717156217202e-10	3.28338456459341e-09	11.912044052156
GOCC_PERICENTRIC_HETEROCHROMATIN	-0.141174714304182	-0.00596957080194861	-6.24168039953664	6.98129773642711e-10	3.29240209568381e-09	11.9086912478044
GOBP_TOLL_LIKE_RECEPTOR_2_SIGNALING_PATHWAY	-0.136462648673379	0.00947801492763214	-6.24140968954184	6.99283614513676e-10	3.29547450517939e-09	11.9070918584165
GOBP_BASE_CONVERSION_OR_SUBSTITUTION_EDITING	-0.108818755361286	0.00911486958528427	-6.24115300362294	7.00379402276729e-10	3.29698809220575e-09	11.9055753831983
GOBP_REGULATION_OF_ANTIGEN_RECEPTOR_MEDIATED_SIGNALING_PATHWAY	-0.12658689669592	0.001503839873079	-6.24094672277071	7.01261227767077e-10	3.29698809220575e-09	11.9043567371758
GOCC_STRIATED_MUSCLE_THIN_FILAMENT	0.107926621248558	0.00309092195836634	6.2401386325587	7.04726178544098e-10	3.3086074202649e-09	11.899583132145
GOBP_COLLAGEN_ACTIVATED_TYROSINE_KINASE_RECEPTOR_SIGNALING_PATHWAY	0.151288110930733	0.00603315624926711	6.23975842987497	7.06362204577147e-10	3.31119654129724e-09	11.8973373672038
GOBP_PSEUDOURIDINE_SYNTHESIS	-0.1697570871871	-0.0125019163338819	-6.23957274683129	7.07162554017902e-10	3.31119654129724e-09	11.8962406276703
GOBP_REGULATION_OF_DEOXYRIBONUCLEASE_ACTIVITY	-0.137393557919004	-0.0128152832438245	-6.23211383369539	7.4005599961378e-10	3.45289285737297e-09	11.8522089405746
GOBP_T_CELL_SELECTION	-0.141921821264816	0.00748240395961564	-6.22900130382517	7.54220074420077e-10	3.51647739033099e-09	11.8338490918043
GOBP_MITOTIC_INTRA_S_DNA_DAMAGE_CHECKPOINT_SIGNALING	-0.142817610482553	-0.0087340822497428	-6.2274631674712	7.61317081861552e-10	3.54704549503678e-09	11.8247791756172
GOBP_T_HELPER_17_CELL_DIFFERENTIATION	-0.115671258158304	0.00588970646068594	-6.22425371131015	7.76336403164594e-10	3.60933154128968e-09	11.8058605486406
GOBP_ALPHA_LINOLENIC_ACID_METABOLIC_PROCESS	0.127940742060986	-0.00768145012634318	6.22183191337567	7.87861015709967e-10	3.65772700853318e-09	11.7915907533358
GOBP_REGULATION_OF_ATTACHMENT_OF_SPINDLE_MICROTUBULES_TO_KINETOCHORE	-0.166167644839045	-0.00146095522138336	-6.2132223071771	8.30201108421984e-10	3.84612942884761e-09	11.7409017792724
GOCC_INTRINSIC_COMPONENT_OF_MITOCHONDRIAL_INNER_MEMBRANE	-0.134754757552586	-0.0114781886352706	-6.20914230275644	8.5103434980118e-10	3.93430960866508e-09	11.7169030511154
GOBP_REGULATION_OF_LEUKOCYTE_MEDIATED_CYTOTOXICITY	-0.128228176160419	0.00228931561621092	-6.20641290048879	8.65255432151953e-10	3.98880930071456e-09	11.7008566041886
GOMF_TRNA_METHYLTRANSFERASE_ACTIVITY	-0.13583561213633	-0.0173139226288324	-6.20485339475753	8.73484931420138e-10	4.02391934699165e-09	11.6916909803625
GOBP_GMP_METABOLIC_PROCESS	-0.102877896276879	-0.00217449524186205	-6.20291016710445	8.83846403462399e-10	4.06309208599393e-09	11.6802730499308
GOBP_LOOP_OF_HENLE_DEVELOPMENT	0.13048695293362	0.00358116671764198	6.19923787976601	9.03756308812316e-10	4.14667242819076e-09	11.6587044585374
GOBP_CELLULAR_RESPONSE_TO_VASCULAR_ENDOTHELIAL_GROWTH_FACTOR_STIMULUS	0.105147167400773	0.00118528494995197	6.19920728315894	9.03924020169632e-10	4.14667242819076e-09	11.6585248030077
GOBP_RIBONUCLEOPROTEIN_COMPLEX_BIOGENESIS	-0.125680315595024	-0.0145861914854124	-6.19771586349288	9.12136014965291e-10	4.17850018028793e-09	11.6497685409937
GOBP_POSITIVE_REGULATION_OF_BROWN_FAT_CELL_DIFFERENTIATION	0.104703135025273	-0.00166621486960802	6.18688744430534	9.7398428726912e-10	4.44321065680488e-09	11.58625130301
GOBP_RNA_POLYADENYLATION	-0.123151774544386	-0.016303173915575	-6.18619828774168	9.78056272363132e-10	4.45868599492852e-09	11.5822122713359
GOBP_REGULATION_OF_MALE_GONAD_DEVELOPMENT	0.112623450027954	0.0138302867161282	6.18502420979963	9.85031823179784e-10	4.48736719448568e-09	11.5753321380783
GOBP_REGULATION_OF_PHOSPHOLIPASE_A2_ACTIVITY	0.115315923816246	0.0226922007131097	6.18439252898756	9.88804914131628e-10	4.50082834982226e-09	11.5716309599364
GOBP_REGULATION_OF_NEUROTROPHIN_TRK_RECEPTOR_SIGNALING_PATHWAY	0.135704725499456	-0.00756899141910118	6.1842999780063	9.89358914701783e-10	4.50082834982226e-09	11.571088709113
GOBP_POSITIVE_REGULATION_OF_TRANSCRIPTION_BY_RNA_POLYMERASE_I	-0.143376495323812	-0.0145228892263345	-6.18270141907818	9.98975710961638e-10	4.53828300824678e-09	11.5617240090887
GOBP_RNA_SURVEILLANCE	-0.151029964459143	-0.0189282100517648	-6.18218147989685	1.0021232578081e-09	4.54943153717728e-09	11.5586785684308
GOCC_ANCHORED_COMPONENT_OF_SYNAPTIC_VESICLE_MEMBRANE	0.121081066476248	0.00223737441166563	6.18023679743879	1.01398186185277e-09	4.60008368862667e-09	11.5472900402477
GOMF_MHC_PROTEIN_BINDING	-0.149298120732799	-0.00625055013902793	-6.1788835149893	1.02231490768364e-09	4.63468264989955e-09	11.5393668145571
GOCC_MAIN_AXON	0.100180340436507	0.00194499769634118	6.17351610378033	1.05602942893279e-09	4.78422172223693e-09	11.5079571209314
GOBP_B_CELL_MEDIATED_IMMUNITY	-0.108791702082392	-0.000608641403474208	-6.1727901150737	1.0606721920183e-09	4.80193897835751e-09	11.5037105940215
GOBP_SECONDARY_PALATE_DEVELOPMENT	0.106189138516673	0.00578454873032565	6.16998326058373	1.07881057984984e-09	4.88068786469996e-09	11.4872967270801
GOBP_NEGATIVE_REGULATION_OF_TRANSLATIONAL_INITIATION	-0.104408974870592	-0.0116599562574692	-6.16561068085299	1.10767220485997e-09	5.0078081763483e-09	11.4617403682135
GOBP_CLEAVAGE_INVOLVED_IN_RRNA_PROCESSING	-0.165474378584241	-0.018352019029781	-6.15412005270113	1.18716001565271e-09	5.35978644369015e-09	11.3946597967905
GOMF_RNA_CAP_BINDING	-0.115607816806133	-0.00692153318102393	-6.15377115711151	1.18965869404668e-09	5.36737347520371e-09	11.3926247769771
GOMF_FIBRONECTIN_BINDING	0.140704575399894	0.0135973740535771	6.14390019775732	1.2625189707884e-09	5.66105567216126e-09	11.3350934633698
GOBP_CORONARY_VASCULATURE_MORPHOGENESIS	0.123917711370564	0.000885780054580589	6.14191703894306	1.27767427616259e-09	5.72118993285093e-09	11.323545076727
GOBP_LYMPHOCYTE_CHEMOTAXIS	-0.11870362447773	0.00558549405376339	-6.13894027672111	1.3007567398865e-09	5.8166081892675e-09	11.3062170794173
GOBP_MYOBLAST_MIGRATION	0.126376586128887	0.00745692849776196	6.13692464354383	1.31661711643042e-09	5.88352062928035e-09	11.2944882408517
GOBP_MYOBLAST_PROLIFERATION	0.109944196866935	0.00265923503948509	6.13433982654468	1.33723282871069e-09	5.96751520839601e-09	11.2794524892028
GOBP_POSITIVE_REGULATION_OF_TELOMERE_MAINTENANCE_VIA_TELOMERE_LENGTHENING	-0.123304555530318	-0.0099050583318341	-6.13256652113015	1.35155814132127e-09	6.02734290079369e-09	11.2691405947491
GOBP_RENAL_TUBULAR_SECRETION	0.105340733170308	0.0127897296214648	6.13173088893257	1.35836048119778e-09	6.05356301403357e-09	11.2642822761312
GOBP_REGULATION_OF_CELL_KILLING	-0.119236133278909	0.00419694763214252	-6.12788647875734	1.39008848206632e-09	6.18235962193564e-09	11.241938856424
GOBP_PROTEIN_DNA_COMPLEX_ASSEMBLY	-0.102197500148483	-0.010021114793639	-6.12291844267845	1.43216338275876e-09	6.36086106357309e-09	11.2130839057745
GOBP_CATECHOLAMINE_UPTAKE_INVOLVED_IN_SYNAPTIC_TRANSMISSION	0.120804747850494	0.00722130779923247	6.1170997416809	1.48302531143705e-09	6.57785398446725e-09	11.1793152887615
GOMF_CATALYTIC_ACTIVITY_ACTING_ON_A_TRNA	-0.123435669514425	-0.0167011861731913	-6.11552329887132	1.49710612575952e-09	6.63134111072416e-09	11.1701714950636
GOBP_REGULATION_OF_GTP_BINDING	0.100776773493916	-0.00911478005857816	6.11162367398116	1.53250086128118e-09	6.78353957490185e-09	11.1475618411987
GOBP_REGULATION_OF_AMPA_RECEPTOR_ACTIVITY	0.122538359641469	0.00546624835822247	6.10963915864189	1.55082558711916e-09	6.85078508518634e-09	11.1360608539901
GOBP_ANAPHASE_PROMOTING_COMPLEX_DEPENDENT_CATABOLIC_PROCESS	-0.138867569460711	-0.0125589701724318	-6.10804075343598	1.56574042265365e-09	6.90272659449461e-09	11.126799989212
GOBP_MORPHOGENESIS_OF_AN_EPITHELIAL_BUD	0.134463027327752	0.015229373447838	6.10235069606544	1.61998007689242e-09	7.13226127813037e-09	11.0938507646163
GOBP_T_CELL_ACTIVATION_VIA_T_CELL_RECEPTOR_CONTACT_WITH_ANTIGEN_BOUND_TO_MHC_MOLECULE_ON_ANTIGEN_PRESENTING_CELL	-0.175040624401412	0.0169827345559759	-6.10029769142989	1.63999691352128e-09	7.21554644714928e-09	11.0819693684529
GOBP_LEUKOCYTE_MEDIATED_IMMUNITY	-0.103755410757057	0.000743614500110084	-6.10014073660574	1.64153712371161e-09	7.21748225975077e-09	11.0810611704547
GOCC_CYTOLYTIC_GRANULE	-0.162397221167445	-0.00281672724899048	-6.09965612693722	1.64630155393447e-09	7.23288247523399e-09	11.0782571760975
GOCC_CILIARY_ROOTLET	0.113922482441383	-0.00769993203048853	6.09956033971449	1.64724488079262e-09	7.23288247523399e-09	11.0777029667909
GOBP_CARDIOBLAST_PROLIFERATION	0.113767036646899	0.00338513407812662	6.09351964843356	1.70781261965802e-09	7.48380145955684e-09	11.0427685304715
GOBP_REGULATION_OF_NODAL_SIGNALING_PATHWAY	0.116310172451526	0.0170778061827397	6.08924513844581	1.75197952022246e-09	7.66199043510624e-09	11.0180673083996
GOBP_T_HELPER_CELL_LINEAGE_COMMITMENT	-0.14533555971431	0.00617718618264258	-6.08712882990661	1.77425729631339e-09	7.75424907649291e-09	11.0058435889889
GOBP_FORMATION_OF_EXTRACHROMOSOMAL_CIRCULAR_DNA	-0.149175580119904	-0.0189172734043295	-6.08635299189226	1.78249339721733e-09	7.78505771354574e-09	11.0013633477496
GOCC_MITOCHONDRIAL_MATRIX	-0.10407430864632	-0.0125286904725778	-6.08329592776628	1.81531122135434e-09	7.92311484503292e-09	10.9837147495555
GOBP_THYROID_HORMONE_GENERATION	0.115994690258241	0.0197241844835199	6.08211239281711	1.82817430705703e-09	7.96865345800274e-09	10.9768843082617
GOBP_RESPONSE_TO_INTERFERON_GAMMA	-0.107757585226571	0.00173309839310813	-6.07110266113344	1.95217528165276e-09	8.47536058745342e-09	10.9134027904558
GOBP_POSITIVE_REGULATION_OF_T_HELPER_17_TYPE_IMMUNE_RESPONSE	-0.140199730783245	0.000856570190009962	-6.07074708981027	1.956313909094e-09	8.48771113998454e-09	10.9113543339186
GOBP_REGULATION_OF_B_CELL_DIFFERENTIATION	-0.119224678806532	0.000588026929545726	-6.06967811550541	1.9688077422988e-09	8.53063328235149e-09	10.9051966014435
GOBP_PTERIDINE_CONTAINING_COMPOUND_BIOSYNTHETIC_PROCESS	-0.160550492959294	-0.00341386797269322	-6.06708595725936	1.9994283560536e-09	8.65187995759343e-09	10.8902688089735
GOBP_NEGATIVE_REGULATION_OF_CARDIAC_MUSCLE_CELL_PROLIFERATION	0.125487659364418	0.00672157903978545	6.06411474449646	2.03509862131155e-09	8.78883933890967e-09	10.8731652613664
GOBP_POSITIVE_REGULATION_OF_CELL_MIGRATION_INVOLVED_IN_SPROUTING_ANGIOGENESIS	0.126739762164313	0.00790251376457289	6.06104372350397	2.07261971628635e-09	8.94499035449899e-09	10.8554952080526
GOBP_NEPHRIC_DUCT_DEVELOPMENT	0.125781752357833	0.00367299637778675	6.06065729265058	2.07738860934286e-09	8.95967736836893e-09	10.8532723390119
GOBP_EPITHELIAL_CELL_FATE_COMMITMENT	0.128227406519848	0.00871416441210489	6.05911854700245	2.09648452103969e-09	9.03609622734586e-09	10.8444222836487
GOBP_RESPONSE_TO_LEAD_ION	0.105846978125733	-0.00304188842173609	6.05893257455909	2.09880402048415e-09	9.04015388993828e-09	10.8433528068759
GOBP_LEUKOCYTE_MEDIATED_CYTOTOXICITY	-0.112980869648907	0.000368621218196274	-6.05840551731946	2.10539123922907e-09	9.0625764628233e-09	10.8403220072321
GOBP_GAMMA_DELTA_T_CELL_DIFFERENTIATION	-0.131955285473519	0.00543966862270275	-6.05676931051038	2.12596954116739e-09	9.1451542229889e-09	10.8309146661026
GOBP_METANEPHRIC_GLOMERULUS_DEVELOPMENT	0.125143026290178	0.0100892105382522	6.05478338085567	2.1512100834838e-09	9.24766588968135e-09	10.8194997147056
GOBP_CHONDROCYTE_DIFFERENTIATION_INVOLVED_IN_ENDOCHONDRAL_BONE_MORPHOGENESIS	0.102903734060043	0.004820103592648	6.05334575233639	2.16966413920644e-09	9.32088850896806e-09	10.8112384820713
GOBP_TRNA_METABOLIC_PROCESS	-0.122106362147903	-0.0171275748064804	-6.05211274259713	2.18561462126015e-09	9.38326696038387e-09	10.8041545031779
GOCC_NODE_OF_RANVIER	0.113070343436474	0.0151418129683354	6.05083148610691	2.20231046753656e-09	9.44876171814249e-09	10.7967947286972
GOBP_DETECTION_OF_OTHER_ORGANISM	-0.146313529756153	0.00387081952781421	-6.05061865199765	2.20509590321884e-09	9.45452883994482e-09	10.7955723079021
GOBP_ANATOMICAL_STRUCTURE_REGRESSION	0.101359916437994	0.0126566361245242	6.04973941384335	2.21663928952834e-09	9.49781433004959e-09	10.7905227860463
GOBP_TRANSLATIONAL_TERMINATION	-0.123293156873047	-0.0171633937712241	-6.04653155823591	2.25925696239886e-09	9.66149000869395e-09	10.7721055420176
GOCC_SMN_SM_PROTEIN_COMPLEX	-0.155598717167574	-0.0122414814059608	-6.04558743503093	2.27195160956396e-09	9.7031266658461e-09	10.7666867507102
GOMF_TYPE_I_TRANSFORMING_GROWTH_FACTOR_BETA_RECEPTOR_BINDING	0.146509136428604	0.00556719369139673	6.04315024526352	2.30504462146049e-09	9.83165976383667e-09	10.7527020802339
GOBP_GLOMERULAR_MESANGIUM_DEVELOPMENT	0.133550240638921	0.0141777001521722	6.0383924025782	2.37100923502693e-09	1.00998834946602e-08	10.7254162642723
GOMF_FOUR_WAY_JUNCTION_DNA_BINDING	-0.157400396578839	-0.0143579864846958	-6.03570856436798	2.40902792669626e-09	1.02551740422631e-08	10.7100333396174
GOBP_MITOCHONDRIAL_GENE_EXPRESSION	-0.136829861885913	-0.0127746333960189	-6.03125994075897	2.47336028881666e-09	1.05222071949658e-08	10.6845489675216
GOBP_SINGLE_STRAND_BREAK_REPAIR	-0.130167182682993	-0.00696819378813437	-6.03113370532892	2.47521004781937e-09	1.05232520503533e-08	10.6838260659494
GOMF_LIGASE_ACTIVITY_FORMING_CARBON_OXYGEN_BONDS	-0.146396292037777	-0.0127025105388849	-6.02783679763496	2.52400130230015e-09	1.07167951735204e-08	10.6649508411893
GOBP_REGULATION_OF_RESPONSE_TO_INTERFERON_GAMMA	-0.116722493760859	0.00543870269568727	-6.02655090172397	2.54328470938316e-09	1.07916867358043e-08	10.6575914750783
GOBP_REGULATION_OF_SKELETAL_MUSCLE_ADAPTATION	0.109615302635374	0.00728716807086222	6.0257749998985	2.55498965922401e-09	1.08343452905685e-08	10.65315157167
GOBP_PEPTIDE_ANTIGEN_ASSEMBLY_WITH_MHC_PROTEIN_COMPLEX	-0.187928284781982	0.000411840646975261	-6.01704575157003	2.69035204225898e-09	1.13496523454784e-08	10.6032366222078
GOBP_NEGATIVE_REGULATION_OF_PROTEIN_LOCALIZATION_TO_CELL_SURFACE	0.114781958214964	-0.000248200973934668	6.01193562520847	2.77281419155577e-09	1.16675183429159e-08	10.5740469473853
GOBP_ACTIVATION_OF_JANUS_KINASE_ACTIVITY	-0.118460360993828	0.0104000380246352	-6.01139920672636	2.78161206388875e-09	1.16970353455835e-08	10.5709841726701
GOBP_RENAL_SODIUM_EXCRETION	0.110073744985562	0.0141234727584601	6.00511187491409	2.88678363298996e-09	1.21237520053868e-08	10.5351041740787
GOBP_REGULATION_OF_T_HELPER_CELL_DIFFERENTIATION	-0.111690201949457	0.00220000554779522	-5.99672425760177	3.03314580810814e-09	1.26977897263493e-08	10.4872918724749
GOBP_B_CELL_HOMEOSTASIS	-0.115883641245742	0.00259318261654039	-5.99660237842721	3.03532504432546e-09	1.26988088589126e-08	10.4865975695318
GOBP_POSITIVE_REGULATION_OF_KERATINOCYTE_PROLIFERATION	0.112634834166515	0.0172020052198377	5.99626736524125	3.04132305278747e-09	1.27157930059183e-08	10.4846891832795
GOMF_RETINAL_BINDING	0.117901783092684	0.0208063161448826	5.99562353775091	3.05288248838555e-09	1.275599307249e-08	10.4810219250512
GOBP_REGULATION_OF_NUCLEAR_CELL_CYCLE_DNA_REPLICATION	-0.129484144796628	-0.0026067062232731	-5.99167769910244	3.12466898146817e-09	1.30227627181901e-08	10.4585541886314
GOBP_REGULATION_OF_B_CELL_ACTIVATION	-0.102116629789369	0.000106468989852114	-5.98926270566472	3.16941435434825e-09	1.31924861450029e-08	10.4448098066197
GOBP_INTERLEUKIN_10_PRODUCTION	-0.111542197955075	0.00289337222619537	-5.98618789263285	3.22729026151573e-09	1.34163650922327e-08	10.4273175439748
GOMF_MHC_CLASS_II_PROTEIN_COMPLEX_BINDING	-0.162573757933759	0.0068579582198597	-5.98517752633824	3.24653201687955e-09	1.34878087591703e-08	10.4215714775633
GOBP_ANGIOTENSIN_ACTIVATED_SIGNALING_PATHWAY	0.106131370753965	0.00172303915853833	5.98052266901771	3.33663569090459e-09	1.38446110893954e-08	10.3951102380989
GOBP_TRNA_METHYLATION	-0.125922358647531	-0.018023167974005	-5.97330180449123	3.48125590718404e-09	1.44264300386149e-08	10.3540994032358
GOBP_MATURATION_OF_SSU_RRNA	-0.133854435321633	-0.0122796430446008	-5.97042713924472	3.54051578457476e-09	1.46534911967258e-08	10.3377853805621
GOBP_FOLIC_ACID_CONTAINING_COMPOUND_METABOLIC_PROCESS	-0.121175654916541	-0.00188716828592456	-5.9636029115397	3.68516148791352e-09	1.5213756677604e-08	10.2990859545398
GOBP_CARDIAC_PACEMAKER_CELL_DIFFERENTIATION	0.12707531007515	-0.00152311343805402	5.96094946262212	3.7429461768902e-09	1.54425955474212e-08	10.2840494791017
GOBP_NOREPINEPHRINE_SECRETION	0.109202062651113	0.0117776578204885	5.95878971288592	3.79063093755212e-09	1.56295027971979e-08	10.2718152021616
GOCC_90S_PRERIBOSOME	-0.153832718695325	-0.0102571553802122	-5.95377701881353	3.90359999225391e-09	1.60549316295835e-08	10.2434355641917
GOBP_CARDIAC_VENTRICLE_FORMATION	0.136460526151633	0.0127110937368439	5.95142157562574	3.95781103492646e-09	1.6267694479397e-08	10.2301076447498
GOBP_CELLULAR_RESPONSE_TO_INTERFERON_GAMMA	-0.10267693135173	0.00378508711293101	-5.9483892447058	4.02868268431147e-09	1.65486276825819e-08	10.2129567659901
GOBP_ESTABLISHMENT_OF_PROTEIN_LOCALIZATION_TO_MITOCHONDRIAL_MEMBRANE	-0.128117976380829	-0.0114481330985437	-5.9410558556306	4.20523273075651e-09	1.72414541961017e-08	10.1715121578908
GOMF_OXIDOREDUCTASE_ACTIVITY_ACTING_ON_NAD_P_H_OXYGEN_AS_ACCEPTOR	-0.117057818678717	0.011040355697052	-5.93475863346779	4.36283945984601e-09	1.7865310147684e-08	10.1359608001246
GOBP_NEGATIVE_REGULATION_OF_INNATE_IMMUNE_RESPONSE	-0.105031130879601	-0.00760404796954645	-5.93462716064011	4.36619057856259e-09	1.78678790987964e-08	10.13521893007
GOBP_SISTER_CHROMATID_SEGREGATION	-0.117831485481486	-0.00570442374061689	-5.93429152574692	4.37475698177527e-09	1.78917741898041e-08	10.1333250900494
GOBP_G_PROTEIN_COUPLED_RECEPTOR_SIGNALING_PATHWAY_INVOLVED_IN_HEART_PROCESS	0.156102896208711	0.00721186321876118	5.93230527521137	4.42578846018108e-09	1.80779404102042e-08	10.1221195601702
GOBP_CD4_POSITIVE_OR_CD8_POSITIVE_ALPHA_BETA_T_CELL_LINEAGE_COMMITMENT	-0.135241230626074	0.010326870853312	-5.93047140951783	4.47341981941151e-09	1.82611288209953e-08	10.111776767168
GOMF_STRUCTURAL_CONSTITUENT_OF_NUCLEAR_PORE	-0.153342511027714	-0.0175428735357392	-5.92729227743994	4.55717888151316e-09	1.85799213565732e-08	10.0938537653067
GOBP_RIBOSOMAL_LARGE_SUBUNIT_BIOGENESIS	-0.135755547843753	-0.0182691771523785	-5.92581623119318	4.59658542692701e-09	1.87173186844452e-08	10.0855352476445
GOBP_REGULATION_OF_B_CELL_PROLIFERATION	-0.107928905942269	0.00313910096001624	-5.92339395400545	4.66197486771501e-09	1.89718083946715e-08	10.0718881922067
GOBP_POSITIVE_REGULATION_OF_MYOTUBE_DIFFERENTIATION	0.113625959002739	0.0147434597752361	5.91954758690691	4.7676752311672e-09	1.93539291562233e-08	10.0502283488765
GOBP_MRNA_3_END_PROCESSING	-0.113045150235067	-0.0146266898583739	-5.91079710167469	5.01692161292003e-09	2.03279838052844e-08	10.0010002300373
GOMF_RNA_METHYLTRANSFERASE_ACTIVITY	-0.123708298389043	-0.0182083924438028	-5.90962255110899	5.05132933014173e-09	2.04421470732448e-08	9.99439757194592
GOMF_ADENYLATE_CYCLASE_BINDING	0.136777205634478	-0.00810262739343401	5.90935972322204	5.05906014484562e-09	2.04608104501771e-08	9.99292026706699
GOBP_POSITIVE_REGULATION_OF_LYMPHOCYTE_MIGRATION	-0.112230282521514	0.00114913278472118	-5.9039703812788	5.22014912084561e-09	2.10863166457803e-08	9.96264109271894
GOBP_POSITIVE_REGULATION_OF_CARDIAC_MUSCLE_CELL_PROLIFERATION	0.107339431973265	-0.00248072361023802	5.90196981690259	5.28121006133014e-09	2.1319838770662e-08	9.95140767963913
GOBP_MITOTIC_SISTER_CHROMATID_SEGREGATION	-0.12253935638886	-0.00470451331914802	-5.90109190104193	5.30822495560094e-09	2.1402554215576e-08	9.94647917671851
GOCC_PRERIBOSOME	-0.140872677996948	-0.012810536260908	-5.9005701971145	5.32434238568411e-09	2.1454352610619e-08	9.94355071859741
GOBP_HEPARIN_METABOLIC_PROCESS	0.118990784015327	0.00718125668769572	5.90021724765854	5.33527338555012e-09	2.14852016017243e-08	9.94156965726389
GOBP_BASE_EXCISION_REPAIR_AP_SITE_FORMATION	-0.125173354078712	-0.0142032140521376	-5.89863967589798	5.38439945145436e-09	2.16697303076936e-08	9.9327162714236
GOBP_REGULATION_OF_ODONTOGENESIS	0.105985084507678	0.00908057170921723	5.89423032509579	5.52405800142408e-09	2.21909494729589e-08	9.90798235788732
GOBP_DEOXYRIBONUCLEOTIDE_BIOSYNTHETIC_PROCESS	-0.144250249656598	-0.00548486234112612	-5.88639909900027	5.78085169605678e-09	2.31516404921444e-08	9.86409550834725
GOMF_RIBONUCLEOPROTEIN_COMPLEX_BINDING	-0.103311398520937	-0.0110982894165371	-5.88053549923874	5.98070507899739e-09	2.38936816797947e-08	9.83127043553622
GOMF_PHOSPHATIDYLINOSITOL_3_KINASE_ACTIVITY	-0.13818638111035	0.00483998744302514	-5.87965562562026	6.01126965321929e-09	2.40011740262438e-08	9.82634739592466
GOMF_PLATELET_DERIVED_GROWTH_FACTOR_RECEPTOR_BINDING	0.138455655169343	0.0089375020184818	5.87541755664911	6.160634741283e-09	2.45825814494018e-08	9.80264415974331
GOBP_REGULATION_OF_RYANODINE_SENSITIVE_CALCIUM_RELEASE_CHANNEL_ACTIVITY	0.107086225719678	0.00227783962817805	5.87413210093528	6.2066494615559e-09	2.47360999196881e-08	9.79545779104321
GOMF_EXTRACELLULAR_MATRIX_STRUCTURAL_CONSTITUENT_CONFERRING_COMPRESSION_RESISTANCE	0.12584968458787	0.0165527057485755	5.86512410645383	6.53863298097666e-09	2.60117843269902e-08	9.74513887810018
GOCC_CYCLIN_DEPENDENT_PROTEIN_KINASE_HOLOENZYME_COMPLEX	-0.114031569526971	-0.00868719777766324	-5.85955471710738	6.75247869943766e-09	2.67812939953513e-08	9.71406356300648
GOBP_RNA_METHYLATION	-0.117990704749953	-0.0179272794461337	-5.85773563665038	6.82379027530894e-09	2.70477729341551e-08	9.7039195775989
GOBP_RESPONSE_TO_FLUID_SHEAR_STRESS	0.109879489704753	0.00465613794580764	5.85726298047886	6.84243911286068e-09	2.71053143601244e-08	9.70128431396438
GOBP_CELL_CELL_SIGNALING_INVOLVED_IN_CARDIAC_CONDUCTION	0.105381947157534	0.00608214487573076	5.85223942125896	7.04373970718221e-09	2.78355014934429e-08	9.67328784960804
GOBP_POSITIVE_REGULATION_OF_NEURON_PROJECTION_REGENERATION	0.127342170606241	0.00695237417254057	5.84877623535761	7.18586198147167e-09	2.83800449117725e-08	9.65400023994082
GOMF_MICROTUBULE_PLUS_END_BINDING	0.114905703455096	-0.0115195072283961	5.84717929724466	7.25233463894371e-09	2.86253400911376e-08	9.64510990291069
GOBP_PURINE_CONTAINING_COMPOUND_SALVAGE	-0.119608769575689	-0.00351410285331285	-5.8429289788014	7.43218702814241e-09	2.92472386950295e-08	9.62145875607007
GOBP_REGULATION_OF_INTRINSIC_APOPTOTIC_SIGNALING_PATHWAY_BY_P53_CLASS_MEDIATOR	-0.106151938974956	-0.0111475100215958	-5.84208388862572	7.46846138716227e-09	2.93590458443713e-08	9.61675808425027
GOBP_HEART_VALVE_FORMATION	0.113767298162289	0.00318266110824101	5.84205859058946	7.46954992595361e-09	2.93590458443713e-08	9.61661737780781
GOBP_NEGATIVE_REGULATION_OF_ADAPTIVE_IMMUNE_RESPONSE	-0.101079489751518	0.00200659797790849	-5.83016934464089	7.99860797405109e-09	3.13633402927526e-08	9.55055190424932
GOBP_NEGATIVE_REGULATION_OF_INTERFERON_BETA_PRODUCTION	-0.109574629882624	-0.00616539117977647	-5.82919914750785	8.04335672085139e-09	3.15199642107438e-08	9.54516622462259
GOBP_MYELOID_DENDRITIC_CELL_ACTIVATION	-0.11954534670328	-0.000614175011309225	-5.82102152406612	8.43035342364271e-09	3.29577583188893e-08	9.49980398665066
GOBP_NEGATIVE_REGULATION_OF_DNA_DEPENDENT_DNA_REPLICATION	-0.154981322189321	-0.00740791696771765	-5.8175411780334	8.60050493992273e-09	3.36029257926701e-08	9.4805158491446
GOBP_NEGATIVE_REGULATION_OF_CELL_FATE_COMMITMENT	0.113108227819889	0.022039548988312	5.81670253249494	8.64200315862999e-09	3.37449647146504e-08	9.47586964609896
GOBP_RESPONSE_TO_PROTOZOAN	-0.121599869437658	0.000413888215316478	-5.81194027606274	8.88137524742016e-09	3.45972812488576e-08	9.44949781210304
GOBP_POSTSYNAPTIC_SPECIALIZATION_ORGANIZATION	0.108920186255282	0.00438413418139713	5.81121878385067	8.91819940027223e-09	3.47201116117423e-08	9.44550415350242
GOCC_CATALYTIC_STEP_2_SPLICEOSOME	-0.115962550876671	-0.0135334022804511	-5.80441657755747	9.2727666159464e-09	3.60577053945515e-08	9.40787446647888
GOMF_PHOSPHATIDYLINOSITOL_KINASE_ACTIVITY	-0.106899832315557	0.00301826916271683	-5.80189247136889	9.4077981761487e-09	3.65178438080092e-08	9.39392146122096
GOCC_CHAPERONIN_CONTAINING_T_COMPLEX	-0.169136439579755	-0.00629311533487764	-5.79706020532512	9.67167159472392e-09	3.75199087293844e-08	9.36722474674173
GOBP_POSITIVE_REGULATION_OF_MRNA_SPLICING_VIA_SPLICEOSOME	-0.119564335605063	-0.0135796340446461	-5.79530340148585	9.76937986662595e-09	3.78095173599211e-08	9.35752404066206
GOBP_TRNA_PROCESSING	-0.115438515144838	-0.0179594627150033	-5.78678373917856	1.02570171770724e-08	3.96033152922866e-08	9.31051858635886
GOBP_MORPHOGENESIS_OF_AN_EPITHELIAL_FOLD	0.105360909419858	0.0144254135027646	5.7830999559187	1.04751306186674e-08	4.03504737865287e-08	9.29021377937708
GOBP_AXONAL_FASCICULATION	0.112513912916781	0.00512171942415957	5.78199439994266	1.05414660641951e-08	4.05583679654661e-08	9.28412233709586
GOBP_NEGATIVE_REGULATION_OF_AMINE_TRANSPORT	0.101985158439795	0.0102946644610923	5.77684229626244	1.08560352935956e-08	4.16709137074237e-08	9.25574917370629
GOBP_POSITIVE_REGULATION_OF_B_CELL_MEDIATED_IMMUNITY	-0.10419730217107	0.00065686407392814	-5.77394742253457	1.10367770770235e-08	4.23399167399264e-08	9.23981701831735
GOBP_POSITIVE_REGULATION_OF_COLLAGEN_METABOLIC_PROCESS	0.107230207391798	0.007130707733594	5.7733592296168	1.10738574510551e-08	4.24352217459218e-08	9.23658075248121
GOMF_NEUROPEPTIDE_HORMONE_ACTIVITY	0.10620522261858	0.011949565125344	5.77294446593126	1.11000775334202e-08	4.25081778279257e-08	9.23429888503323
GOBP_CORTICOSTEROID_HORMONE_SECRETION	0.108051662495419	0.00785212328881341	5.76114251693469	1.18720152265065e-08	4.52530040010938e-08	9.16943240449382
GOBP_NUCLEAR_TRANSCRIBED_MRNA_CATABOLIC_PROCESS_NONSENSE_MEDIATED_DECAY	-0.103650753505277	-0.0144622346318803	-5.75960712715651	1.19762054546751e-08	4.55971606399701e-08	9.16100249738163
GOBP_POSITIVE_REGULATION_OF_GLIAL_CELL_PROLIFERATION	-0.115791325662564	0.0109649877789144	-5.75940184707279	1.19902028701551e-08	4.56239737982699e-08	9.15987558394642
GOBP_INTERLEUKIN_18_PRODUCTION	-0.130532449110922	0.00266890582952371	-5.75784457537001	1.20969083400368e-08	4.60033151945749e-08	9.15132792947418
GOBP_REGULATION_OF_CELL_FATE_COMMITMENT	0.100216195754125	0.021035118702862	5.75571551125681	1.22442905494662e-08	4.64829548637142e-08	9.1396452267563
GOCC_PHOSPHATIDYLINOSITOL_3_KINASE_COMPLEX	-0.105071762245391	0.000838609597968141	-5.75390916622542	1.2370702262798e-08	4.69356893255955e-08	9.12973648259579
GOBP_DOSAGE_COMPENSATION	-0.115737890465827	-0.00356529219154611	-5.74661940253577	1.2893888242886e-08	4.88359739453418e-08	9.08977742591144
GOBP_TUBULIN_DEACETYLATION	0.103383739284727	-0.00622429207468661	5.74501135370677	1.30121646072203e-08	4.91987318866659e-08	9.08096913799894
GOBP_POSITIVE_REGULATION_OF_GONAD_DEVELOPMENT	0.108679702075658	0.0115033512327049	5.73580042075595	1.37102782120655e-08	5.17190483445369e-08	9.03055885195574
GOBP_VASCULAR_ENDOTHELIAL_GROWTH_FACTOR_SIGNALING_PATHWAY	0.103719703796078	0.0025369117390166	5.73348613853468	1.38913333112913e-08	5.23418417702878e-08	9.01790478568412
GOBP_TRNA_MODIFICATION	-0.115882407027024	-0.018372791789528	-5.73185356768695	1.40204531412466e-08	5.27980324951652e-08	9.00898102060029
GOBP_PURINE_NUCLEOTIDE_SALVAGE	-0.128734379329416	0.00400677262144079	-5.73103748147635	1.40854344349664e-08	5.30123063071599e-08	9.00452110461563
GOMF_MYOSIN_HEAVY_CHAIN_BINDING	0.132397034441451	0.0172433632144741	5.7280937116166	1.43222782572302e-08	5.37802778290956e-08	8.98843824625782
GOBP_NEGATIVE_REGULATION_OF_T_CELL_MEDIATED_CYTOTOXICITY	-0.161314915483531	0.0116020972932523	-5.72494422316984	1.45799645813144e-08	5.46540386590987e-08	8.97123990414595
GOBP_MITOCHONDRIAL_PROTEIN_PROCESSING	-0.116184421240943	-0.00651022531253129	-5.72440985328421	1.46241313204567e-08	5.47882932394038e-08	8.96832274709174
GOMF_GLUCOCORTICOID_RECEPTOR_BINDING	0.112991806980912	-0.00651961743369615	5.71931403212937	1.50519052497955e-08	5.63265821099023e-08	8.94051696120442
GOMF_INHIBITORY_MHC_CLASS_I_RECEPTOR_ACTIVITY	-0.173968935145138	0.00506604683949076	-5.71904578525781	1.50747577127929e-08	5.63799376259528e-08	8.93905388135512
GOBP_INHIBITORY_POSTSYNAPTIC_POTENTIAL	0.117208731805602	0.00890868082689584	5.71493127041268	1.54295407715471e-08	5.76411090326588e-08	8.9166203001401
GOBP_REGULATION_OF_DOUBLE_STRAND_BREAK_REPAIR_VIA_NONHOMOLOGOUS_END_JOINING	-0.101394677244497	-0.0043747845450346	-5.70898952115431	1.59562579175098e-08	5.94733249652639e-08	8.88425034566595
GOBP_CELL_MIGRATION_IN_HINDBRAIN	0.111821498406476	0.00308000944608562	5.70852897075239	1.59978070730694e-08	5.95943295850854e-08	8.88174261714248
GOBP_REGULATION_OF_ODONTOGENESIS_OF_DENTIN_CONTAINING_TOOTH	0.116527419484406	0.00919653071319596	5.70507212713472	1.63130490712796e-08	6.06997174745286e-08	8.86292582020662
GOBP_NEGATIVE_REGULATION_OF_MRNA_PROCESSING	-0.13015089740201	-0.0183735103327469	-5.70466091803201	1.63509485806815e-08	6.08062486900627e-08	8.86068816599407
GOBP_PEPTIDE_ANTIGEN_ASSEMBLY_WITH_MHC_CLASS_II_PROTEIN_COMPLEX	-0.198174356106415	0.00893678101509428	-5.69295431435891	1.74665669037002e-08	6.46982941209899e-08	8.79704736266976
GOBP_B_CELL_RECEPTOR_SIGNALING_PATHWAY	-0.140851373658796	0.00249896563752024	-5.69274418271351	1.74872536347414e-08	6.4738365600397e-08	8.79590612194265
GOBP_RIBOSOMAL_SMALL_SUBUNIT_BIOGENESIS	-0.123792163691061	-0.0133777905963424	-5.69182394661024	1.75781287979175e-08	6.49906711611551e-08	8.79090870825753
GOMF_SNORNA_BINDING	-0.141101233388511	-0.00696337470408843	-5.68966281800998	1.77933547675544e-08	6.56862168121311e-08	8.77917546112631
GOBP_POSITIVE_REGULATION_OF_UBIQUITIN_PROTEIN_LIGASE_ACTIVITY	-0.13250545048705	-0.00883618901673285	-5.68790651855478	1.79701503067642e-08	6.62642979271349e-08	8.7696431484522
GOCC_CHROMATOID_BODY	-0.103413725500122	0.00857882855435291	-5.67914497359471	1.88779605749851e-08	6.93389817311884e-08	8.7221304284897
GOBP_CHROMOSOME_SEPARATION	-0.109580366432847	-0.00500250400708254	-5.66931796661844	1.99492742899757e-08	7.31101895766706e-08	8.6689202542412
GOBP_NUCLEAR_CHROMOSOME_SEGREGATION	-0.101884387856525	-0.00551915775898577	-5.6665681104893	2.02594963566656e-08	7.40815474357448e-08	8.65404586997712
GOBP_NEGATIVE_REGULATION_OF_RYANODINE_SENSITIVE_CALCIUM_RELEASE_CHANNEL_ACTIVITY	0.121294292166262	0.00715066616546606	5.6628335505172	2.06883300547606e-08	7.54393802997387e-08	8.63385574016523
GOBP_NUCLEAR_TRANSCRIBED_MRNA_CATABOLIC_PROCESS_EXONUCLEOLYTIC	-0.133784924746305	-0.0153418044891408	-5.65958982297174	2.10679562007674e-08	7.67809959316858e-08	8.61632916523998
GOBP_REGULATION_OF_GAMMA_DELTA_T_CELL_ACTIVATION	-0.132504113590491	0.00143254872917502	-5.65386842751027	2.17541319615476e-08	7.91937323350458e-08	8.58543780162329
GOMF_MHC_CLASS_I_RECEPTOR_ACTIVITY	-0.153407380540077	0.00530839655532871	-5.64253555584117	2.31780503057288e-08	8.4143890429209e-08	8.52433372934388
GOBP_REGULATION_OF_CYSTEINE_TYPE_ENDOPEPTIDASE_ACTIVITY_INVOLVED_IN_APOPTOTIC_SIGNALING_PATHWAY	-0.106702453479326	0.00233153534132922	-5.64158017754152	2.33021481782223e-08	8.45476172838154e-08	8.51918773801922
GOBP_RIBOSOMAL_LARGE_SUBUNIT_ASSEMBLY	-0.135756052902766	-0.0187113313731694	-5.6380015557818	2.37727580496302e-08	8.61122544481359e-08	8.49991922188472
GOBP_NEGATIVE_REGULATION_BY_HOST_OF_VIRAL_TRANSCRIPTION	-0.110957021120087	-0.0144524482332419	-5.63760229335502	2.38258329737782e-08	8.62568787571662e-08	8.49777015751548
GOBP_POSITIVE_REGULATION_OF_VASCULOGENESIS	0.124100804165538	0.0115964688402093	5.63053471326997	2.4784639706741e-08	8.94319232542471e-08	8.4597515712654
GOBP_REGULATION_OF_CELL_COMMUNICATION_BY_ELECTRICAL_COUPLING_INVOLVED_IN_CARDIAC_CONDUCTION	0.107504742333867	0.00661944957645821	5.62839325372999	2.50824893523302e-08	9.04072143688385e-08	8.44824072997026
GOBP_I_KAPPAB_PHOSPHORYLATION	-0.106975545338952	0.00241572071236245	-5.61883993717054	2.64541709405191e-08	9.5142193733446e-08	8.39693872722371
GOBP_PURINE_NUCLEOBASE_BIOSYNTHETIC_PROCESS	-0.161457651046713	-0.012493403016906	-5.61734561795259	2.667522065032e-08	9.57796647324024e-08	8.38892140889654
GOBP_POSITIVE_REGULATION_OF_LEUKOCYTE_CELL_CELL_ADHESION	-0.101800068203397	0.00264184724668892	-5.61593558755478	2.6885447802372e-08	9.64289434573866e-08	8.38135812404456
GOBP_REGULATION_OF_CHROMOSOME_SEGREGATION	-0.112815450205882	-0.0022215007422974	-5.61345397168622	2.7259360445346e-08	9.76632465982905e-08	8.36805120688824
GOMF_METAL_ION_PROTON_ANTIPORTER_ACTIVITY	-0.117977209486509	0.00727522271503282	-5.61136200708486	2.75784860142125e-08	9.87526573434682e-08	8.35683790026139
GOBP_POSITIVE_REGULATION_OF_DNA_TEMPLATED_TRANSCRIPTION_ELONGATION	-0.108471222572596	-0.00767919107981275	-5.60936449632399	2.78865907684415e-08	9.9747020414927e-08	8.3461344890943
GOMF_PEPTIDOGLYCAN_MURALYTIC_ACTIVITY	-0.12228139535409	-0.00827427368670981	-5.60918659880485	2.79141921626004e-08	9.97913354695688e-08	8.34518141836532
GOMF_TUMOR_NECROSIS_FACTOR_ACTIVATED_RECEPTOR_ACTIVITY	-0.129813486244028	0.0118942968052751	-5.60654503496807	2.83271779502809e-08	1.01157478145804e-07	8.33103275429081
GOCC_DNA_POLYMERASE_COMPLEX	-0.137022215357049	-0.00377026874304934	-5.60476975860936	2.86080578554315e-08	1.02049407031882e-07	8.32152753482336
GOBP_T_CELL_CYTOKINE_PRODUCTION	-0.100997820899169	0.0066430537134076	-5.60412567108967	2.87106316056495e-08	1.02304043092374e-07	8.31807963684389
GOBP_DORSAL_AORTA_DEVELOPMENT	0.140760451298019	-0.00552424625251341	5.59784570872299	2.97296628805188e-08	1.0576279202614e-07	8.28448124936165
GOBP_PROTEIN_HYDROXYLATION	0.106383520779866	-0.0118181654155815	5.58971518416479	3.11013198159831e-08	1.10462727662615e-07	8.24103393027538
GOCC_SODIUM_CHANNEL_COMPLEX	0.111794616360129	0.0105900923428203	5.58958088266641	3.11244856453167e-08	1.10485187139219e-07	8.24031674983308
GOBP_RIBOSOME_ASSEMBLY	-0.120051048585414	-0.0127089321822042	-5.58801334046728	3.13961161987868e-08	1.11389141300185e-07	8.23194713130249
GOCC_SPLICEOSOMAL_COMPLEX	-0.100296730972725	-0.0145663152218488	-5.58786714673901	3.14215664252132e-08	1.11419176080756e-07	8.23116666605312
GOCC_MHC_CLASS_II_PROTEIN_COMPLEX	-0.195641784641863	0.00853689027332053	-5.58695871277932	3.15801617086424e-08	1.11778110926459e-07	8.22631735235439
GOBP_NEGATIVE_REGULATION_OF_VASCULAR_ENDOTHELIAL_GROWTH_FACTOR_RECEPTOR_SIGNALING_PATHWAY	0.120902798340385	0.0037213310399361	5.58686282479214	3.15969472495092e-08	1.11778110926459e-07	8.22580553499161
GOCC_CHROMOSOME_CENTROMERIC_REGION	-0.110924810800676	-0.00679809288676581	-5.57631155358815	3.34979347896185e-08	1.18143253881665e-07	8.16953609646821
GOMF_RNA_7_METHYLGUANOSINE_CAP_BINDING	-0.113856390007737	-0.00282256869822113	-5.57561570470721	3.36271368322751e-08	1.18535205598992e-07	8.16582862601481
GOBP_NEGATIVE_REGULATION_OF_T_HELPER_17_TYPE_IMMUNE_RESPONSE	-0.110005774797253	-0.000321357564174713	-5.57518501001625	3.3707348750547e-08	1.18754139529317e-07	8.16353410686009
GOBP_HEPATOCYTE_GROWTH_FACTOR_RECEPTOR_SIGNALING_PATHWAY	0.108436339572968	-0.00458969860361606	5.56888737595277	3.49016630975832e-08	1.2243578070596e-07	8.13000229477997
GOBP_REGULATION_OF_T_CELL_MEDIATED_CYTOTOXICITY	-0.125556217740781	0.00650222267957913	-5.56466461878945	3.57254115625813e-08	1.25124773011497e-07	8.10753782857156
GOCC_PHOSPHOLIPID_TRANSLOCATING_ATPASE_COMPLEX	-0.11845786727583	-0.00350157566358666	-5.56344548319518	3.59667264477888e-08	1.25902735057361e-07	8.10105513510766
GOBP_NEGATIVE_REGULATION_OF_MUSCLE_TISSUE_DEVELOPMENT	0.113753961106531	0.00168560584530233	5.55602135424542	3.74708079963905e-08	1.30749202370384e-07	8.06160607935782
GOBP_PROTEIN_LOCALIZATION_TO_NUCLEAR_BODY	-0.163734613549579	-0.0120069503873699	-5.55507985079441	3.76658629334812e-08	1.31359947285293e-07	8.05660676515521
GOBP_POSITIVE_REGULATION_OF_T_HELPER_CELL_DIFFERENTIATION	-0.110029873157579	0.000496533694433922	-5.54536645535615	3.97366913451488e-08	1.3828790197569e-07	8.00507514567282
GOBP_N_ACETYLGLUCOSAMINE_METABOLIC_PROCESS	0.107077802266311	0.00359546956298602	5.54368507800248	4.01062059105387e-08	1.39499846645352e-07	7.99616356215089
GOBP_REGULATION_OF_RRNA_PROCESSING	-0.143874605694023	-0.0106422086134197	-5.54130035787749	4.06360236121697e-08	1.41118218579054e-07	7.98352843561645
GOBP_SKIN_MORPHOGENESIS	0.126395525775714	0.000247738877319948	5.54033203080832	4.08530941287463e-08	1.4172199761215e-07	7.97839931911391
GOBP_POSTSYNAPSE_ASSEMBLY	0.106993269017944	0.00485627203886387	5.53812208907039	4.13527255945721e-08	1.43379429122829e-07	7.96669662292321
GOCC_CUL4A_RING_E3_UBIQUITIN_LIGASE_COMPLEX	-0.121791178458979	-0.0114727393347651	-5.53594832597716	4.18499661456845e-08	1.4502682404421e-07	7.95518972904179
GOBP_VENTRICULAR_CARDIAC_MUSCLE_CELL_MEMBRANE_REPOLARIZATION	0.104757452107229	0.00519230203104038	5.53254687084145	4.26397122664959e-08	1.47607658294572e-07	7.93719240007494
GOBP_IRE1_MEDIATED_UNFOLDED_PROTEIN_RESPONSE	-0.108646145768916	-0.000664021903765794	-5.52673975643018	4.40215778530926e-08	1.51910337041708e-07	7.90649024821165
GOBP_NEPHRON_TUBULE_FORMATION	0.101757567849588	0.0040752544727373	5.52240757091551	4.50806991270653e-08	1.55320055815939e-07	7.88360548673724
GOBP_PROGRAMMED_CELL_DEATH_INVOLVED_IN_CELL_DEVELOPMENT	-0.115180592217162	0.0103945144908754	-5.51801922046119	4.61787691847693e-08	1.59019803596896e-07	7.86044098888872
GOCC_SMALL_SUBUNIT_PROCESSOME	-0.132088180677014	-0.0147772349060709	-5.51702835488933	4.64302788025874e-08	1.59614828069758e-07	7.85521293353557
GOBP_T_CELL_MEDIATED_CYTOTOXICITY	-0.118739202084301	0.00366090519329757	-5.51695524710143	4.64488882294464e-08	1.59614828069758e-07	7.85482723297404
GOCC_NEURONAL_DENSE_CORE_VESICLE	0.118665412439963	0.0201471950949973	5.49884180034966	5.12899428693856e-08	1.75423370815e-07	7.75941070059533
GOBP_P_BODY_ASSEMBLY	-0.11789661189228	-0.00927955042182087	-5.49562956073835	5.21981431951909e-08	1.78065428684583e-07	7.7425199007465
GOBP_ADENYLATE_CYCLASE_ACTIVATING_DOPAMINE_RECEPTOR_SIGNALING_PATHWAY	0.113303429201293	0.00814160156009493	5.49538403845663	5.22681987852598e-08	1.78211738062008e-07	7.74122925660428
GOCC_SM_LIKE_PROTEIN_FAMILY_COMPLEX	-0.107896867878829	-0.0141534616421167	-5.49426892137014	5.25875290114002e-08	1.79022583589592e-07	7.73536806104853
GOBP_REGULATION_OF_DNA_REPLICATION	-0.104415396055778	-0.00661439059470995	-5.49363475108837	5.27699771658735e-08	1.79549299900482e-07	7.73203527439627
GOCC_RIBBON_SYNAPSE	0.115978563544164	0.00939057123593175	5.48981607890804	5.38816561816743e-08	1.83141795104551e-07	7.71197435907672
GOBP_STORE_OPERATED_CALCIUM_ENTRY	0.101686452484504	0.00480038708144743	5.48523682033455	5.52447584373138e-08	1.87359111385299e-07	7.68793485926116
GOBP_RIBONUCLEOPROTEIN_COMPLEX_SUBUNIT_ORGANIZATION	-0.103691388912559	-0.0154859264725561	-5.48228919470529	5.61398234014027e-08	1.9022584788905e-07	7.67247070385137
GOBP_NUCLEOLUS_ORGANIZATION	-0.121634729076805	-0.0212784018670822	-5.47615696653577	5.8047251176712e-08	1.9608134280084e-07	7.64032384896647
GOBP_POSITIVE_REGULATION_OF_KERATINOCYTE_DIFFERENTIATION	-0.101396478471659	-0.0023507793391232	-5.47513249103904	5.83719878700796e-08	1.97076809278292e-07	7.63495651617789
GOBP_METAPHASE_ANAPHASE_TRANSITION_OF_CELL_CYCLE	-0.115261435553195	-0.00354235690597454	-5.47208712583282	5.93477507460946e-08	2.00062304673371e-07	7.61900703567801
GOBP_IMMUNE_RESPONSE_INHIBITING_SIGNAL_TRANSDUCTION	-0.142432963320381	0.0100302412143654	-5.46838840634018	6.05541618460354e-08	2.04024294663581e-07	7.59964681936795
GOBP_SECONDARY_HEART_FIELD_SPECIFICATION	0.119342139009063	0.00692488497681012	5.46353879684262	6.21720773628919e-08	2.08831964926048e-07	7.57428090437542
GOBP_OVULATION_FROM_OVARIAN_FOLLICLE	0.126746796298658	0.0143557432440292	5.46161610494278	6.28250699419737e-08	2.10917327952583e-07	7.56423003402329
GOBP_POSITIVE_REGULATION_OF_NEUROTRANSMITTER_SECRETION	0.106541101158624	0.00365892085587915	5.45750224997847	6.42446712123415e-08	2.15572912098701e-07	7.54273589044917
GOBP_REGULATION_OF_CELL_CYCLE_CHECKPOINT	-0.105579345715719	-0.0109258339478014	-5.45516713786931	6.50642681178124e-08	2.17988559168973e-07	7.53054204392807
GOMF_ENDORIBONUCLEASE_ACTIVITY_PRODUCING_5_PHOSPHOMONOESTERS	-0.114491633260483	-0.0173149889169153	-5.45186192759047	6.62417284280299e-08	2.21593951294175e-07	7.51329067218233
GOBP_REGULATION_OF_PROTEIN_K63_LINKED_UBIQUITINATION	-0.102654450562187	-0.00775931874380762	-5.44954831611967	6.70782153971525e-08	2.24277825181101e-07	7.50122067437087
GOBP_MITOTIC_SISTER_CHROMATID_COHESION	-0.121749328308361	-0.0109039155916959	-5.44936876802317	6.71435580169172e-08	2.2438193611359e-07	7.50028417964698
GOBP_EXTRACELLULAR_REGULATION_OF_SIGNAL_TRANSDUCTION	0.115883122818092	0.00826444960966895	5.44263752471488	6.96383165196557e-08	2.32245732775262e-07	7.46519574255731
GOBP_REGULATION_OF_TOLL_LIKE_RECEPTOR_2_SIGNALING_PATHWAY	-0.124555386365563	0.0110362600874099	-5.44237040060123	6.97391524408605e-08	2.32463841469535e-07	7.46380411629824
GOBP_POSITIVE_REGULATION_OF_VACUOLE_ORGANIZATION	0.110949408017535	-0.00647229535119563	5.441589898063	7.00345946519304e-08	2.3333008680379e-07	7.45973832558173
GOBP_CORNEA_DEVELOPMENT_IN_CAMERA_TYPE_EYE	0.111514002032229	0.0172186923872058	5.44073511883342	7.03595461808489e-08	2.34293717231659e-07	7.45528623434752
GOBP_REGULATION_OF_MYOBLAST_PROLIFERATION	0.102850480654421	0.0010849546631583	5.43301685440817	7.33607314107605e-08	2.43669062306121e-07	7.41511530828699
GOBP_MATURATION_OF_LSU_RRNA	-0.138813371403815	-0.0164541028781248	-5.42529410461124	7.64878336226142e-08	2.53414236648661e-07	7.37497406125504
GOBP_CYTIDINE_TO_URIDINE_EDITING	-0.128387420014849	0.0120875437790077	-5.41882996688944	7.92043938912344e-08	2.62017561233735e-07	7.34141560752412
GOCC_TRANSLATION_PREINITIATION_COMPLEX	-0.130252613671449	-0.012510255063689	-5.41819019544417	7.94782938075955e-08	2.62791132750921e-07	7.33809626757028
GOMF_PRENYLTRANSFERASE_ACTIVITY	-0.124417354701895	-0.0164868521729941	-5.41366108308399	8.14437549107217e-08	2.68748004131959e-07	7.31460819280226
GOBP_NEGATIVE_REGULATION_OF_B_CELL_PROLIFERATION	-0.126964797966039	0.00442514825853369	-5.41343621604833	8.15425574632707e-08	2.68938751613402e-07	7.3134425031713
GOBP_REGULATION_OF_TRANSCRIPTION_INVOLVED_IN_G1_S_TRANSITION_OF_MITOTIC_CELL_CYCLE	-0.114935533845834	-0.00855176771353751	-5.41185069498896	8.2242515006488e-08	2.71111004242493e-07	7.30522458801614
GOBP_NEGATIVE_REGULATION_OF_GLYCOPROTEIN_METABOLIC_PROCESS	0.10229942289794	-0.000190279313768216	5.40711708804821	8.43671081778027e-08	2.77696051001699e-07	7.28070313956341
GOMF_I_SMAD_BINDING	0.113661088646989	0.000690530863231327	5.40374251097016	8.59141339458057e-08	2.82646298236954e-07	7.26323403651249
GOBP_POSITIVE_REGULATION_OF_TRANSCRIPTION_ELONGATION_FROM_RNA_POLYMERASE_II_PROMOTER	-0.113147504063942	-0.00461076131525932	-5.40023650205389	8.75505495163702e-08	2.87309457142265e-07	7.24509529222477
GOBP_POSITIVE_REGULATION_OF_EXCITATORY_POSTSYNAPTIC_POTENTIAL	0.100407572060617	-0.00226193192791261	5.39288657505304	9.10798100598052e-08	2.98294335492922e-07	7.20710511905202
GOMF_1_PHOSPHATIDYLINOSITOL_3_KINASE_ACTIVITY	-0.129941321449635	0.00413262726578507	-5.38730408557752	9.38522087257147e-08	3.06914501116993e-07	7.17828259869652
GOBP_REGULATION_OF_RESPIRATORY_GASEOUS_EXCHANGE_BY_NERVOUS_SYSTEM_PROCESS	0.132705819663606	-0.00379340567045805	5.38303358091874	9.60281255574272e-08	3.13717382299165e-07	7.15625262970931
GOBP_RESPONSE_TO_STIMULUS_INVOLVED_IN_REGULATION_OF_MUSCLE_ADAPTATION	0.106872233349071	-0.000941674064772725	5.3816327294415	9.67524884132612e-08	3.15769315418405e-07	7.1490296897691
GOBP_INNATE_IMMUNE_RESPONSE_ACTIVATING_SIGNAL_TRANSDUCTION	-0.108195939781207	0.000878040028174996	-5.38149385994013	9.68245841190133e-08	3.15847474798969e-07	7.14831375904821
GOBP_REGULATION_OF_MITOTIC_SISTER_CHROMATID_SEGREGATION	-0.115289647417603	-0.00500938988657181	-5.37775411842971	9.87858261841439e-08	3.21924997400886e-07	7.12904028110925
GOBP_CELLULAR_RESPONSE_TO_FLUID_SHEAR_STRESS	0.104403525949064	0.00548409883768916	5.36707683657886	1.04599720485944e-07	3.40195422105997e-07	7.07408145908457
GOBP_NEGATIVE_REGULATION_OF_SINGLE_STRANDED_VIRAL_RNA_REPLICATION_VIA_DOUBLE_STRANDED_DNA_INTERMEDIATE	-0.114692959308959	-0.0077846511430631	-5.35771969565134	1.09966479847075e-07	3.56942161205747e-07	7.02600133109405
GOBP_COMMISSURAL_NEURON_AXON_GUIDANCE	0.10402923545855	-0.00253974261737551	5.35691531136307	1.10440096394289e-07	3.58302192060601e-07	7.02187177992755
GOBP_RRNA_METHYLATION	-0.131186702236723	-0.0191322187073997	-5.354708073406	1.1174988615782e-07	3.62193306914672e-07	7.01054321802525
GOBP_HEPARIN_BIOSYNTHETIC_PROCESS	0.114423460780561	0.0050273326281725	5.34899354094002	1.15211283979489e-07	3.72859409425481e-07	6.98123379839495
GOBP_SINGLE_STRANDED_VIRAL_RNA_REPLICATION_VIA_DOUBLE_STRANDED_DNA_INTERMEDIATE	-0.108096226154799	-0.010573720522288	-5.34510722488462	1.17624439954447e-07	3.79919412162073e-07	6.96131781353152
GOCC_RNAI_EFFECTOR_COMPLEX	-0.124170230272655	-0.00552455286590683	-5.34231652251065	1.19387440301312e-07	3.85234435994396e-07	6.94702477288908
GOBP_SNO_S_RNA_PROCESSING	-0.130690708599318	-0.018413505136734	-5.33472532821304	1.24313700305331e-07	3.99753859805379e-07	6.90818039735739
GOBP_REGULATION_OF_VASCULOGENESIS	0.107831346535285	0.0107314886536542	5.3295940840204	1.27754594845633e-07	4.10014746667004e-07	6.88195280351407
GOBP_BRANCHING_INVOLVED_IN_PROSTATE_GLAND_MORPHOGENESIS	0.100494774629104	0.0144816704592079	5.32867296010975	1.28381975725175e-07	4.11022821257758e-07	6.87724710427852
GOCC_SYMMETRIC_SYNAPSE	0.118960746180701	0.00571075089598791	5.32465825635056	1.31151450687735e-07	4.1886734007378e-07	6.85674623813218
GOCC_INTEGRATOR_COMPLEX	-0.126531776995832	-0.00972058753913913	-5.32271835353067	1.32510323273085e-07	4.22590044079454e-07	6.84684538847457
GOBP_REGULATION_OF_RESPIRATORY_SYSTEM_PROCESS	0.118190904200949	-0.00512842996411024	5.31738240880279	1.36318834591531e-07	4.34313528373211e-07	6.81962920617335
GOBP_T_HELPER_17_CELL_LINEAGE_COMMITMENT	-0.139387595974347	0.00850915189154194	-5.31642093724464	1.37016268988522e-07	4.36323652701314e-07	6.81472788970249
GOBP_HISTAMINE_PRODUCTION_INVOLVED_IN_INFLAMMATORY_RESPONSE	-0.11018715152488	-0.00325019071762981	-5.31468871841801	1.38281526594637e-07	4.40139162766045e-07	6.8058996009841
GOBP_POSITIVE_REGULATION_OF_FATTY_ACID_OXIDATION	0.105926944103914	-0.000219766621327234	5.31276174342507	1.39702343349932e-07	4.44230427714761e-07	6.79608188363628
GOMF_MYOSIN_II_BINDING	0.114023145905483	-0.0022088296270189	5.31222677688575	1.40099292637853e-07	4.45061191140105e-07	6.79335687869803
GOBP_REGULATION_OF_MRNA_POLYADENYLATION	-0.111600962937852	-0.0159004805347449	-5.30570901580375	1.45024167658474e-07	4.59371578869914e-07	6.76017734019474
GOBP_PYRIMIDINE_NUCLEOSIDE_MONOPHOSPHATE_BIOSYNTHETIC_PROCESS	-0.112009425672209	-0.00515132581237542	-5.30532337333576	1.45320759840979e-07	4.60088892160627e-07	6.75821536509496
GOBP_POSITIVE_REGULATION_OF_TOLERANCE_INDUCTION	-0.125379843563716	0.00328237172551003	-5.30003166094939	1.49450387389795e-07	4.7247929700099e-07	6.73130694467209
GOBP_CARDIAC_RIGHT_VENTRICLE_MORPHOGENESIS	0.101062654663829	0.0032057713056734	5.29970009327733	1.49712892412989e-07	4.73081201459157e-07	6.72962175251717
GOMF_NUCLEOSOMAL_DNA_BINDING	-0.114501964340252	-0.0159322696985624	-5.29956797763842	1.49817613941086e-07	4.7318418269308e-07	6.72895030238123
GOCC_PARANODE_REGION_OF_AXON	0.124889987242511	0.0121531295493771	5.29694568890872	1.5191091744073e-07	4.79103662697686e-07	6.71562629657542
GOBP_METAPHASE_PLATE_CONGRESSION	-0.102458442340826	-0.0071109756001759	-5.29411297679224	1.54204034093473e-07	4.85868618469349e-07	6.70124002526659
GOBP_REGULATION_OF_ADENYLATE_CYCLASE_ACTIVATING_G_PROTEIN_COUPLED_RECEPTOR_SIGNALING_PATHWAY	0.115419321675431	0.00106633945269796	5.29071785642305	1.56996633139136e-07	4.93955833761502e-07	6.68400694960399
GOBP_LYMPH_VESSEL_MORPHOGENESIS	0.11678328587005	0.00425274038877345	5.28234497025733	1.64094636695916e-07	5.14806703359737e-07	6.6415516131209
GOBP_TELOMERASE_RNA_LOCALIZATION	-0.151155957322288	-0.00586389501227256	-5.28109470695837	1.65180856638759e-07	5.17966739746778e-07	6.63521744236308
GOBP_REGULATION_OF_SYNAPTIC_VESICLE_ENDOCYTOSIS	0.103717519242892	0.00271957796040527	5.28088194230075	1.65366397256463e-07	5.18300795987766e-07	6.63413965852582
GOBP_CGMP_METABOLIC_PROCESS	0.114806353265757	0.00430973717018922	5.27970226259188	1.66398801082598e-07	5.21287552579677e-07	6.62816459016116
GOBP_SUBSTRATE_DEPENDENT_CELL_MIGRATION	0.104109568189604	0.00997750510455631	5.27628369029655	1.69425971503997e-07	5.29506609369327e-07	6.61085658122625
GOBP_ANTIGEN_PROCESSING_AND_PRESENTATION_OF_PEPTIDE_ANTIGEN_VIA_MHC_CLASS_I	-0.124171671964346	-0.00382259369287977	-5.27589961421826	1.69769388431596e-07	5.30327232433937e-07	6.60891268249834
GOCC_COSTAMERE	0.120747689411323	-0.00255593228805365	5.27112149585748	1.7409846131142e-07	5.42816495343592e-07	6.58474054651746
GOCC_PEPTIDASE_INHIBITOR_COMPLEX	0.118732073890965	0.0161197958166822	5.25942484362357	1.85151941714325e-07	5.7563826428719e-07	6.52565432059553
GOBP_CARDIAC_LEFT_VENTRICLE_MORPHOGENESIS	0.118784254949282	-0.00364375156619191	5.25132575666803	1.93200758348141e-07	5.98675944621542e-07	6.48481315538236
GOBP_POSITIVE_REGULATION_OF_NATURAL_KILLER_CELL_ACTIVATION	-0.104576305582392	0.00395233617193515	-5.25015583540669	1.94391069182909e-07	6.01795853629016e-07	6.47891846418787
GOBP_MEIOTIC_CHROMOSOME_SEPARATION	-0.101952103838696	-0.00721392579734162	-5.24680678776747	1.97837878600133e-07	6.11024709800788e-07	6.46205094340158
GOMF_CASPASE_BINDING	0.102744853262426	0.0105379474995741	5.24557787052188	1.99117451489923e-07	6.14687285540655e-07	6.45586400619213
GOBP_SINOATRIAL_NODE_DEVELOPMENT	0.104759204294823	0.0120994472608664	5.23561439967266	2.09791687083056e-07	6.45512883332481e-07	6.40575325109225
GOBP_GRANULOCYTE_MACROPHAGE_COLONY_STIMULATING_FACTOR_PRODUCTION	-0.107737003539829	0.00379560653750672	-5.22966198890764	2.16430899884461e-07	6.6438310867668e-07	6.37585836627021
GOBP_POSITIVE_REGULATION_OF_MONOCYTE_CHEMOTACTIC_PROTEIN_1_PRODUCTION	-0.120614480990361	0.0111047851321369	-5.22893654902355	2.17253816075429e-07	6.66597302832e-07	6.37221714960976
GOBP_TOLL_LIKE_RECEPTOR_7_SIGNALING_PATHWAY	-0.139218744492343	0.00572448819410617	-5.21855483366795	2.29367610708809e-07	7.01142370107077e-07	6.32015966852613
GOBP_ANTIGEN_PROCESSING_AND_PRESENTATION_OF_EXOGENOUS_PEPTIDE_ANTIGEN	-0.148056878057958	0.00496383111519352	-5.21544473144808	2.33122142649869e-07	7.11624595524962e-07	6.30458336442924
GOBP_REGULATION_OF_PROTEIN_LOCALIZATION_TO_CHROMOSOME_TELOMERIC_REGION	-0.1561176404651	-0.00882106448854295	-5.20675307132203	2.43932914917673e-07	7.43241951630252e-07	6.26109898926359
GOBP_POSTSYNAPTIC_SPECIALIZATION_ASSEMBLY	0.111652904965044	0.00416865168173354	5.20619227869279	2.44646853499612e-07	7.45071197287585e-07	6.2582956713869
GOBP_GAMMA_AMINOBUTYRIC_ACID_SECRETION	0.112423871903258	0.00533337526422869	5.20541375346196	2.45641338384435e-07	7.47271161579019e-07	6.25440440883884
GOMF_VINCULIN_BINDING	0.121185436838824	-0.00106281798136871	5.197942059718	2.55386761706543e-07	7.74185377446822e-07	6.21708668635828
GOBP_ANTIGEN_PROCESSING_AND_PRESENTATION_OF_EXOGENOUS_ANTIGEN	-0.140870919708688	0.00892803301270463	-5.19777916497077	2.55603340420345e-07	7.744840245531e-07	6.21627365903609
GOBP_PTERIDINE_CONTAINING_COMPOUND_METABOLIC_PROCESS	-0.100011338910963	-0.00420858990951457	-5.19554578204319	2.58590746601731e-07	7.82812781590842e-07	6.20512897751608
GOBP_REGULATION_OF_TRANSLATIONAL_TERMINATION	-0.121669079063619	-0.0258354675468594	-5.1905096198901	2.65451711197007e-07	8.01732608403482e-07	6.18001473395261
GOBP_FOLIC_ACID_METABOLIC_PROCESS	-0.115518256008866	-0.00675311713747209	-5.17828970228051	2.82839639530583e-07	8.50333655050699e-07	6.11917133862031
GOBP_NEGATIVE_REGULATION_OF_METAPHASE_ANAPHASE_TRANSITION_OF_CELL_CYCLE	-0.111570439068261	-0.00508337175217555	-5.17742366686985	2.84112899280527e-07	8.53770324910791e-07	6.11486440737941
GOBP_REGULATION_OF_POSTSYNAPTIC_CYTOSOLIC_CALCIUM_ION_CONCENTRATION	0.110625960657362	0.019600178364665	5.17680559912257	2.85024982126846e-07	8.55727177460918e-07	6.11179107058659
GOBP_RESPONSE_TO_INTERLEUKIN_7	-0.112707353551552	0.00160327305634083	-5.16417322954292	3.04299351797773e-07	9.11924964729735e-07	6.04905191023719
GOMF_DNA_N_GLYCOSYLASE_ACTIVITY	-0.112136185031135	-0.0134127107554214	-5.16131391685968	3.08833926042408e-07	9.24669354102326e-07	6.03487092418399
GOCC_NADPH_OXIDASE_COMPLEX	-0.124853136448651	0.00515032110813359	-5.15808004309465	3.14041293696725e-07	9.38696767847555e-07	6.01884112876657
GOBP_RESPIRATORY_BURST	-0.111714253227179	0.00494249549153229	-5.15804919554863	3.1409137277826e-07	9.38696767847555e-07	6.01868826767562
GOBP_ANTIGEN_PROCESSING_AND_PRESENTATION_OF_PEPTIDE_ANTIGEN	-0.125409016309956	0.00340524985379053	-5.15629430919478	3.16953076929883e-07	9.46817934726792e-07	6.00999356014244
GOBP_PROTEIN_LOCALIZATION_TO_NUCLEOPLASM	-0.144329753197197	-0.0139025604849833	-5.1546862687368	3.19597448991707e-07	9.53414854654661e-07	6.00202884172538
GOBP_POSITIVE_REGULATION_OF_INTERLEUKIN_4_PRODUCTION	-0.120070675404346	0.00389425170576133	-5.15333012539362	3.21844160004852e-07	9.59680768014469e-07	5.99531359152187
GOBP_NEGATIVE_REGULATION_OF_T_CELL_MEDIATED_IMMUNITY	-0.113679496313032	0.0052703325928856	-5.14239659873541	3.40524249104792e-07	1.01353859987633e-06	5.94123417840635
GOBP_KERATINOCYTE_DEVELOPMENT	-0.103644371734173	-0.000351897402667359	-5.13892792670793	3.46666575166679e-07	1.03041809383481e-06	5.92409989746799
GOBP_MATURATION_OF_LSU_RRNA_FROM_TRICISTRONIC_RRNA_TRANSCRIPT_SSU_RRNA_5_8S_RRNA_LSU_RRNA	-0.13806878202149	-0.0148436233519589	-5.1365050975468	3.51020334131343e-07	1.04241439198805e-06	5.91213821170892
GOBP_MODULATION_OF_PROCESS_OF_ANOTHER_ORGANISM	-0.10712016341044	0.0242972922139876	-5.13330261574363	3.56856311125565e-07	1.05926579230032e-06	5.89633542763008
GOBP_MESENCHYMAL_STEM_CELL_DIFFERENTIATION	0.103230078123807	-0.00612139505749574	5.12828205527361	3.66194714539543e-07	1.08600240839937e-06	5.87157983068371
GOBP_REGULATION_OF_CHROMOSOME_SEPARATION	-0.104979862134707	-0.0041719915065644	-5.11423163524244	3.9360219341553e-07	1.16412551343818e-06	5.80242000255157
GOBP_RESPONSE_TO_INTERFERON_BETA	-0.105437325852991	-0.011367999559392	-5.10534177267163	4.11956507216317e-07	1.21621723102567e-06	5.75875359516198
GOBP_REGULATION_OF_HIGH_VOLTAGE_GATED_CALCIUM_CHANNEL_ACTIVITY	0.117708303881484	0.00623531741616872	5.09980125484341	4.23811259187237e-07	1.24896759221396e-06	5.73157495142014
GOBP_MANGANESE_ION_TRANSMEMBRANE_TRANSPORT	-0.12013115228685	0.00765173377855778	-5.0904547899419	4.4456052946938e-07	1.30542393613211e-06	5.68578916879748
GOMF_MANGANESE_ION_TRANSMEMBRANE_TRANSPORTER_ACTIVITY	-0.12013115228685	0.00765173377855778	-5.0904547899419	4.4456052946938e-07	1.30542393613211e-06	5.68578916879748
GOBP_NEGATIVE_REGULATION_OF_B_CELL_ACTIVATION	-0.105916534443841	0.00433228300047291	-5.08979803403852	4.46054885313988e-07	1.30922597210728e-06	5.68257486094708
GOBP_RIBOSOMAL_SUBUNIT_EXPORT_FROM_NUCLEUS	-0.14123407156635	-0.0144952219391252	-5.08504916598372	4.57005654956264e-07	1.33956974821854e-06	5.65934442512626
GOCC_RNA_POLYMERASE_III_COMPLEX	-0.117172498247564	-0.0172471104823696	-5.0818053126684	4.64634766444293e-07	1.36071610172972e-06	5.64348788194496
GOBP_PROTEIN_LOCALIZATION_TO_NON_MOTILE_CILIUM	0.103134991471674	-0.0104528034983408	5.08037134089846	4.68046370454261e-07	1.37009557794732e-06	5.63648139165531
GOMF_CATALYTIC_ACTIVITY_ACTING_ON_A_RRNA	-0.127413909388263	-0.0198992607697087	-5.06900007951513	4.95970568863703e-07	1.44731625077664e-06	5.58098623317551
GOBP_REGULATION_OF_SISTER_CHROMATID_COHESION	-0.126345089137409	-0.0112920860910288	-5.06653002344493	5.02245622663177e-07	1.46432501540909e-06	5.56894703785171
GOCC_SNO_S_RNA_CONTAINING_RIBONUCLEOPROTEIN_COMPLEX	-0.138639768899053	-0.0118365572211287	-5.06585540274293	5.03972755085273e-07	1.46870780691221e-06	5.56565985460691
GOBP_ACTIVATION_OF_TRANSMEMBRANE_RECEPTOR_PROTEIN_TYROSINE_KINASE_ACTIVITY	0.100929045984762	0.0129377382482174	5.06218471430889	5.13471299082934e-07	1.49572456571228e-06	5.54778110914438
GOBP_MAST_CELL_MIGRATION	0.125746975390438	0.0061481014015622	5.05937298170099	5.20863893508205e-07	1.51456876835719e-06	5.5340942842178
GOBP_GENITALIA_MORPHOGENESIS	0.107820257253995	0.0147821050671765	5.05901045549206	5.21824496447759e-07	1.51668971940509e-06	5.53233011468276
GOBP_DEOXYRIBONUCLEOSIDE_TRIPHOSPHATE_METABOLIC_PROCESS	-0.1199285701742	-0.00324563500186801	-5.04537855477871	5.5921401511568e-07	1.62105344196149e-06	5.46607897057383
GOCC_NUCLEAR_EXOSOME_RNASE_COMPLEX	-0.134104777498921	-0.01526699248007	-5.0419762009063	5.68942025538565e-07	1.64779677153774e-06	5.4495696624446
GOBP_ADHERENS_JUNCTION_ASSEMBLY	0.116633839536186	0.0005553509181587	5.03827214032503	5.79718484590575e-07	1.67604815289298e-06	5.43160826056061
GOBP_PURINE_NUCLEOBASE_METABOLIC_PROCESS	-0.107489910114297	-0.00561133350705166	-5.03384977284592	5.92843074571646e-07	1.71097693321161e-06	5.41017993553627
GOCC_ANCHORED_COMPONENT_OF_SYNAPTIC_MEMBRANE	0.116464279453642	0.00630059510659254	5.02753247933457	6.12090214243051e-07	1.76264785137595e-06	5.37960049586066
GOBP_TRANSCRIPTION_INITIATION_FROM_RNA_POLYMERASE_I_PROMOTER	-0.121674197246801	-0.0171429478279621	-5.02062571383103	6.33823696900619e-07	1.82043933960948e-06	5.34620891956854
GOBP_CELLULAR_DEFENSE_RESPONSE	-0.102687344973159	0.00774128331613695	-5.01589172923749	6.49148494639342e-07	1.8620087996651e-06	5.32334680780541
GOBP_LYMPHOCYTE_COSTIMULATION	-0.102573640302741	0.00302570028249658	-5.01443024329806	6.53951440629017e-07	1.87332814433465e-06	5.31629285891274
GOBP_RENAL_SODIUM_ION_TRANSPORT	0.108787709989499	0.0163581120291196	4.9991039600869	7.0643031468912e-07	2.0148621149394e-06	5.2424359375701
GOBP_POSITIVE_THYMIC_T_CELL_SELECTION	-0.129729634481227	0.00721720838232392	-4.9982722206594	7.09391637187673e-07	2.02242900475929e-06	5.23843388488471
GOBP_MITOCHONDRIAL_TRANSLATION	-0.119014801180766	-0.0122985466309932	-4.99737552182133	7.12597663474382e-07	2.02980489465564e-06	5.23411997003459
GOBP_MATURATION_OF_SSU_RRNA_FROM_TRICISTRONIC_RRNA_TRANSCRIPT_SSU_RRNA_5_8S_RRNA_LSU_RRNA	-0.116043131275868	-0.014093114612334	-4.98615216000041	7.53927385055641e-07	2.13917112714749e-06	5.18018718958653
GOMF_LYSOZYME_ACTIVITY	-0.117284061950506	-0.00487995269796984	-4.9856358931166	7.55883145281238e-07	2.14379309686335e-06	5.17770906049219
GOBP_SUPPRESSION_OF_VIRAL_RELEASE_BY_HOST	-0.107289816887345	-0.00354073918738211	-4.97806382283002	7.85136949841302e-07	2.21807010370569e-06	5.14139012853366
GOBP_DENDRITIC_CELL_CYTOKINE_PRODUCTION	-0.109253858860952	0.00563123352827008	-4.97313078929036	8.04779684855684e-07	2.27069020759281e-06	5.11775707590671
GOBP_ADENYLATE_CYCLASE_ACTIVATING_ADRENERGIC_RECEPTOR_SIGNALING_PATHWAY	0.100384973751577	0.00774844180280555	4.96865812022544	8.22998541153584e-07	2.31711177251824e-06	5.0963485665436
GOCC_CHROMATIN_SILENCING_COMPLEX	-0.120471929949509	-0.0171053775294999	-4.96618596304439	8.33238671679717e-07	2.34393039717794e-06	5.08452331449158
GOMF_NEUROTROPHIN_BINDING	0.103311511371488	-0.00183180999099819	4.96424976073719	8.41344516199056e-07	2.36470438143351e-06	5.07526559922154
GOBP_REGULATION_OF_SHORT_TERM_NEURONAL_SYNAPTIC_PLASTICITY	0.101326156585264	-0.00455615481163374	4.96279461975067	8.47486435238561e-07	2.38094690156958e-06	5.06831025432346
GOMF_T_CELL_RECEPTOR_BINDING	-0.157102248644864	0.00615743058916396	-4.96098429851535	8.55187917832251e-07	2.39847487857185e-06	5.05965988041496
GOBP_NEGATIVE_REGULATION_OF_INTERLEUKIN_10_PRODUCTION	-0.109667767540161	0.00226770334384995	-4.95952691306441	8.6143695570117e-07	2.41496855957251e-06	5.05269811861622
GOBP_SUBSTRATE_INDEPENDENT_TELENCEPHALIC_TANGENTIAL_MIGRATION	0.107240275098512	0.0120516042221084	4.95128670003576	8.97606953424884e-07	2.50993248698518e-06	5.01337176340259
GOBP_CARDIAC_MUSCLE_CELL_MYOBLAST_DIFFERENTIATION	0.121828039993921	-0.0110997667792713	4.94234374406002	9.38518748680351e-07	2.61986510269919e-06	4.97076118180429
GOBP_GLIAL_CELL_DERIVED_NEUROTROPHIC_FACTOR_RECEPTOR_SIGNALING_PATHWAY	0.110872695960729	0.0181435067151514	4.9394586441109	9.52096886301312e-07	2.65663784523037e-06	4.95702998239317
GOBP_BLASTOCYST_GROWTH	-0.102083859774558	-0.00463926535094814	-4.93798112716216	9.59123685424888e-07	2.67169909825362e-06	4.95000088367797
GOBP_VITAMIN_D_BIOSYNTHETIC_PROCESS	-0.111715237142528	0.0104781518327704	-4.93764596332507	9.6072460907644e-07	2.67502268062031e-06	4.94840665974319
GOBP_UREA_CYCLE	-0.116484932542471	-0.00124831916333089	-4.93042293102917	9.95858616057959e-07	2.76229704919248e-06	4.9140746811442
GOBP_REGULATION_OF_CELL_CELL_ADHESION_MEDIATED_BY_INTEGRIN	-0.131024603392182	0.00521640139322975	-4.93010001868986	9.97457906675644e-07	2.76556376491641e-06	4.91254094280304
GOBP_NEURON_CELL_CELL_ADHESION	0.120205497558735	-0.00251806422749871	4.92943997888655	1.0007346004563e-06	2.77347654372342e-06	4.90940624258883
GOMF_ACTIVIN_ACTIVATED_RECEPTOR_ACTIVITY	0.109712938632246	0.00867950401494925	4.92589290789467	1.01852219590863e-06	2.81801164283449e-06	4.89256704789908
GOBP_REGULATION_OF_ESTABLISHMENT_OF_PROTEIN_LOCALIZATION_TO_CHROMOSOME	-0.157718734306828	-0.00965150332107114	-4.91134452907389	1.09472066094804e-06	3.01611404276319e-06	4.82362015007672
GOMF_HIGH_VOLTAGE_GATED_CALCIUM_CHANNEL_ACTIVITY	0.112413577349486	0.0110247773344159	4.90886880333315	1.10822317531147e-06	3.0503036569759e-06	4.81190644004783
GOBP_ATRIAL_CARDIAC_MUSCLE_CELL_TO_AV_NODE_CELL_SIGNALING	0.108298244395799	0.00333824289977308	4.90883586822641	1.10840387982846e-06	3.0503036569759e-06	4.81175064755239
GOMF_RNA_POLYMERASE_ACTIVITY	-0.105841065824311	-0.0141726715099499	-4.90881379809896	1.10852498753515e-06	3.0503036569759e-06	4.81164625007408
GOBP_REGULATION_OF_MITOCHONDRIAL_GENE_EXPRESSION	-0.121073265832652	-0.0166040377218705	-4.89442064564562	1.19028366178326e-06	3.26295897254416e-06	4.74365701929397
GOMF_ACYL_COA_DEHYDROGENASE_ACTIVITY	-0.112348729256282	-0.00136523998452384	-4.89263244775052	1.20083838322666e-06	3.28940780387561e-06	4.73522320445548
GOBP_INFLAMMASOME_COMPLEX_ASSEMBLY	-0.110585335100787	0.00637903872567689	-4.87813006178639	1.28983473462354e-06	3.52114684108632e-06	4.66693175290892
GOBP_NEGATIVE_T_CELL_SELECTION	-0.139054730037482	0.0162962725403438	-4.86995999742659	1.34273619641668e-06	3.65188617267555e-06	4.62854320525585
GOBP_ENDONUCLEOLYTIC_CLEAVAGE_INVOLVED_IN_RRNA_PROCESSING	-0.135671360488449	-0.0157642063714515	-4.86760310957157	1.35838167062845e-06	3.69137686798784e-06	4.61748020623271
GOBP_BONE_TRABECULA_FORMATION	0.107369841334875	0.00945619600249786	4.85981534555498	1.41133724524473e-06	3.82419344436407e-06	4.58096110923842
GOBP_ESTABLISHMENT_OF_PROTEIN_LOCALIZATION_TO_TELOMERE	-0.127991496781865	-0.0149885538140518	-4.83821190124762	1.56885586385003e-06	4.22948056002634e-06	4.4799448844014
GOBP_NEGATIVE_REGULATION_OF_NATURAL_KILLER_CELL_MEDIATED_IMMUNITY	-0.117878277939938	-0.000831538506506604	-4.83503356944258	1.59341365469949e-06	4.29096616372277e-06	4.46511904042065
GOBP_LYMPHANGIOGENESIS	0.116112564420774	0.00651826034899293	4.83290897322988	1.61003562438516e-06	4.3321713273038e-06	4.45521364199268
GOBP_ANTIGEN_PROCESSING_AND_PRESENTATION_OF_ENDOGENOUS_ANTIGEN	-0.122499021740138	0.00346956454923326	-4.83139759464258	1.62196154355492e-06	4.35532858195672e-06	4.44816971733579
GOMF_CATECHOLAMINE_BINDING	0.104330073178282	0.00964803842028076	4.83051667321218	1.62895187384594e-06	4.37230944862086e-06	4.44406505741701
GOCC_SEMAPHORIN_RECEPTOR_COMPLEX	0.114457473567103	0.00865590432280623	4.82784619708549	1.65032049638004e-06	4.42423475940051e-06	4.43162626914046
GOBP_CYTOPLASMIC_TRANSLATIONAL_INITIATION	-0.102303844930119	-0.0101468107427971	-4.82390375571669	1.68236124574208e-06	4.50644743653248e-06	4.41327466749573
GOBP_NEGATIVE_REGULATION_OF_IMMUNOGLOBULIN_PRODUCTION	-0.11494607157874	0.0111828072473793	-4.82120129587725	1.70466963067825e-06	4.56061695646382e-06	4.40070320622515
GOBP_SNO_S_RNA_METABOLIC_PROCESS	-0.112166616380501	-0.0140606862864891	-4.81952975067882	1.71861025638926e-06	4.59603884301408e-06	4.39293074168432
GOMF_PEPTIDE_ANTIGEN_BINDING	-0.124772594643433	-0.00240931880414005	-4.81541011547407	1.75343808641292e-06	4.6777364159694e-06	4.37378584077754
GOBP_INNERVATION	0.101920737184591	0.00810489348407749	4.81083944724656	1.79287412811503e-06	4.77129991092681e-06	4.35256296619931
GOMF_PHOSPHOLIPASE_INHIBITOR_ACTIVITY	0.103917655320943	0.00646840524226758	4.81000464425308	1.80016849332097e-06	4.78682825949961e-06	4.3486887998086
GOBP_SIALYLATION	0.102392560209427	0.0119744319985704	4.79620810516572	1.9249388832186e-06	5.11031933383813e-06	4.28475353449363
GOBP_PHENOL_CONTAINING_COMPOUND_CATABOLIC_PROCESS	0.103109659233202	0.0120131139853562	4.77791050189137	2.10330957757053e-06	5.56033191761879e-06	4.2002271721995
GOBP_RNA_5_END_PROCESSING	-0.111600737681091	-0.0156465480836173	-4.76880261308867	2.19792277221815e-06	5.79516615182922e-06	4.15826675313808
GOMF_IMMUNE_RECEPTOR_ACTIVITY	-0.100469560708896	0.00439690174365833	-4.76703690468968	2.21673293719521e-06	5.84006749718899e-06	4.15014081546974
GOBP_INTERLEUKIN_4_PRODUCTION	-0.101464818820645	0.00428227414484164	-4.76372651988692	2.25241679932784e-06	5.92693710533118e-06	4.134913810519
GOCC_ENDORIBONUCLEASE_COMPLEX	-0.101248538345833	-0.0172148216160096	-4.76264848440984	2.2641561569019e-06	5.95543880885182e-06	4.12995725396412
GOBP_POSITIVE_REGULATION_OF_CYSTEINE_TYPE_ENDOPEPTIDASE_ACTIVITY_INVOLVED_IN_APOPTOTIC_SIGNALING_PATHWAY	-0.100898691861788	0.00558936043789478	-4.75927945534022	2.30122410217088e-06	6.04808898647476e-06	4.11447407452205
GOMF_CALCIUM_ACTIVATED_POTASSIUM_CHANNEL_ACTIVITY	0.100581641232582	0.0155677897610118	4.74988584348863	2.4076867627018e-06	6.31019782793599e-06	4.0713581703287
GOBP_MYD88_INDEPENDENT_TOLL_LIKE_RECEPTOR_SIGNALING_PATHWAY	-0.107889271807944	0.00402855747291285	-4.74814500884807	2.42793006231868e-06	6.35056667017963e-06	4.06337672609987
GOBP_MEIOTIC_CELL_CYCLE_PHASE_TRANSITION	-0.13457346272838	0.00185137454651838	-4.72538270848952	2.70815908946222e-06	7.03306556883299e-06	3.95926983905297
GOCC_PRECATALYTIC_SPLICEOSOME	-0.103883122234144	-0.0111413357887957	-4.71496528751822	2.84654709933894e-06	7.36040558599269e-06	3.91178198296707
GOMF_C_C_CHEMOKINE_BINDING	-0.134285834823618	0.011032540670219	-4.71372202483833	2.86351003437648e-06	7.39843474813302e-06	3.90612118712838
GOBP_MITOCHONDRIAL_TRANSCRIPTION	-0.109160216994513	-0.0231219679712553	-4.70966894761344	2.91948713633977e-06	7.5371253893699e-06	3.88767661392016
GOBP_NUCLEAR_TRANSCRIBED_MRNA_CATABOLIC_PROCESS_EXONUCLEOLYTIC_3_5	-0.133956983793277	-0.0183187552685446	-4.70760639263931	2.94837545084914e-06	7.60444401844054e-06	3.87829618895333
GOBP_ANTIGEN_PROCESSING_AND_PRESENTATION_OF_EXOGENOUS_PEPTIDE_ANTIGEN_VIA_MHC_CLASS_II	-0.14046367071649	0.00956451262475025	-4.70581807523871	2.97364498364811e-06	7.66487665726192e-06	3.8701661333276
GOBP_DETECTION_OF_EXTERNAL_BIOTIC_STIMULUS	-0.107363239570997	0.00280171031577343	-4.70356418141747	3.00578988443706e-06	7.7386113194298e-06	3.85992363579396
GOBP_NEGATIVE_REGULATION_OF_CATECHOLAMINE_SECRETION	0.104194218503883	0.0186702999853065	4.69030676939859	3.20173328560837e-06	8.22049720297101e-06	3.79977121945729
GOMF_NUCLEAR_EXPORT_SIGNAL_RECEPTOR_ACTIVITY	-0.123940058368566	-0.0161596096311691	-4.68865742052767	3.2269523471614e-06	8.2820060240136e-06	3.79229892359374
GOBP_POSITIVE_REGULATION_OF_T_CELL_RECEPTOR_SIGNALING_PATHWAY	-0.105364167664179	0.00592309223867491	-4.68729864428586	3.2478717538834e-06	8.33243594269657e-06	3.78614492203939
GOBP_G_PROTEIN_COUPLED_PURINERGIC_NUCLEOTIDE_RECEPTOR_SIGNALING_PATHWAY	-0.110245077727957	0.0088696496346729	-4.68685195934409	3.25477722777115e-06	8.34036664616358e-06	3.78412222054111
GOMF_G_PROTEIN_COUPLED_PURINERGIC_NUCLEOTIDE_RECEPTOR_ACTIVITY	-0.110245077727957	0.0088696496346729	-4.68685195934409	3.25477722777115e-06	8.34036664616358e-06	3.78412222054111
GOBP_POSITIVE_REGULATION_OF_T_CELL_MEDIATED_CYTOTOXICITY	-0.11087641700798	0.00776307187513171	-4.68598220374501	3.26826361283496e-06	8.36838770499507e-06	3.78018427253455
GOCC_NUCLEAR_INCLUSION_BODY	-0.101075839728732	-0.0027826324785913	-4.67689091262007	3.41248490741528e-06	8.69693123257352e-06	3.73906351430656
GOBP_ENDOTHELIAL_CELL_MORPHOGENESIS	0.11927189273082	0.0106162388769136	4.66292876659334	3.64594603009555e-06	9.25596205782771e-06	3.67605867260002
GOMF_RRNA_BINDING	-0.100008182944592	-0.0132926251079091	-4.66165770295179	3.66794534266511e-06	9.30460999531442e-06	3.67033179820471
GOCC_SPLICEOSOMAL_SNRNP_COMPLEX	-0.101024348601232	-0.0116521480505379	-4.64654028836138	3.93956681337667e-06	9.95131239728571e-06	3.60233254124976
GOBP_NEGATIVE_REGULATION_OF_MRNA_SPLICING_VIA_SPLICEOSOME	-0.118479604146557	-0.0214607292139016	-4.63797531547824	4.10192252187509e-06	1.03256376605912e-05	3.56389953293705
GOBP_NEGATIVE_REGULATION_OF_CELL_KILLING	-0.101325350544885	0.00653461208661866	-4.62780034116884	4.30315176449164e-06	1.07859276069751e-05	3.51832942053372
GOBP_INNER_MITOCHONDRIAL_MEMBRANE_ORGANIZATION	-0.10472097939805	-0.0146742664337727	-4.62276474691407	4.40621273054274e-06	1.10113354332801e-05	3.49581186916839
GOCC_JUXTAPARANODE_REGION_OF_AXON	0.10809235671697	0.00202822184096947	4.6154968555382	4.55914796563826e-06	1.13545978187498e-05	3.46335318822608
GOBP_MIDGUT_DEVELOPMENT	0.112538886892318	0.0151571639829255	4.61219221403538	4.63035910522565e-06	1.15132239049311e-05	3.44861054833995
GOBP_POSITIVE_REGULATION_BY_SYMBIONT_OF_ENTRY_INTO_HOST	-0.119470237203588	0.0112641812635857	-4.6030742538605	4.83241917429259e-06	1.19760747198184e-05	3.40798551149489
GOMF_ANTIGEN_BINDING	-0.102459980490291	0.00792495579706855	-4.58302770978184	5.30683450712765e-06	1.30924536918982e-05	3.31893636790603
GOBP_PULMONARY_VALVE_MORPHOGENESIS	0.106935055852742	0.0113378506651936	4.56956287320209	5.65023480041594e-06	1.38874261111759e-05	3.25933101676947
GOBP_ESTABLISHMENT_OF_PROTEIN_LOCALIZATION_TO_CHROMOSOME	-0.114052952906897	-0.0151158820972596	-4.54233255312093	6.41095938847883e-06	1.56574436293452e-05	3.13929829049854
GOMF_NUCLEOTIDE_RECEPTOR_ACTIVITY	-0.102801033815209	0.00527221828809761	-4.54140582304054	6.43850345368662e-06	1.57188621720075e-05	3.13522520216205
GOBP_ANTIGEN_PROCESSING_AND_PRESENTATION_OF_ENDOGENOUS_PEPTIDE_ANTIGEN	-0.12541277547716	-0.00791074672264333	-4.53693331694309	6.57303673191583e-06	1.60234563215785e-05	3.1155791069377
GOBP_NEGATIVE_REGULATION_OF_LONG_TERM_SYNAPTIC_POTENTIATION	0.120552589443465	-0.0057077812437627	4.53364667978586	6.67361208008443e-06	1.62505179084461e-05	3.10115382466772
GOBP_POSITIVE_REGULATION_OF_NITRIC_OXIDE_SYNTHASE_BIOSYNTHETIC_PROCESS	-0.107472533833317	0.00926677071450514	-4.4999329128641	7.7941706163597e-06	1.87632144012182e-05	2.95375534696605
GOBP_ANTIGEN_PROCESSING_AND_PRESENTATION_VIA_MHC_CLASS_IB	-0.115454403346081	0.0117424081938586	-4.47491814634405	8.73981843640934e-06	2.08864149154263e-05	2.84506540601287
GOBP_CRISTAE_FORMATION	-0.113512255413748	-0.0114964486854945	-4.4719339788101	8.85970365124145e-06	2.1157501256696e-05	2.83213757981247
GOCC_MHC_PROTEIN_COMPLEX	-0.14301905868344	0.00429835587466284	-4.46185927247113	9.27618048259038e-06	2.21118255689655e-05	2.78855316802566
GOCC_PROTEASOME_CORE_COMPLEX	-0.124605759283379	-0.00235362734031977	-4.42161796270189	1.11343410588019e-05	2.62954680058101e-05	2.61539765785508
GOBP_NEGATIVE_REGULATION_OF_T_CELL_CYTOKINE_PRODUCTION	-0.106967504242853	0.00777695164118461	-4.40796351909448	1.18420929769315e-05	2.78337978963348e-05	2.55698300999087
GOBP_POSITIVE_REGULATION_OF_TELOMERASE_RNA_LOCALIZATION_TO_CAJAL_BODY	-0.141602613227142	-0.00349531721206935	-4.39808731371133	1.23806042259544e-05	2.90059870436646e-05	2.51483919626764
GOBP_REGULATION_OF_NUCLEAR_TRANSCRIBED_MRNA_CATABOLIC_PROCESS_NONSENSE_MEDIATED_DECAY	-0.105113184743006	-0.0123401991089792	-4.36666554388823	1.42540361135147e-05	3.31230878160314e-05	2.38135534571832
GOBP_POSITIVE_REGULATION_OF_DENDRITIC_CELL_CYTOKINE_PRODUCTION	-0.102685711802457	0.00976065142255439	-4.34717206343931	1.55493021970098e-05	3.59546783265365e-05	2.29900316839498
GOMF_DEOXYCYTIDINE_DEAMINASE_ACTIVITY	-0.107689744279209	-0.00152892772384805	-4.317304402924	1.77542048325001e-05	4.07656925800493e-05	2.17350619975029
GOCC_PRONUCLEUS	-0.108624050447576	-0.00921947380241573	-4.29387876505501	1.96892269566523e-05	4.50667581422327e-05	2.07565506120879
GOBP_NEGATIVE_REGULATION_OF_LEUKOCYTE_DEGRANULATION	-0.105958158958728	0.00930642057889239	-4.2641034329311	2.24402390272847e-05	5.09546445202448e-05	1.95201462280509
GOBP_POSITIVE_REGULATION_OF_NLRP3_INFLAMMASOME_COMPLEX_ASSEMBLY	-0.108904432541132	0.00618177423928958	-4.24630396665306	2.42559028530666e-05	5.47740869934999e-05	1.8784959760755
GOBP_THYMIC_T_CELL_SELECTION	-0.100147031052612	0.0107626390250157	-4.22076994241864	2.71066706926688e-05	6.09389169787208e-05	1.77354409742936
GOMF_TRNA_SPECIFIC_RIBONUCLEASE_ACTIVITY	-0.102106738087273	-0.0214257499397867	-4.19097030009927	3.08373742189585e-05	6.87838064863543e-05	1.65182513469977
GOBP_NOTCH_SIGNALING_INVOLVED_IN_HEART_DEVELOPMENT	0.108212903150683	0.00132130000727309	4.14816777231045	3.70605673701805e-05	8.14463390111839e-05	1.47843953907969
GOBP_RESPIRATORY_BURST_INVOLVED_IN_DEFENSE_RESPONSE	-0.102889712533901	0.00197139955814334	-4.11153732177	4.33182019572852e-05	9.44077756942827e-05	1.33141015216045
GOBP_PRESYNAPTIC_MEMBRANE_ORGANIZATION	0.106936102323877	-0.00166989991287607	4.10592794986388	4.43609229919442e-05	9.6551975722347e-05	1.30900530677041
GOBP_GASTRO_INTESTINAL_SYSTEM_SMOOTH_MUSCLE_CONTRACTION	0.101891027683991	0.0227534550349078	4.0824475224817	4.8990210246396e-05	0.000105854999741883	1.2155386224213
GOBP_POSTSYNAPTIC_MEMBRANE_ASSEMBLY	0.104104844149921	0.000564974621555092	4.07571130371094	5.04007633338292e-05	0.000108580954834128	1.18881920169996
GOCC_POLYSOMAL_RIBOSOME	-0.101534131368462	-0.00930312102135923	-4.02931989052294	6.12150999861082e-05	0.00013021110762285	1.00595638906183
GOCC_PRERIBOSOME_SMALL_SUBUNIT_PRECURSOR	-0.107003746503052	-0.0137018335391276	-3.95476712029325	8.33250679999506e-05	0.000173472689964988	0.716302022386346
GOBP_NUCLEAR_PORE_ORGANIZATION	-0.109635813616443	-0.014289084206938	-3.90370556361101	0.000102624142133013	0.000210840705415775	0.520918468029633
GOBP_ANTIGEN_PROCESSING_AND_PRESENTATION_OF_PEPTIDE_OR_POLYSACCHARIDE_ANTIGEN_VIA_MHC_CLASS_II	-0.110662609051281	0.0105957041127532	-3.86564952820141	0.000119679548323513	0.000243743507296569	0.376889583596815
GOBP_REGULATION_OF_B_CELL_RECEPTOR_SIGNALING_PATHWAY	-0.100223007342657	0.00863353831883993	-3.83914913485995	0.00013310146628932	0.000269655842760327	0.277397705627163
GOBP_POSITIVE_REGULATION_OF_MITOCHONDRIAL_TRANSLATION	-0.107536390905692	-0.020842087566365	-3.83050776184409	0.00013777701416421	0.000278526105675568	0.245097547854846
GOCC_METHYLOSOME	-0.116167012268395	-0.0102845965976892	-3.76896494397235	0.000175841381867751	0.000350400809554206	0.017090181883785
GOBP_IMMUNOLOGICAL_SYNAPSE_FORMATION	-0.101793854923777	0.0116315813737139	-3.75416278017912	0.000186372845422009	0.000369814236530059	-0.0372180658687
GOBP_REGULATION_OF_TRANSCRIPTION_OF_NUCLEOLAR_LARGE_RRNA_BY_RNA_POLYMERASE_I	-0.103018366312445	-0.0157406313550327	-3.74772911488921	0.000191133056273889	0.000378458451299944	-0.0607584696953873
GOMF_THREONINE_TYPE_ENDOPEPTIDASE_ACTIVITY	-0.105535291826803	-0.00701901150959288	-3.44877898754171	0.000592252621427058	0.00109134190914649	-1.1114892749936
GOCC_PROTEASOME_CORE_COMPLEX_BETA_SUBUNIT_COMPLEX	-0.106265942005517	-0.0100767882704469	-3.27063631672922	0.00111848465128262	0.00198250724464037	-1.69730862885758
